# Supplementary material for: Differential gene expression in two consecutive pregnancies between same sex siblings and implications on maternal constraint
Source: Sci Rep. 2024 Feb 20;14:4210. doi: 10.1038/s41598-024-54724-3 (PMC10879170; doi:10.1038/s41598-024-54724-3)
Supplement: Supplementary file 2 — Supplementary Table 1. [file 41598_2024_54724_MOESM2_ESM.xlsx]

## Sheet: mitotic cell cycle process
geneSymbol	baseMean	log2FoldChange	lfcSE	stat	pvalue	padj	entrezid
ABCB1	558.8	2.00165	0.283085	7.07082	1.5402e-12	1.17263e-08	5243
CENPF	193.253	0.859651	0.180551	4.76127	1.92377e-06	0.000623261	1063
MUC1	318.723	-2.22577	0.474747	-4.68833	2.75445e-06	0.000811015	4582
ADAMTS1	5839.58	-1.3457	0.302348	-4.45085	8.55326e-06	0.00194389	9510
TYMS	569.647	0.934513	0.213681	4.3734	1.22326e-05	0.00248354	7298
DTL	104.522	1.18574	0.303729	3.90394	9.46396e-05	0.0111848	51514
KLF11	481.321	-0.621621	0.15991	-3.88733	0.000101353	0.0116916	8462
LZTS1	210.634	1.17142	0.312169	3.75252	0.000175065	0.0182583	11178
NEK6	14.7219	-2.49784	0.675146	-3.6997	0.000215853	0.0217669	10783
BCL6	960.806	-1.15775	0.326186	-3.54935	0.000386177	0.0330216	604
ZFP36L2	807.194	-0.920748	0.264921	-3.47556	0.000509795	0.0398085	678
CDK1	184.808	0.664018	0.193557	3.43061	0.000602234	0.0440762	983
LPIN1	441.068	-0.695094	0.215351	-3.22773	0.00124779	0.0669665	23175
PDCD6IP	1291.75	0.646868	0.200463	3.22686	0.00125155	0.0669665	10015
RRM2	134.023	0.802625	0.249954	3.21109	0.00132231	0.0694305	6241
PKD1	379.7	-0.608216	0.195718	-3.10761	0.00188609	0.0867657	5310
MAD2L1	79.9591	0.994071	0.320879	3.09796	0.0019486	0.088571	4085
RAD51	102.286	0.713938	0.232465	3.07117	0.00213222	0.094657	5888
SNX33	350.939	-0.671119	0.218877	-3.06619	0.00216807	0.0949691	257364
NCAPG	82.6094	0.833582	0.272189	3.06251	0.0021949	0.0954907	64151
TUBA4A	291.44	-0.75554	0.247662	-3.05069	0.00228314	0.0982384	7277
TPX2	118.283	0.68664	0.230076	2.98441	0.0028413	0.110088	22974
NEK11	329.789	-0.90591	0.304344	-2.9766	0.00291466	0.111189	79858
ORC6	79.8004	0.778826	0.273273	2.84999	0.004372	0.138936	23594
KLF4	1151.86	-0.609006	0.21621	-2.81674	0.00485145	0.147259	9314
PSMD11	1673.73	0.421264	0.150965	2.79047	0.00526309	0.153234	5717
MYBL2	114.928	0.687155	0.247715	2.77397	0.00553769	0.157843	4605
BMP7	735.267	0.577052	0.210029	2.74749	0.00600539	0.164624	655
CDC7	67.7475	0.903604	0.335278	2.69509	0.00703698	0.179774	8317
PML	385.895	-0.540787	0.205361	-2.63334	0.00845489	0.201908	5371
MCM10	57.1552	0.843873	0.325141	2.59541	0.00944782	0.214519	55388
FAM107A	930.145	-0.885055	0.346341	-2.55544	0.0106053	0.228735	11170
EZH2	179.911	0.733364	0.287193	2.55356	0.0106627	0.228974	2146
TRIP13	68.128	0.769504	0.301804	2.54968	0.0107822	0.229944	9319
SFN	62.9142	-3.30594	1.29889	-2.5452	0.0109214	0.230652	2810
CDC6	101.883	0.721089	0.283469	2.5438	0.0109653	0.230938	990
GJA1	5652.21	-0.477516	0.188357	-2.53516	0.0112395	0.233485	2697
SKP2	1481.07	0.42866	0.169153	2.53415	0.011272	0.233762	6502
SMARCD3	79.0388	-0.831783	0.328596	-2.53132	0.0113633	0.234139	6604
MCM5	762.746	0.382008	0.152229	2.50943	0.0120928	0.241649	4174
ANKRD53	71.6118	1.06766	0.426086	2.50573	0.0122198	0.241965	79998
RASA1	11395.8	0.555878	0.225166	2.46875	0.0135585	0.254256	5921
ZFP36L1	9741.96	-0.508081	0.206572	-2.45958	0.01391	0.258617	677
CDT1	106.249	0.740639	0.301923	2.45308	0.014164	0.261108	81620
CDCA5	99.3354	0.560953	0.229013	2.44944	0.0143078	0.261779	113130
DUSP1	10705.4	-0.672324	0.27455	-2.44882	0.0143324	0.261779	1843
IL1B	65.6572	-1.4947	0.611525	-2.44422	0.0145166	0.263775	3553
CENPA	21.5423	1.2045	0.496489	2.42603	0.0152648	0.270906	1058
MYH10	3162.81	0.366846	0.15142	2.42271	0.0154053	0.27213	4628
POLE3	464.791	0.389282	0.163025	2.38786	0.0169468	0.284823	54107
MKI67	116.482	0.710784	0.298792	2.37886	0.0173664	0.28963	4288
DLGAP5	102.924	0.569991	0.240669	2.36836	0.0178673	0.294125	9787
FANCD2	106.594	0.562179	0.238731	2.35486	0.0185296	0.300692	2177
UBE2C	218.733	0.479017	0.207668	2.30665	0.0210743	0.325125	11065
GINS3	34.8536	0.816559	0.355796	2.29502	0.021732	0.330525	64785
HSPA1B	2586.15	-0.777575	0.339156	-2.29268	0.0218667	0.331968	3304
PPP2CA	363.042	0.857188	0.375793	2.28101	0.0225477	0.335802	5515
CCNB1	97.879	0.583097	0.257144	2.26759	0.0233545	0.340905	891
PSMD13	766.053	0.316236	0.142225	2.22349	0.0261831	0.363436	5719
CDK3	138.948	-0.60374	0.271813	-2.22116	0.0263399	0.363624	1018
ZNF385A	320.142	0.503906	0.227543	2.21455	0.0267907	0.366299	25946
MCM3	758.406	0.428253	0.195013	2.19603	0.0280901	0.373873	4172
SUN2	1071.86	-0.512454	0.234453	-2.18575	0.028834	0.377519	25777
AURKAIP1	934.805	0.38054	0.176178	2.15998	0.0307746	0.38953	54998
PSMC1	1864.45	0.310642	0.144869	2.1443	0.0320089	0.396858	5700
ESPL1	41.9185	0.748276	0.349052	2.14374	0.0320537	0.396858	9700
TOM1L2	889.558	-0.35581	0.166871	-2.13224	0.0329868	0.401511	146691
DSN1	419.1	0.371175	0.176141	2.10726	0.0350954	0.415006	79980
MCM6	440.597	0.366705	0.174148	2.10571	0.0352293	0.415006	4175
RACGAP1	166.358	0.395418	0.187807	2.10545	0.0352517	0.415006	29127
CEP55	37.1955	0.87524	0.417468	2.09655	0.0360337	0.417555	55165
BUB1	71.1211	0.643	0.306943	2.09485	0.0361841	0.417823	699
FLNA	4679.49	-0.539938	0.257757	-2.09475	0.0361928	0.417823	2316
SPDL1	151.704	0.467458	0.223764	2.08907	0.0367013	0.420669	54908
DHFR	325.734	0.414435	0.200127	2.07086	0.0383715	0.428137	1719
TFDP2	565.287	0.492701	0.238925	2.06216	0.0391926	0.43036	7029
AURKC	30.0258	-0.83292	0.405188	-2.05564	0.0398176	0.431532	6795
CKAP5	900.887	0.335485	0.163565	2.05107	0.0402598	0.43384	9793
EPS8	766.236	-0.378817	0.185283	-2.04453	0.0409017	0.436141	2059
FHL1	67.3575	-0.7917	0.39173	-2.02103	0.0432764	0.44815	2273
CACUL1	744.424	0.346321	0.174416	1.9856	0.0470779	0.465963	143384
VPS4B	618.571	0.27574	0.139591	1.97535	0.0482284	0.470451	9525
CDC45	41.5951	0.6003	0.309748	1.93803	0.0526197	0.489092	8318
TFAP4	119.772	-0.572556	0.296787	-1.92918	0.0537085	0.493257	7023
SPRY1	10.068	1.27114	0.663022	1.91719	0.0552137	0.498173	10252
DCUN1D3	426.041	-0.36036	0.188687	-1.90984	0.0561544	0.502092	123879
GMNN	49.8646	0.617547	0.325456	1.89749	0.0577639	0.509306	51053
AAAS	360.927	0.317077	0.167243	1.8959	0.0579728	0.509966	8086
KCNH5	29.2782	0.780455	0.416469	1.87398	0.0609332	0.520472	27133
EIF4EBP1	303.401	-0.423261	0.227047	-1.8642	0.0622934	0.524621	1978
PSMB5	1264.58	0.355154	0.190893	1.86049	0.0628169	0.526027	5693
NUSAP1	135.583	0.423211	0.227813	1.85771	0.06321	0.52699	51203
SMC4	459.932	0.353892	0.190539	1.85732	0.0632651	0.52699	10051
GPNMB	7418.98	0.56396	0.303808	1.8563	0.0634104	0.527099	10457
CDC25A	15.9692	0.969386	0.524429	1.84846	0.0645358	0.531182	993
CENPK	31.159	0.890826	0.490547	1.81598	0.0693727	0.546351	64105
ROCK1	297.791	-0.438107	0.241696	-1.81264	0.0698872	0.548543	6093
KIF2C	85.1687	0.534682	0.297965	1.79444	0.0727426	0.556915	11004
CCNB2	182.286	0.413207	0.231105	1.78796	0.073782	0.55761	9133
CKS2	147.292	0.36931	0.208425	1.77191	0.0764098	0.563775	1164
GINS1	54.7151	0.586243	0.33415	1.75443	0.0793565	0.573107	9837
PPP1R10	800.543	0.310969	0.177835	1.74864	0.0803533	0.576207	5514
PPAT	217.829	0.437271	0.251458	1.73894	0.0820454	0.579724	5471
ZNF324	179.054	-0.415054	0.238947	-1.73701	0.0823854	0.580541	25799
GPR132	34.5649	-0.719528	0.41429	-1.73677	0.0824274	0.580541	29933
FBXO7	1393.78	-0.286063	0.164794	-1.73589	0.0825838	0.580565	25793
NASP	1431	0.271174	0.156935	1.72795	0.0839981	0.586494	4678
MAP4	1324.04	-0.281144	0.163508	-1.71945	0.0855324	0.589322	4134
RFWD3	267.79	0.328531	0.191584	1.71482	0.0863788	0.590789	55159
CCND1	3777.38	0.362841	0.211696	1.71397	0.0865347	0.590789	595
KIF4A	53.7378	0.552973	0.323514	1.70927	0.0874008	0.593072	24137
ANAPC2	148.322	0.438987	0.257031	1.70791	0.0876529	0.59346	29882
BUB1B	79.9442	0.449796	0.264416	1.70109	0.0889254	0.595926	701
LRP5	903.756	0.315117	0.185683	1.69707	0.089684	0.596478	4041
EML4	1519.7	0.386656	0.228129	1.6949	0.0900947	0.597065	27436
USP8	448.212	0.329433	0.195012	1.6893	0.0911621	0.598683	9101
PSMD8	2610.62	0.325015	0.192885	1.68502	0.0919845	0.600189	5714
MCM2	173.22	0.423495	0.251494	1.68392	0.0921974	0.600253	4171
BAX	709.948	0.228692	0.13626	1.67836	0.0932775	0.601565	581
BCAT1	459.621	-0.517438	0.308401	-1.67781	0.0933844	0.601565	586
PPP2R2D	198.727	0.388624	0.232522	1.67135	0.0946531	0.603722	55844
CEP41	293.176	0.37335	0.227464	1.64136	0.100723	0.616944	95681
FOXM1	40.5961	0.677937	0.413408	1.63987	0.101031	0.617271	2305
TACC3	165.23	0.336187	0.205026	1.63973	0.101061	0.617271	10460
AURKB	18.2223	0.879109	0.538467	1.63261	0.10255	0.621381	9212
KIF22	24.9888	0.747334	0.460466	1.62299	0.104591	0.626634	3835
CDC14B	31.7906	-0.718141	0.445528	-1.61189	0.106986	0.632194	8555
ZWINT	192.257	0.380598	0.236221	1.61119	0.107137	0.632194	11130
PSMC4	1790.23	0.276699	0.171827	1.61034	0.107324	0.632194	5704
PSMA4	677.318	0.359551	0.223595	1.60805	0.107825	0.632213	5685
CCNB3	5.22712	1.44151	0.898546	1.60427	0.108655	0.635122	85417
USP17L2	21.6581	-0.988192	0.617446	-1.60045	0.109498	0.637115	377630
RBL1	238.654	0.389327	0.243557	1.59851	0.10993	0.637468	5933
RIOK2	122.293	0.454407	0.284451	1.59749	0.110157	0.637468	55781
MTA3	1011.06	0.236762	0.148239	1.59717	0.110229	0.637468	57504
SPTBN1	9244.7	-0.314526	0.197278	-1.59433	0.110862	0.638224	6711
PIBF1	200.043	-0.383023	0.240743	-1.591	0.111609	0.640679	10464
XRCC3	85.9449	0.458251	0.288522	1.58827	0.112225	0.642181	7517
RPL26	5873.62	-0.235638	0.148794	-1.58365	0.113273	0.642466	6154
MELK	54.2733	0.511986	0.32471	1.57675	0.114854	0.646334	9833
KIF23	75.6841	0.494868	0.314018	1.57592	0.115044	0.646412	9493
AKT1	847.136	-0.316006	0.201161	-1.57091	0.116204	0.648658	207
CUL4B	592.064	-0.245282	0.156364	-1.56865	0.116729	0.649108	8450
CTDSPL	135.61	0.419742	0.270119	1.55392	0.120204	0.655483	10217
ZMPSTE24	172.395	0.501429	0.32279	1.55342	0.120323	0.655483	10269
CCNG2	364.482	-0.446001	0.287507	-1.55127	0.120837	0.655586	901
WRAP73	148.806	0.44634	0.287877	1.55045	0.121033	0.655829	49856
NACC2	185.077	-0.366896	0.237089	-1.54751	0.121741	0.657127	138151
CCNA2	201.497	0.303323	0.196124	1.54659	0.121963	0.657626	890
CASP2	699.704	0.220502	0.142914	1.5429	0.122855	0.65876	835
SMC1A	777.255	0.235852	0.15299	1.54162	0.123166	0.659307	8243
PRC1	65.2885	0.623797	0.405147	1.53968	0.123637	0.660108	9055
ORC5	90.3485	0.38228	0.248656	1.53739	0.124198	0.66171	5001
TGFA	20.599	-0.828799	0.540035	-1.53471	0.124854	0.663118	7039
TAOK2	1080.48	0.270443	0.176381	1.53329	0.125206	0.663627	9344
PCNA	833.95	0.254347	0.166176	1.53059	0.125871	0.663815	5111
TACC2	5151.94	0.390165	0.254932	1.53047	0.125901	0.663815	10579
PSMC2	843.94	0.24988	0.163334	1.52988	0.126048	0.663897	5701
FSD1	10.7955	0.962779	0.630583	1.52681	0.126809	0.665103	79187
ANAPC5	625.921	0.302315	0.1986	1.52223	0.127951	0.668512	51433
KIF20A	73.3917	0.444626	0.292412	1.52055	0.128374	0.669806	10112
NEK2	27.1145	0.617512	0.408372	1.51213	0.130501	0.674584	4751
PSMA6	1367.69	0.348942	0.230786	1.51198	0.13054	0.674584	5687
RAB11A	3151.82	0.178032	0.118055	1.50804	0.131544	0.675645	8766
ZNF830	180.176	-0.408222	0.270751	-1.50774	0.131621	0.675724	91603
DDB1	12445.6	0.327909	0.218093	1.50353	0.132703	0.677204	1642
POLE2	21.9861	0.718649	0.478913	1.50058	0.133464	0.678075	5427
CDK2	1369.41	0.254642	0.170008	1.49782	0.13418	0.679695	1017
PBX1	185.014	0.302918	0.202579	1.49531	0.134834	0.680319	5087
RDX	3120.18	0.246754	0.165101	1.49457	0.135027	0.680319	5962
PSMB3	1211.05	0.298262	0.200258	1.48939	0.136385	0.682658	5691
ADAM17	791.923	0.27276	0.183198	1.48888	0.136518	0.682658	6868
PLK1	116.978	0.391429	0.263345	1.48637	0.137181	0.683301	5347
REEP3	535.432	0.414837	0.281232	1.47507	0.140193	0.688621	221035
PSMD6	1492.74	0.192707	0.130923	1.47191	0.141045	0.689688	9861
CLTC	6065.43	0.219167	0.149707	1.46397	0.143201	0.690045	1213
IGF2	698.884	-0.249304	0.170595	-1.46138	0.143911	0.690045	3481
BRSK2	8.28459	1.08904	0.745429	1.46095	0.144028	0.690045	9024
PSMA8	5.70634	1.72428	1.1816	1.45928	0.144488	0.690045	143471
DCDC1	9.45784	1.72054	1.17927	1.45898	0.14457	0.690086	341019
CKAP2	170.506	0.363255	0.249653	1.45504	0.145658	0.692791	26586
POLA2	213.571	0.325699	0.224032	1.4538	0.146001	0.692791	23649
SPC25	41.4428	0.457608	0.315406	1.45085	0.14682	0.692791	57405
PKD2	596.702	-0.252377	0.17466	-1.44497	0.148467	0.695288	5311
ANAPC15	236.834	0.295909	0.205541	1.43966	0.149964	0.696536	25906
GADD45A	399.969	-0.38585	0.268204	-1.43864	0.150252	0.696536	1647
GTSE1	54.1615	0.440311	0.307306	1.43281	0.151912	0.69814	51512
UBD	30.4412	-2.51652	1.76825	-1.42317	0.154687	0.701476	10537
SMC2	96.5906	0.509864	0.361	1.41237	0.157842	0.704093	10592
SLFN11	74.1122	-0.445538	0.315659	-1.41145	0.158111	0.704168	91607
NAE1	303.753	0.364407	0.258446	1.40999	0.158541	0.704701	8883
SYF2	1703.71	0.202384	0.143866	1.40676	0.159499	0.705461	25949
CCND3	1361.43	0.299092	0.212777	1.40566	0.159825	0.705635	896
RPL24	1531.34	0.371648	0.265071	1.40207	0.160894	0.70758	6152
KIFC2	182.41	-0.471339	0.336389	-1.40117	0.161162	0.70775	90990
MUS81	609.235	-0.319354	0.228245	-1.39918	0.16176	0.708424	80198
MZT1	197.881	0.384972	0.276117	1.39423	0.163247	0.70932	440145
KIF11	23.5641	0.650767	0.467809	1.3911	0.164196	0.709695	3832
AVEN	222.564	-0.282927	0.203419	-1.39086	0.164268	0.709695	57099
SPHK1	79.4264	-0.521041	0.375659	-1.387	0.16544	0.710178	8877
GSPT1	1006	0.230416	0.166282	1.3857	0.16584	0.710336	2935
CNTROB	122.242	-0.286455	0.206988	-1.38392	0.166382	0.711256	116840
CCNG1	596.724	0.25076	0.181482	1.38174	0.167052	0.711521	900
ORC1	32.0493	0.562824	0.409929	1.37298	0.169759	0.71328	4998
CCDC8	168.615	-0.439278	0.32084	-1.36915	0.170953	0.715771	83987
NABP2	156.729	-0.382853	0.280363	-1.36556	0.172076	0.717262	79035
NPAT	537.361	0.262186	0.192134	1.3646	0.172378	0.717468	4863
CCNF	51.3653	0.384652	0.282219	1.36296	0.172896	0.717733	899
RBX1	2890.24	0.306137	0.224956	1.36087	0.173554	0.718516	9978
DCTN3	688.9	0.195362	0.144066	1.35606	0.175081	0.719168	11258
CCND2	1803.68	-0.358518	0.264429	-1.35582	0.175158	0.71929	894
PSMD12	532.749	0.208228	0.154091	1.35133	0.176591	0.72159	5718
TACC1	3641.64	-0.28585	0.211539	-1.35128	0.176604	0.72159	6867
STAMBP	260.357	0.253361	0.18756	1.35083	0.176751	0.721698	10617
PSMD1	755.387	0.246079	0.182581	1.34779	0.177727	0.723124	5707
APPL2	877.97	0.188191	0.14105	1.33422	0.182131	0.725839	55198
ANAPC4	134.54	0.362855	0.27251	1.33153	0.183016	0.726292	29945
PTTG1	14.6788	0.742732	0.558063	1.33091	0.183218	0.726717	9232
TAOK3	572.734	-0.3027	0.227688	-1.32945	0.1837	0.72787	51347
RTEL1	258.788	-0.272641	0.207289	-1.31527	0.188418	0.730793	51750
PPP2R2A	1199.77	0.20242	0.15394	1.31493	0.188533	0.730793	5520
OFD1	496.717	-0.247754	0.188743	-1.31265	0.1893	0.730793	8481
FOXO4	6588.52	0.251333	0.192407	1.30626	0.191466	0.730793	4303
RAD21	2925	0.178327	0.136643	1.30506	0.191872	0.730793	5885
PSMB2	2875.98	0.230385	0.176626	1.30437	0.192109	0.730793	5690
MCM4	1141.36	0.270398	0.207405	1.30372	0.19233	0.730793	4173
CUL2	549.835	0.297146	0.227942	1.30361	0.192368	0.730793	8453
ANXA1	23541.4	0.287725	0.223021	1.29013	0.197007	0.736645	301
CSNK1E	2340.8	-0.260611	0.203089	-1.28323	0.19941	0.738248	1454
DCTN6	1442.31	0.193401	0.150754	1.28289	0.199531	0.738337	10671
TUBG1	888.193	0.267715	0.209247	1.27942	0.200749	0.740146	7283
SOX4	64.9931	-0.521953	0.4082	-1.27867	0.201014	0.740155	6659
PSME2	1086.58	0.232258	0.181719	1.27811	0.201209	0.740155	5721
BLM	23.4604	0.634105	0.496746	1.27652	0.201772	0.740773	641
DYNLL1	5932.84	-0.250159	0.196421	-1.27358	0.202812	0.741019	8655
PSMD4	1495.66	0.225404	0.17757	1.26938	0.204305	0.742733	5710
HSPA2	826.42	-0.262104	0.206705	-1.26801	0.204795	0.742876	3306
RANBP1	539.644	0.256801	0.202569	1.26772	0.204898	0.743029	5902
CEP63	23.0933	0.712002	0.564339	1.26166	0.207072	0.746117	80254
ZNF207	2586.85	0.227788	0.180637	1.26103	0.207299	0.746658	7756
CDKN3	70.9279	0.344698	0.274791	1.2544	0.209696	0.749255	1033
RHOB	7846.11	-0.221692	0.176975	-1.25267	0.210326	0.749816	388
KPNB1	2692.58	0.199965	0.160111	1.24892	0.211696	0.750773	3837
CDKN1A	2206.11	-0.333773	0.267717	-1.24673	0.212495	0.750773	1026
FBXL15	163.78	-0.342312	0.274978	-1.24487	0.21318	0.751104	79176
LCMT1	396.637	0.208167	0.16793	1.23961	0.215119	0.75319	51451
PLAGL1	3064.91	-0.290106	0.234587	-1.23667	0.21621	0.754407	5325
NSL1	228.311	0.346214	0.280154	1.2358	0.216533	0.754497	25936
ZWILCH	140.546	0.267213	0.216299	1.23539	0.216686	0.754685	55055
TUBB	5399.14	0.197327	0.16009	1.2326	0.217724	0.756052	203068
ZNF655	137.478	-0.358761	0.293031	-1.22431	0.220835	0.75895	79027
PCNT	182.604	-0.247791	0.203497	-1.21766	0.223352	0.761698	5116
ID2	324.503	0.396168	0.329099	1.20379	0.228669	0.768133	3398
DYNC1H1	569.302	0.187804	0.156328	1.20134	0.229618	0.769457	1778
MNAT1	186.786	0.244118	0.20332	1.20066	0.229884	0.769457	4331
FBXO31	387.326	-0.23986	0.201118	-1.19263	0.233013	0.772499	79791
UBE2E1	1125.93	-0.251787	0.21118	-1.19229	0.233149	0.772624	7324
KANK2	769.259	-0.313548	0.263372	-1.19052	0.233843	0.773365	25959
EREG	11.6854	-2.60099	2.19019	-1.18756	0.235006	0.774921	2069
PRCC	946.068	0.191801	0.163129	1.17577	0.239688	0.77859	5546
APP	5945.18	0.212684	0.181141	1.17414	0.24034	0.77859	351
CDCA8	47.7428	0.380441	0.32496	1.17073	0.241707	0.78049	55143
E2F7	22.7173	0.526526	0.45006	1.1699	0.24204	0.780806	144455
PPP6C	932.722	0.177469	0.152029	1.16733	0.243075	0.781825	5537
POLA1	191.084	0.230945	0.198654	1.16255	0.245014	0.783366	5422
NCAPH	54.4905	0.331051	0.285297	1.16038	0.245896	0.783975	23397
CAV2	1902.79	-0.226081	0.195194	-1.15824	0.246766	0.784398	858
CCP110	132.595	0.34082	0.294838	1.15596	0.247699	0.78576	9738
PSMD10	332.738	0.243248	0.211743	1.14879	0.250643	0.788609	5716
RPS27L	9.66524	-0.857409	0.749473	-1.14402	0.252617	0.790209	51065
IK	1478.19	0.173591	0.152131	1.14106	0.253845	0.791287	3550
NUF2	40.9487	0.380497	0.334041	1.13907	0.254674	0.791485	83540
ENSA	1573.29	0.268031	0.235864	1.13638	0.255798	0.791485	2029
MYC	713.49	-0.275564	0.242735	-1.13525	0.256272	0.791485	4609
FBXL8	61.7729	-0.329398	0.290292	-1.13471	0.256495	0.791521	55336
MCPH1	442.232	0.258853	0.228221	1.13422	0.256703	0.791521	79648
NEDD1	122.5	0.304832	0.26881	1.13401	0.256791	0.791521	121441
CKS1B	623.541	0.259516	0.229179	1.13237	0.257479	0.79168	1163
CEP78	126.197	0.250754	0.2215	1.13207	0.257604	0.79168	84131
PSMA2	920.36	0.191033	0.169357	1.12799	0.259324	0.79168	5683
PTPN6	453.748	-0.306636	0.271867	-1.12789	0.259367	0.79168	5777
BID	23.1822	0.587317	0.522432	1.1242	0.260929	0.793558	637
PRKCA	266.683	-0.325007	0.290023	-1.12062	0.262448	0.795167	5578
CUL1	1054.23	0.185275	0.165579	1.11895	0.263162	0.795797	8454
CDK7	545.53	0.193055	0.172686	1.11795	0.263587	0.7962	1022
E2F4	622.874	0.198058	0.177662	1.1148	0.264937	0.796543	1874
CDK5RAP2	388.898	-0.18897	0.169631	-1.11401	0.265274	0.796713	55755
CDC73	257.785	0.358614	0.323107	1.10989	0.267045	0.798865	79577
E2F8	28.2244	0.620218	0.561134	1.10529	0.269033	0.800243	79733
CTDNEP1	1541.56	-0.344566	0.311958	-1.10453	0.269364	0.800243	23399
DRG1	983.785	0.202883	0.183744	1.10416	0.269522	0.800243	4733
NSFL1C	1285.82	-0.34509	0.313184	-1.10187	0.270516	0.800243	55968
PKMYT1	43.1511	0.382355	0.347499	1.10031	0.271198	0.800453	9088
FGF10	81.8212	-0.423542	0.3869	-1.09471	0.273645	0.802619	2255
BACH1	331.537	-0.216759	0.198861	-1.09	0.275713	0.803674	571
CEP76	92.91	-0.375165	0.345119	-1.08706	0.277011	0.803674	79959
TOM1L1	188.591	0.225942	0.20794	1.08657	0.277226	0.803674	10040
INSR	2293.29	0.312852	0.288526	1.08431	0.278227	0.803674	3643
STIL	89.7425	0.328856	0.30337	1.08401	0.27836	0.803674	6491
AJUBA	402.457	0.200855	0.185309	1.08389	0.278412	0.803674	84962
MDM2	988.787	0.169294	0.156547	1.08143	0.279507	0.804911	4193
SNX9	586.268	-0.192961	0.180168	-1.071	0.284169	0.807383	51429
CCNE2	53.3981	0.369188	0.345772	1.06772	0.285646	0.807383	9134
CDKN2D	143.199	-0.252131	0.237701	-1.0607	0.288824	0.807621	1032
TOPBP1	340.413	0.262398	0.247442	1.06044	0.288943	0.807621	11073
USP37	363.467	-0.284835	0.269644	-1.05634	0.290814	0.807623	57695
JTB	1335.47	0.143479	0.136195	1.05348	0.292121	0.808718	10899
DCTN2	694.022	-0.205831	0.195458	-1.05307	0.292309	0.808829	10540
PSMA3	75.1007	0.321084	0.305858	1.04978	0.293819	0.809624	5684
SMC5	371.68	0.20855	0.198769	1.0492	0.294084	0.810014	23137
PIM2	99.5147	-0.304552	0.293144	-1.03892	0.298843	0.814794	11040
NCAPH2	315.201	-0.248487	0.239607	-1.03706	0.299707	0.815082	29781
SAPCD2	16.5583	0.501762	0.484936	1.0347	0.300811	0.816038	89958
RAD51C	192.481	-0.275588	0.266486	-1.03416	0.301063	0.81619	5889
PSMA1	1069.86	0.220664	0.215496	1.02398	0.305843	0.819182	5682
E2F3	142.56	0.227334	0.222929	1.01976	0.307843	0.819695	1871
KIF18A	40.4737	0.347936	0.343568	1.01272	0.311196	0.8203	81930
PSMD2	843.77	0.165495	0.163433	1.01261	0.311245	0.8203	5708
TMOD3	1854.06	-0.190524	0.188313	-1.01174	0.311663	0.820489	29766
CCL2	668.759	-0.633375	0.626573	-1.01086	0.312085	0.820996	6347
GPSM2	108.002	-0.278257	0.276604	-1.00598	0.314427	0.822219	29899
HAUS8	67.6264	0.316013	0.314364	1.00525	0.314778	0.822431	93323
TICRR	28.9186	0.434901	0.433696	1.00278	0.315968	0.822632	90381
BMP4	519.839	-0.300945	0.300298	-1.00215	0.316269	0.822632	652
PSMF1	1725.75	-0.189699	0.189515	-1.00097	0.31684	0.822632	9491
HMMR	24.4185	0.517394	0.518834	0.997224	0.318656	0.822949	3161
E2F6	232.425	0.207568	0.208559	0.99525	0.319615	0.823625	1876
KNTC1	135.889	0.311212	0.312734	0.995133	0.319671	0.823625	9735
PCM1	713.662	0.197137	0.199436	0.98847	0.322923	0.825507	5108
BRCA2	67.9653	0.294556	0.298745	0.985979	0.324143	0.82579	675
INCENP	198.514	0.19717	0.20015	0.985112	0.324569	0.826043	3619
INTS3	315.299	0.315561	0.32085	0.983516	0.325354	0.826512	65123
ARID3A	2733.98	-0.258736	0.264198	-0.979324	0.32742	0.828035	1820
PSMC3	1797.54	0.188639	0.192624	0.979316	0.327424	0.828035	5702
MIIP	361.663	-0.214598	0.219227	-0.978887	0.327636	0.828035	60672
PLCB1	371.78	0.346678	0.35506	0.976391	0.328871	0.828543	23236
HAUS5	204.38	-0.21727	0.222677	-0.975718	0.329204	0.828972	23354
PRKAR2B	704.629	-0.291524	0.299387	-0.973737	0.330187	0.830034	5577
AIF1	1055.41	-0.273432	0.281051	-0.972891	0.330607	0.830034	199
CCDC57	379.081	-0.265912	0.276683	-0.961073	0.336516	0.834817	284001
CDK10	352.848	0.28443	0.296657	0.958786	0.337666	0.836176	8558
DYNC1I2	1300.83	-0.136751	0.143009	-0.95624	0.338951	0.83649	1781
IQGAP3	105.342	0.236956	0.24855	0.953351	0.340412	0.836582	128239
HSPA1A	6329.64	-0.346908	0.368301	-0.941912	0.346238	0.838669	3303
GEN1	114.608	0.265753	0.282317	0.941327	0.346537	0.838774	348654
CCNJL	19.7761	-0.465867	0.495191	-0.940783	0.346816	0.838902	79616
PINX1	97.3008	0.252996	0.269065	0.940278	0.347075	0.838902	54984
DYNC1LI1	388.762	0.196989	0.209903	0.938475	0.348001	0.839114	51143
FBXL12	449.411	-0.178769	0.190718	-0.937348	0.34858	0.83958	54850
CEP70	14.2452	0.505495	0.540709	0.934873	0.349854	0.840388	80321
CCNI	3166.92	-0.1301	0.139658	-0.931561	0.351564	0.842105	10983
E2F1	88.7372	0.227786	0.244757	0.930662	0.352029	0.842423	1869
SNX18	793.88	0.168202	0.180852	0.930053	0.352344	0.842537	112574
CHMP1A	334.972	0.170862	0.184009	0.928553	0.353121	0.842969	5119
LIG1	560.675	-0.198924	0.215852	-0.921578	0.356749	0.845612	3978
KIFC1	63.8905	0.255063	0.277322	0.919736	0.357711	0.84631	3833
HAUS1	216.493	0.156541	0.171139	0.914702	0.360348	0.847547	115106
CCSAP	7630.95	-0.245966	0.269398	-0.913021	0.361231	0.848066	126731
PKIA	49.8254	0.461867	0.506044	0.912701	0.3614	0.848066	5569
ACTR1A	1122.94	0.12638	0.138909	0.909806	0.362925	0.848249	10121
HAUS6	114.305	1.25264	1.3786	0.908634	0.363543	0.848249	54801
VPS4A	1353.65	0.131025	0.144396	0.907402	0.364194	0.848701	27183
TM4SF5	28.6319	-0.560001	0.61904	-0.904628	0.365662	0.84916	9032
PSMC6	1173.98	0.135449	0.149988	0.903065	0.366491	0.849606	5706
ARL3	433.464	-0.169961	0.188715	-0.900624	0.367788	0.850395	403
TNKS	215.523	0.259711	0.290258	0.894761	0.370915	0.852588	8658
ZW10	165.455	0.213067	0.238414	0.893683	0.371492	0.852801	9183
CDC27	862.115	0.15325	0.171706	0.892516	0.372117	0.852961	996
CEP192	351.786	-0.174186	0.19561	-0.890479	0.373209	0.854559	55125
NCAPD3	336.771	0.151453	0.170589	0.887825	0.374635	0.855206	23310
ACVR1B	278.195	-0.182669	0.20576	-0.887775	0.374662	0.855206	91
TRIAP1	344.928	0.147166	0.165964	0.886738	0.37522	0.855284	51499
NDE1	242.067	-0.27633	0.311673	-0.886603	0.375293	0.855284	54820
POGZ	1021.95	-0.123109	0.139424	-0.88298	0.377247	0.855624	23126
CUL4A	384.143	-0.147708	0.167636	-0.881121	0.378252	0.855624	8451
PHF13	398.545	-0.134726	0.154086	-0.874356	0.381924	0.856805	148479
RPA4	131.116	-0.287764	0.32937	-0.87368	0.382293	0.856938	29935
BCL2L1	1860.53	-0.165629	0.192111	-0.862152	0.388604	0.860507	598
STAG2	258.745	0.204176	0.237347	0.860243	0.389655	0.860779	10735
NCAPD2	724.698	-0.144344	0.168192	-0.858208	0.390777	0.860984	9918
ZFYVE26	626.063	-0.138703	0.161655	-0.858016	0.390884	0.860984	23503
PDGFB	984.485	-0.136101	0.160169	-0.849729	0.395476	0.863728	5155
NUDC	1616.4	0.134225	0.158694	0.845809	0.397659	0.865575	10726
ARHGEF10	244.892	-0.200252	0.237103	-0.844577	0.398347	0.865764	9639
PLK3	395.304	0.171569	0.203908	0.841405	0.400121	0.866388	1263
PPP1R12B	64.0419	0.322628	0.384511	0.839061	0.401435	0.866388	4660
PLRG1	326.197	0.161493	0.192554	0.838689	0.401644	0.866388	5356
TUBG2	580.028	-0.166025	0.198961	-0.83446	0.404022	0.868221	27175
CHAMP1	306.284	0.161892	0.195793	0.826853	0.408321	0.868889	283489
FBXO5	79.6418	0.213947	0.258977	0.826124	0.408734	0.868889	26271
ANLN	260.213	0.201287	0.244672	0.822682	0.410689	0.869758	54443
CNOT8	51.8465	0.227371	0.279588	0.813236	0.416083	0.872526	9337
MECP2	445.817	-0.144067	0.177209	-0.812978	0.416231	0.872526	4204
CNOT6	460.206	0.151558	0.187152	0.809813	0.418048	0.873298	57472
NME6	214.833	0.212505	0.264225	0.804256	0.421249	0.87548	10201
GOLGA2	1205.99	0.145658	0.181322	0.803312	0.421794	0.875692	2801
RCC1	458.699	0.154706	0.193126	0.801062	0.423096	0.876351	1104
SPAG5	169.194	0.185416	0.23192	0.799485	0.424009	0.876351	10615
CNOT2	735.799	0.127253	0.159486	0.797895	0.424931	0.876999	4848
CHMP2B	1028.81	0.177897	0.224432	0.792657	0.427977	0.877048	25978
SETMAR	51.9438	-0.251478	0.321041	-0.78332	0.433439	0.878589	6419
CNOT6L	1591.52	0.148486	0.189635	0.783009	0.433622	0.878589	246175
HUS1	361.63	0.138496	0.178474	0.776004	0.437746	0.880698	3364
CDC25B	554.741	0.205751	0.266074	0.773283	0.439355	0.88086	994
CEP152	135.46	0.212109	0.274647	0.772297	0.439938	0.88086	22995
CDK5	137.647	0.175736	0.228699	0.768416	0.44224	0.882064	1020
YWHAE	6673.86	0.123791	0.161412	0.766922	0.443128	0.882489	7531
ATF2	566.525	0.120934	0.1583	0.763955	0.444894	0.883038	1386
CHMP4C	195.243	-0.216025	0.286584	-0.753793	0.450974	0.886881	92421
OPTN	531.685	-0.234563	0.313	-0.749402	0.453615	0.889072	10133
DBF4	82.6863	0.234576	0.313974	0.747119	0.454992	0.889595	10926
CTDSP2	1402.36	-0.115806	0.155184	-0.746247	0.455518	0.890166	10106
MAU2	874.305	-0.15088	0.202934	-0.743493	0.457183	0.891361	23383
PHIP	115.656	0.298105	0.401417	0.742633	0.457704	0.891389	55023
POLE	181.921	-0.194345	0.262447	-0.740513	0.458989	0.891985	5426
TPR	1948.98	0.102544	0.138776	0.738922	0.459955	0.892195	7175
CDC26	366.295	-0.138016	0.187927	-0.734409	0.462699	0.894339	246184
ZFYVE19	270.901	0.180988	0.246767	0.733437	0.463292	0.894339	84936
BANF1	331.289	0.158489	0.217758	0.727822	0.466723	0.897109	8815
CRLF3	617.54	0.148944	0.204877	0.726993	0.467231	0.897229	51379
DCLRE1B	69.4873	0.234594	0.323086	0.726102	0.467776	0.897229	64858
MIS12	10.5195	0.455817	0.628532	0.725208	0.468324	0.897229	79003
CUL5	283.857	0.153293	0.212592	0.721064	0.47087	0.897333	8065
ATRX	390.406	0.229722	0.319158	0.719776	0.471663	0.897333	546
HSP90AA1	4406.34	0.145864	0.203028	0.718443	0.472484	0.897408	3320
GFI1	11.1564	0.506414	0.707783	0.715493	0.474305	0.897903	2672
CHMP2A	1962.07	0.124288	0.17382	0.715036	0.474587	0.89793	27243
RPS6KB1	547.493	-0.119044	0.167093	-0.712439	0.476193	0.898624	6198
CUL7	494.089	-0.153222	0.216655	-0.707219	0.479431	0.899553	9820
CENPJ	44.8143	0.247137	0.350144	0.705816	0.480303	0.899553	55835
PSMG2	393.317	0.272576	0.386826	0.704648	0.481029	0.899943	56984
KIF20B	9.12385	0.50141	0.726745	0.689939	0.490232	0.902447	9585
EMD	291.476	0.139701	0.20367	0.685919	0.492764	0.902601	2010
FOXN3	146.302	0.158208	0.23194	0.682106	0.495172	0.903806	1112
CDC16	945.716	-0.113292	0.167813	-0.675107	0.499608	0.906413	8881
SMC3	538.757	0.116722	0.172953	0.674876	0.499755	0.906443	9126
PRMT2	271.05	0.198494	0.297475	0.667263	0.504604	0.90869	3275
TTC19	337.703	0.110771	0.166194	0.666515	0.505082	0.908823	54902
CD28	270.326	-0.206856	0.310706	-0.665763	0.505563	0.909005	940
CDKN2B	62.3434	-0.222972	0.335061	-0.665466	0.505752	0.909005	1030
ALMS1	78.3744	-0.173706	0.261116	-0.665244	0.505894	0.909046	7840
ANAPC10	450.41	0.121811	0.183339	0.664402	0.506433	0.909216	10393
LMNA	5698	-0.143292	0.21784	-0.657788	0.510674	0.91045	4000
BTC	16.3436	0.37954	0.583424	0.650539	0.515344	0.91045	685
HAUS2	172.433	0.129586	0.199219	0.650468	0.51539	0.91045	55142
MEPCE	1027.31	-0.153316	0.238184	-0.643689	0.519777	0.910556	56257
CEP250	123.845	-0.182812	0.284908	-0.641651	0.5211	0.910556	11190
PSMB6	1960.03	-0.163763	0.255384	-0.641241	0.521366	0.910556	5694
MCM7	731.205	0.105183	0.164459	0.639574	0.52245	0.910952	4176
CDC42	3810.97	-0.142158	0.222872	-0.637847	0.523573	0.911819	998
AURKA	3.88557	-0.714478	1.12568	-0.634708	0.525619	0.912864	6790
HAUS7	224.899	-0.140165	0.221271	-0.633454	0.526437	0.913407	55559
HYAL1	50.2718	0.274833	0.43531	0.631349	0.527812	0.913795	3373
PSMD7	1605.38	0.150606	0.239485	0.628876	0.52943	0.914354	5713
PHB2	1385.45	0.0954887	0.152061	0.627965	0.530027	0.914457	11331
SEH1L	182.551	-0.134636	0.215495	-0.624774	0.532119	0.915268	81929
RBL2	555.088	-0.125895	0.201537	-0.624677	0.532183	0.915268	5934
BOD1	419.898	0.104423	0.16717	0.624653	0.532199	0.915268	91272
LSM11	5.32713	0.961388	1.54763	0.6212	0.534468	0.915268	134353
NDC80	32.1083	0.330857	0.533954	0.619636	0.535497	0.915268	10403
TTN	21.0704	-0.330016	0.540523	-0.610549	0.541498	0.917366	7273
PRIM1	81.1505	0.178046	0.292715	0.608259	0.543016	0.917366	5557
YWHAG	1453.34	-0.148488	0.244577	-0.607122	0.54377	0.917418	7532
CEP72	71.3407	-0.23101	0.381498	-0.605534	0.544824	0.917835	55722
SSNA1	861.839	-0.109891	0.182517	-0.60209	0.547114	0.91892	8636
FBXW11	248.499	-0.143186	0.238647	-0.599989	0.548514	0.91934	23291
RAN	1658.27	0.0847728	0.142485	0.594959	0.551871	0.919704	5901
CDC20	84.3825	0.182152	0.307375	0.592607	0.553444	0.920312	991
CDK4	863.555	-0.100601	0.17011	-0.591387	0.554261	0.920408	1019
BCL2	1522.36	0.177019	0.300269	0.589534	0.555503	0.921129	596
ORC2	214.403	0.121816	0.207606	0.586767	0.55736	0.92124	4999
L3MBTL1	64.5821	-0.222796	0.379951	-0.58638	0.55762	0.92124	26013
SENP2	547.889	0.104277	0.178249	0.585008	0.558542	0.92169	59343
DLG1	690.218	0.0946453	0.163942	0.577311	0.56373	0.92382	1739
CDK5RAP3	867.471	0.113096	0.196274	0.576215	0.56447	0.9239	80279
CCNH	80.4611	0.21878	0.381667	0.573223	0.566493	0.924658	902
EP300	1410.29	0.134778	0.235477	0.572362	0.567077	0.92473	2033
ARPP19	1316.78	0.0755498	0.132545	0.569995	0.568681	0.925293	10776
TAF10	619.772	0.110303	0.19399	0.568602	0.569627	0.925293	6881
PTTG2	14.3416	-0.395563	0.696345	-0.568056	0.569997	0.925401	10744
UBXN2B	205.183	0.133415	0.23558	0.566325	0.571173	0.926517	137886
CNOT7	684.368	0.0892792	0.160416	0.556547	0.577837	0.929519	29883
CENPE	14.6023	0.664755	1.20814	0.550229	0.582162	0.930997	1062
ARF1	13318	0.0945973	0.172973	0.546889	0.584455	0.931593	375
VCP	4985.06	0.119619	0.221291	0.540551	0.588817	0.933356	7415
CALM3	4008.79	-0.0841978	0.155837	-0.540294	0.588994	0.933356	808
KIF14	19.8765	0.283266	0.524718	0.539845	0.589304	0.933644	9928
SON	2787.11	0.076014	0.141528	0.537096	0.591201	0.935491	6651
PSMD3	1059.83	0.113282	0.211065	0.536714	0.591465	0.93559	5709
TFDP1	542.08	0.090121	0.169901	0.530431	0.595813	0.935764	7027
TTK	57.1586	-0.157274	0.296777	-0.52994	0.596154	0.935764	7272
CHFR	1136.47	0.081449	0.153759	0.529717	0.596308	0.935764	55743
LATS2	559.346	0.0795842	0.150396	0.529163	0.596692	0.935764	26524
FBXL6	124.473	-0.12531	0.238242	-0.525977	0.598904	0.935764	26233
PSMB9	301.787	-0.164729	0.313459	-0.525521	0.599221	0.935764	5698
TUBA1A	3757.81	0.0751574	0.144965	0.518452	0.604143	0.935764	7846
MITD1	885.111	-0.0829054	0.160414	-0.516821	0.605281	0.935764	129531
NSMCE2	391.315	0.0957469	0.185364	0.516536	0.60548	0.935764	286053
PHF8	476.461	-0.0945891	0.183323	-0.51597	0.605875	0.935764	23133
ACVR1	848.756	0.0959854	0.186311	0.515189	0.606421	0.935764	90
RTKN	98.7635	0.131835	0.257399	0.512183	0.608523	0.936249	6242
TNKS1BP1	2285.42	-0.11547	0.225615	-0.511801	0.60879	0.936249	85456
CHMP6	292.406	0.0891528	0.176651	0.504683	0.613782	0.936767	79643
CLASP2	552.997	0.0876075	0.173923	0.503715	0.614461	0.936779	23122
KLHL22	499.779	-0.103869	0.208749	-0.497577	0.618782	0.937714	84861
RAD17	162.639	0.138323	0.278208	0.497192	0.619053	0.937714	5884
TIPIN	99.182	0.119626	0.240602	0.497192	0.619054	0.937714	54962
NDEL1	787.33	0.130655	0.263812	0.495259	0.620417	0.937714	81565
HOXA13	356.212	0.182327	0.368547	0.494718	0.620799	0.937975	3209
TAF2	323.269	0.096506	0.196361	0.491472	0.623092	0.938889	6873
CEP135	177.575	-0.117668	0.2415	-0.487239	0.626089	0.939687	9662
PSME1	1198.42	0.106964	0.220494	0.485109	0.627599	0.940242	5720
DYNLT1	989.5	0.094169	0.197779	0.476133	0.63398	0.941982	6993
PSMB10	375.077	-0.1292	0.272014	-0.474977	0.634804	0.94212	5699
RCC2	1404.2	0.104127	0.219677	0.474	0.6355	0.942428	55920
ANAPC7	403.462	0.113251	0.241078	0.469767	0.638522	0.943958	51434
LSM10	98.8593	0.146365	0.315579	0.463798	0.642792	0.944495	84967
MCM8	37.3083	0.18312	0.399976	0.457827	0.647077	0.945499	84515
CDK2AP2	1388.99	0.123807	0.274067	0.451741	0.651456	0.94699	10263
PSME3	734.571	0.0924056	0.204915	0.450947	0.652028	0.947098	10197
INHBA	12817.5	-0.141496	0.314974	-0.449231	0.653265	0.947539	3624
CDK17	457.33	-0.0885758	0.197652	-0.44814	0.654052	0.947851	5128
DAPK3	1591.24	-0.0833045	0.186711	-0.446169	0.655475	0.947851	1613
SIRT2	83.375	0.149782	0.338077	0.443042	0.657735	0.948215	22933
APEX1	512.336	0.0699973	0.159065	0.440055	0.659897	0.948396	328
CUL9	150.765	0.116957	0.268291	0.435932	0.662886	0.94862	23113
CCNE1	460.001	0.157449	0.361566	0.435465	0.663225	0.94862	898
REC8	75.944	0.129025	0.296375	0.435343	0.663313	0.94862	9985
PRMT5	1017.97	0.0812255	0.186661	0.435151	0.663453	0.94862	10419
RGCC	3987.92	-0.106972	0.247379	-0.432422	0.665435	0.948641	28984
CNOT4	547.253	0.0628192	0.145298	0.432348	0.665488	0.948641	4850
AKAP9	474.187	-0.0831634	0.193206	-0.43044	0.666876	0.949107	10142
PRKACA	585.459	0.069936	0.162841	0.429474	0.667578	0.949399	5566
IL1A	13.3993	0.286856	0.669863	0.428231	0.668483	0.949533	3552
CLASP1	545.436	-0.0590994	0.139361	-0.424073	0.671512	0.950568	23332
KDM8	28.8971	-0.180233	0.433415	-0.415843	0.677525	0.951264	79831
RAB35	1718.58	0.0727323	0.17605	0.413135	0.679508	0.951698	11021
BCCIP	527.074	0.0648524	0.157397	0.412029	0.680318	0.951778	56647
MAPRE1	1505.58	-0.0853209	0.207869	-0.410455	0.681472	0.951778	22919
HTT	394.272	0.103795	0.256055	0.405361	0.685212	0.952236	3064
BUB3	894.274	0.0603407	0.149365	0.403982	0.686226	0.952412	9184
RPA2	469.156	-0.0800997	0.199996	-0.400506	0.688784	0.952683	6118
PPP2R1A	1830.58	0.0705259	0.176315	0.399999	0.689157	0.952855	5518
HECW2	359.831	0.119695	0.299939	0.399065	0.689845	0.953151	57520
BTRC	458.694	-0.0639695	0.16085	-0.397696	0.690854	0.953151	8945
BORA	43.6012	0.128554	0.324045	0.396717	0.691576	0.953227	79866
MDM4	927.81	-0.088851	0.224203	-0.396297	0.691886	0.953278	4194
CETN2	445.125	-0.0693673	0.176566	-0.39287	0.694416	0.954227	1069
CTC1	307.611	-0.0654366	0.166696	-0.392551	0.694651	0.954227	80169
LSM14A	3349.67	0.0706093	0.180664	0.390832	0.695921	0.954227	26065
CEP164	100.773	-0.107605	0.275391	-0.390736	0.695992	0.954227	22897
BECN1	548.138	0.0841608	0.215432	0.390661	0.696048	0.954227	8678
NABP1	662.095	-0.0910766	0.233397	-0.390221	0.696373	0.954227	64859
NINL	51.6492	0.138463	0.357111	0.387732	0.698215	0.954227	22981
TP53	1101.52	-0.065966	0.171555	-0.384519	0.700594	0.954768	7157
MSH2	282.093	-0.0707418	0.184953	-0.382486	0.702101	0.954772	4436
CDC25C	10.0977	-0.243936	0.638564	-0.382008	0.702456	0.954883	995
NCAPG2	267.33	0.0674148	0.177771	0.379223	0.704523	0.955894	54892
CEP97	174.679	0.0806269	0.212849	0.378798	0.704838	0.955894	79598
SKP1	2877.09	-0.0590982	0.156351	-0.377984	0.705442	0.955894	6500
PDGFRB	2894.35	0.0896907	0.239399	0.37465	0.707921	0.956237	5159
PSMB8	128.971	-0.110803	0.296107	-0.374201	0.708255	0.956237	5696
PSME4	488.673	0.0655519	0.175791	0.372896	0.709225	0.956237	23198
CDK14	266.475	-0.0906428	0.243131	-0.372815	0.709286	0.956237	5218
RINT1	103.709	0.0884961	0.237394	0.372781	0.709312	0.956237	60561
UBE2S	371.591	0.0684552	0.184952	0.370124	0.71129	0.956651	27338
EFHC2	17.2737	-1.54672	4.18903	-0.36923	0.711957	0.956651	80258
CDKN1B	1132.66	0.0554696	0.150408	0.368793	0.712282	0.956651	1027
PSMD14	702.311	0.0654879	0.177677	0.368579	0.712442	0.956651	10213
CDKN2A	14.4597	0.231362	0.637848	0.362723	0.716812	0.95742	1029
PSMB7	1270.8	-0.0684613	0.18909	-0.362057	0.71731	0.95742	5695
TMEM14B	362.266	0.0647137	0.178874	0.361783	0.717514	0.95742	81853
PSMD5	49.2875	-1.4994	4.18903	-0.357934	0.720393	0.957754	5711
CDKN2C	96.8072	-0.0975689	0.27427	-0.35574	0.722035	0.958379	1031
KATNB1	108.172	-0.0886443	0.252429	-0.351165	0.725464	0.959418	10300
CNEP1R1	397.937	-0.0784693	0.223808	-0.350611	0.72588	0.959528	255919
CEP290	43.4646	0.148794	0.42644	0.348921	0.727149	0.959729	80184
CLSPN	35.9552	0.127541	0.372274	0.342599	0.7319	0.96167	63967
DSCC1	21.1439	0.163316	0.476717	0.342586	0.73191	0.96167	79075
CHMP4B	1733.57	0.0571178	0.169461	0.337055	0.736076	0.962861	128866
FBXL17	285.741	0.0723393	0.217688	0.332308	0.739657	0.964267	64839
PDS5B	501.143	0.0660092	0.200169	0.329768	0.741576	0.964878	23047
PPP3CA	322.721	-0.0984205	0.298906	-0.329269	0.741952	0.965091	5530
TUBB4A	6.811	0.390891	1.18734	0.329216	0.741993	0.965091	10382
MAD1L1	267.818	0.0559464	0.170747	0.327657	0.743171	0.965281	8379
DCTN1	1703.23	-0.0464059	0.142143	-0.326473	0.744067	0.965599	1639
EML3	428.674	-0.0623602	0.191152	-0.326234	0.744247	0.965599	256364
SPAST	342.642	-0.0625178	0.192135	-0.325385	0.74489	0.965891	6683
STOX1	16.7306	-0.223634	0.689796	-0.324203	0.745784	0.966309	219736
UNC119	170.129	0.0699484	0.216749	0.322716	0.74691	0.966572	9094
PRKDC	1005.18	0.0537247	0.168345	0.319135	0.749624	0.967254	5591
PPM1D	1111.09	-0.0630703	0.198085	-0.318401	0.750181	0.967478	8493
CSNK1D	2608.25	-0.0486212	0.153855	-0.31602	0.751987	0.967691	1453
PSMB1	3006.23	0.0561916	0.177834	0.315979	0.752019	0.967691	5689
ATM	71.245	0.155565	0.493351	0.315324	0.752516	0.967703	472
DNM2	782.989	-0.0583411	0.187342	-0.311414	0.755486	0.968471	1785
RHOA	7958.61	0.0366226	0.119104	0.307485	0.758474	0.969272	387
ERCC3	405.944	0.064268	0.210124	0.305858	0.759713	0.969732	2071
DBF4B	93.6711	0.0833049	0.274785	0.303164	0.761765	0.969899	80174
VRK1	152.304	0.0786426	0.263045	0.29897	0.764963	0.969899	7443
APPL1	245.351	-0.0744528	0.249408	-0.298518	0.765308	0.969899	26060
ITGB1	8229.51	-0.0572454	0.192147	-0.297924	0.765761	0.969989	3688
SPRY2	301.378	-0.0699739	0.238701	-0.293145	0.769411	0.97164	10253
LZTS2	612.906	-0.0493082	0.168355	-0.292882	0.769613	0.971676	84445
WDR62	19.7799	0.143554	0.49367	0.29079	0.771212	0.971978	284403
ANAPC1	292.858	0.0506828	0.175453	0.288867	0.772683	0.972111	64682
BRD7	698.438	0.0436578	0.153622	0.28419	0.776265	0.972409	29117
NIPBL	1358.57	0.0447792	0.158616	0.282311	0.777705	0.972409	25836
BRD4	2588.35	-0.0578754	0.205615	-0.281475	0.778346	0.972409	23476
PPP1R12A	684.351	-0.0550729	0.196276	-0.280588	0.779026	0.972409	4659
WNT10B	5.13513	-1.17177	4.18904	-0.279722	0.779691	0.972438	7480
CEP85	292.927	0.0605872	0.218155	0.277726	0.781223	0.972856	64793
TUBB4B	47.1179	0.130103	0.477774	0.27231	0.785383	0.974211	10383
RB1	450.715	0.0648385	0.238799	0.271518	0.785992	0.974211	5925
RRS1	427.354	0.055963	0.20842	0.26851	0.788307	0.974727	23212
UBE2D1	202.785	0.0599061	0.225021	0.266225	0.790066	0.974775	7321
NAA50	1048.84	0.0464845	0.174792	0.265942	0.790284	0.974915	80218
STAG1	1059.23	-0.0543201	0.207141	-0.262237	0.793139	0.975462	10274
BRCA1	66.2832	-0.0733414	0.279853	-0.262071	0.793267	0.975462	672
CENPH	15.848	-0.12715	0.487884	-0.260616	0.794388	0.975946	64946
NAA10	600.585	-0.052719	0.203834	-0.258637	0.795916	0.976346	8260
RPTOR	344.661	-0.0499559	0.194767	-0.25649	0.797572	0.976649	57521
ODF2	251.494	0.0588491	0.230516	0.255293	0.798497	0.97676	4957
PRKCB	67.2928	0.0833759	0.326976	0.254991	0.79873	0.976804	5579
MASTL	300.463	-0.0513643	0.201805	-0.254525	0.79909	0.976804	84930
PSMD9	349.503	-0.0434339	0.170688	-0.254464	0.799137	0.976804	5715
BRSK1	18.8253	0.141014	0.559989	0.251815	0.801184	0.976881	84446
TRIM39	241.574	-0.0618716	0.246299	-0.251205	0.801656	0.976881	56658
PSRC1	14.923	0.133562	0.5319	0.251104	0.801734	0.976881	84722
CHEK2	6.45139	-0.188678	0.772224	-0.244331	0.806975	0.977768	11200
PIAS1	745.136	-0.0416075	0.172057	-0.241824	0.808916	0.977773	8554
CDK6	1091.66	-0.0489998	0.203331	-0.240986	0.809566	0.977773	1021
PSMA7	1874.89	0.046528	0.193529	0.240419	0.810006	0.978032	5688
IGF1	111.995	-0.0890192	0.376168	-0.236647	0.81293	0.978733	3479
RAD9A	102.335	0.0633961	0.268919	0.235745	0.813631	0.978896	5883
PDXP	51.9187	-0.0776053	0.331581	-0.234046	0.814949	0.979109	57026
SIRT7	237.482	-0.0561907	0.245769	-0.228632	0.819155	0.980222	51547
KIF25	5.34011	-0.266717	1.17136	-0.227699	0.81988	0.980222	3834
PPP1CB	7869.32	0.0454604	0.202097	0.224943	0.822023	0.980222	5500
CNOT10	99.56	0.0681065	0.304462	0.223694	0.822995	0.980222	25904
HAUS4	127.006	-0.0522876	0.239174	-0.218618	0.826948	0.981139	54930
MAD2L2	283.446	0.0679306	0.321459	0.21132	0.832638	0.983521	10459
DNA2	150.59	0.0559778	0.271513	0.20617	0.836658	0.984205	1763
SFI1	100.822	0.078074	0.37944	0.205761	0.836977	0.984205	9814
FBXL3	864.623	-0.0338923	0.16493	-0.205496	0.837185	0.984205	26224
PSMB4	2774.46	0.0435032	0.211811	0.205387	0.83727	0.984205	5692
RAE1	308.158	0.0478216	0.234414	0.204005	0.83835	0.984205	8480
PIN1	546.357	0.0383111	0.187867	0.203927	0.83841	0.984205	5300
PLK2	489.419	0.0502311	0.248428	0.202196	0.839763	0.984332	10769
RAD51B	8.02997	-0.751284	3.71871	-0.202028	0.839895	0.984332	5890
PPP1R9B	1571.55	-0.0364445	0.181645	-0.200636	0.840983	0.984747	84687
XPC	1080.64	-0.0463043	0.231059	-0.200401	0.841167	0.984811	7508
USP47	1453.72	0.0293347	0.148783	0.197165	0.843698	0.984819	55031
SBDS	3101.87	0.0305698	0.155421	0.19669	0.84407	0.984819	51119
KLHDC8B	234.953	-0.0582653	0.301427	-0.193298	0.846726	0.98535	200942
DONSON	193.572	-0.0429917	0.224974	-0.191096	0.84845	0.98535	29980
REEP4	356.708	0.0517335	0.271339	0.19066	0.848792	0.98535	80346
WEE1	1182.41	-0.0332483	0.175957	-0.188957	0.850126	0.985386	7465
PHLDA1	483.548	0.0543016	0.294014	0.18469	0.853472	0.986184	22822
TPRA1	708.476	-0.0467029	0.253727	-0.184067	0.853961	0.986184	131601
EGFR	14364.5	0.0479448	0.262517	0.182635	0.855084	0.986184	1956
NEK9	978.077	0.028704	0.159102	0.180412	0.856829	0.986511	91754
FBXW5	1123.32	-0.0267751	0.150778	-0.177579	0.859053	0.98661	54461
MDC1	437.568	0.0339111	0.191467	0.177112	0.859421	0.98661	9656
UBE2E2	282.929	0.0396874	0.228542	0.173654	0.862137	0.986972	7325
CCNY	1605.95	0.0363312	0.210203	0.172839	0.862778	0.986972	219771
CDC14A	349.758	0.0332515	0.192851	0.172421	0.863107	0.986972	8556
CALM1	10289.6	-0.0240733	0.139791	-0.172209	0.863273	0.986972	801
NBN	402.028	0.0392414	0.228135	0.17201	0.86343	0.986972	4683
MAD2L1BP	226.625	-0.0385994	0.224932	-0.171605	0.863748	0.987187	9587
BTG2	1034.08	-0.0354424	0.210899	-0.168054	0.866541	0.987318	7832
EDN1	532.334	-0.0524919	0.315591	-0.166329	0.867898	0.987318	1906
SETD2	820.528	-0.0279968	0.168615	-0.16604	0.868126	0.987318	29072
OBSL1	1274.97	-0.0366085	0.223535	-0.163771	0.869912	0.987318	23363
PSMC5	1018.36	0.0360646	0.220425	0.163614	0.870035	0.987318	5705
NUMA1	2150.33	0.0246714	0.150959	0.163431	0.870179	0.987318	4926
HNRNPU	6279.9	0.0207832	0.127828	0.162587	0.870844	0.987318	3192
FZR1	449.797	0.0264773	0.163495	0.161945	0.871349	0.987318	51343
TPD52L1	22.7846	-0.0771087	0.476721	-0.161748	0.871504	0.987318	7164
SDCCAG8	318.814	0.0319588	0.199694	0.160039	0.87285	0.987318	10806
SH2B1	453.309	-0.0326865	0.209285	-0.156182	0.87589	0.987318	25970
EIF4G1	3350.55	0.0268577	0.173177	0.155088	0.876752	0.987318	1981
ANKRD17	672.552	0.0329083	0.216101	0.152283	0.878964	0.987318	26057
RPS6	12567.2	0.0228398	0.150148	0.152115	0.879096	0.987318	6194
DIS3L2	515.055	-0.0256809	0.169318	-0.151673	0.879445	0.987318	129563
MAP9	64.0717	0.062637	0.4138	0.15137	0.879684	0.987318	79884
ECT2	64.4943	0.0496163	0.328197	0.151178	0.879835	0.987318	1894
APC	294.406	-0.0262405	0.176723	-0.148484	0.881961	0.987318	324
SPICE1	234.781	0.0360105	0.248393	0.144974	0.884731	0.987318	152185
ORC3	232.739	0.0269221	0.18666	0.144231	0.885318	0.987318	23595
KHDRBS1	1515.42	-0.0213675	0.149954	-0.142494	0.88669	0.987318	10657
PCID2	284.803	0.024807	0.176419	0.140614	0.888175	0.98801	55795
CUL3	1121.65	0.0236274	0.170317	0.138726	0.889667	0.988107	8452
TEX14	12.6876	-0.101834	0.735734	-0.138411	0.889916	0.988107	56155
CHTF8	767.866	-0.0258789	0.190895	-0.135566	0.892165	0.988212	54921
HINFP	241.049	0.0286653	0.212534	0.134874	0.892711	0.988212	25988
EME1	20.7817	0.0652325	0.487192	0.133895	0.893486	0.988212	146956
RHOC	4373.65	0.0255255	0.191647	0.13319	0.894043	0.988426	389
INO80	798.406	0.0253246	0.190497	0.13294	0.894241	0.988573	54617
EIF4E	894.541	-0.019721	0.150976	-0.130624	0.896073	0.989274	1977
CHEK1	8.36299	0.0966029	0.742403	0.130122	0.89647	0.989374	1111
ANAPC16	912.908	-0.0190284	0.150576	-0.126371	0.899438	0.990006	119504
PLK4	67.1242	0.0363693	0.288454	0.126084	0.899666	0.990006	10733
CDC23	321.977	-0.0255687	0.210418	-0.121514	0.903284	0.990006	8697
EML1	523.35	-0.0271329	0.226098	-0.120005	0.904479	0.990006	2009
PSMA5	699.647	0.0194017	0.164547	0.11791	0.906139	0.990777	5686
CHMP7	725.016	-0.0232606	0.197696	-0.117659	0.906338	0.990777	91782
SIN3A	1195.17	0.0222062	0.202948	0.109418	0.912871	0.990777	25942
CDC34	462.761	0.0218721	0.202689	0.10791	0.914067	0.990777	997
KLHL18	206.105	-0.0194718	0.180591	-0.107823	0.914136	0.990777	23276
ANK3	147.786	0.0349907	0.342038	0.1023	0.918518	0.992075	288
DDX3X	5685.74	-0.0197232	0.194541	-0.101383	0.919246	0.992075	1654
BBS4	106.528	-0.0251381	0.252147	-0.0996962	0.920586	0.992093	585
GNAI1	417.64	-0.0256987	0.261959	-0.0981023	0.921851	0.992093	2770
TAOK1	1583.51	-0.0147171	0.159853	-0.0920665	0.926645	0.992093	57551
CDK13	641.571	0.0139992	0.153487	0.0912079	0.927327	0.992093	8621
PARP3	119.241	-0.0209602	0.232622	-0.0901043	0.928204	0.992093	10039
CHMP5	1600.9	0.0143814	0.163076	0.0881883	0.929727	0.992093	51510
HUS1B	93.8828	0.0243961	0.294646	0.082798	0.934012	0.992093	135458
PRMT1	1591.46	0.0144025	0.176401	0.0816463	0.934928	0.992093	3276
CDK18	314.633	0.0237041	0.298388	0.0794404	0.936682	0.992337	5129
MTBP	41.5795	0.0315099	0.43135	0.0730496	0.941767	0.993361	27085
CHMP1B	1428.15	-0.012901	0.17823	-0.0723841	0.942296	0.993361	57132
KCNA5	17.2276	-0.310886	4.39324	-0.0707646	0.943585	0.993361	3741
RPA1	535.381	0.0148838	0.214274	0.0694616	0.944622	0.993361	6117
PTEN	1489.78	0.0125309	0.180815	0.0693024	0.944749	0.993361	5728
CTDP1	216.973	0.0126249	0.186273	0.0677765	0.945964	0.993361	9150
NES	807.5	-0.0193218	0.296759	-0.0651093	0.948087	0.99344	10763
MYO16	5.86786	-0.0541946	0.855631	-0.0633387	0.949497	0.99344	23026
CEP57	207.964	0.0172882	0.283689	0.0609407	0.951406	0.993762	9702
CCNJ	85.4625	-0.0179831	0.302056	-0.0595357	0.952525	0.993782	54619
LATS1	1017.65	-0.00929374	0.162762	-0.0571001	0.954465	0.994117	9113
DACT1	108.343	0.0194163	0.345354	0.0562214	0.955165	0.99421	51339
EFHC1	168.283	0.0197894	0.369007	0.0536287	0.957231	0.994262	114327
FBXL7	231.542	-0.0113595	0.214558	-0.0529436	0.957777	0.994262	23194
MAX	374.081	0.0106086	0.20349	0.0521333	0.958422	0.994338	4149
POLE4	259.422	-0.0105673	0.211323	-0.0500054	0.960118	0.994613	56655
ROCK2	1334.19	-0.00667713	0.135777	-0.0491771	0.960778	0.994613	9475
USP16	875.33	0.0105832	0.223753	0.0472983	0.962275	0.995261	10600
AKAP8L	595.927	0.00731648	0.164441	0.0444929	0.964511	0.995942	26993
TBCE	324.734	0.00881143	0.199286	0.0442149	0.964733	0.996006	6905
TRIM36	17.5228	-0.0223194	0.51317	-0.0434932	0.965308	0.996286	55521
PCBP4	287.57	-0.00871176	0.226685	-0.0384312	0.969344	0.997467	57060
PAFAH1B1	977.387	0.00519609	0.153995	0.033742	0.973083	0.99831	5048
PDS5A	1931.74	0.00508463	0.197688	0.0257205	0.97948	0.999638	23244
ANKLE2	1816.7	-0.00380384	0.16111	-0.0236102	0.981164	0.999784	23141
ERCC2	169.453	0.00412651	0.177967	0.023187	0.981501	0.999872	2068
CRADD	155.795	0.00347098	0.251523	0.0137998	0.98899	0.999872	8738
CNOT1	1086.21	-0.00181615	0.149441	-0.012153	0.990304	0.999872	23019
CIT	31.5232	-0.00487648	0.402845	-0.0121051	0.990342	0.999872	11113
CHMP4A	276.398	-0.00309808	0.26697	-0.0116046	0.990741	0.999872	29082
AKAP8	655.364	0.00228868	0.214564	0.0106667	0.991489	0.999872	10270
CNOT3	741.639	0.00127626	0.205651	0.00620596	0.995048	0.999872	4849
CNTRL	116.323	0.00135735	0.289014	0.00469647	0.996253	0.999872	11064
CARM1	938.189	0.00072907	0.217727	0.00334856	0.997328	0.999872	10498
KIF3B	354.877	-0.000506538	0.163211	-0.00310357	0.997524	0.999872	9371
CHMP3	758.757	7.98842e-05	0.178463	0.000447624	0.999643	0.999872	51652
CAMK2A							815
CENPC							1060
CYP1A1							1543
DMRT1							1761
DRD3							1814
EDN3							1908
EGF							1950
ESRRB							2103
FGF8							2253
GML							2765
INS							3630
KIF2A							3796
STMN1							3925
MRE11							4361
NEUROG1							4762
ORC4							5000
CDK16							5127
PKHD1							5314
PTPA							5524
PRIM2							5558
RFPL1							5988
RPA3							6119
TERT							7015
HMGA2							8091
GFI1B							8328
ZPR1							8882
CCNA1							8900
PHOX2B							8929
CNOT9							9125
MACROH2A1							9555
USH1C							10083
CCNO							10309
NPM2							10361
TENT4A							11044
CEP43							11116
CEP131							22994
TOGARAM1							23116
SEPTIN6							23157
ABRAXAS2							23172
TASOR							23272
NUP62							23636
FBXL21P							26223
PTTG3P							26255
SMC1B							27127
NOP53							29997
RMDN1							51115
MRNIP							51149
TFDP3							51270
PPME1							51400
RTF2							51507
ANAPC11							51529
MAP3K20							51776
MAP10							54627
PIDD1							55367
SMPD3							55512
CNOT11							55571
SLF2							55719
INTS13							55726
KMT2E							55904
GJC2							57165
CEP126							57562
USP29							57663
CDK15							65061
STK33							65975
HAUS3							79441
CCNP							79935
JADE1							79960
USP26							83844
HASPIN							83903
USP44							84101
ABRAXAS1							84142
SLF1							84250
KNSTRN							90417
PABIR1							116224
PSMB11							122706
MISP							126353
PLK5							126520
TRIM71							131405
RAD9B							144715
KIF18B							146909
SGO2							151246
SGO1							151648
MCMDC2							157777
TOGARAM2							165186
CDC14C							168448
EME2							197342
SPDYA							245711
EPGN							255324
FBXL22							283807
KIF4B							285643
FBXO43							286151
INSC							387755
MIR133A1							406922
MIR137							406928
MIR138-1							406929
MIR15A							406948
MIR15B							406949
MIR16-1							406950
MIR193A							406968
MIR195							406971
MIR19B1							406980
MIR208A							406990
MIR21							406991
MIR214							406996
MIR221							407006
MIR222							407007
MIR26A1							407015
MIR29A							407021
MIR29B1							407024
MIR29C							407026
MIR30C2							407032
MIR133B							442890
MIR372							442917
WEE2							494551
DHFRP1							573971
MIR362							574030
MIR451A							574411
MIR495							574453
MIR515-1							574462
MIR520A							574467
MIR519D							574480
MIR520H							574493
RAD21L1							642636
CCNI2							645121
MIR590							693175
MIR638							693223
CCDC61							729440
MIR892B							100126307
UBE2DNL							100131816

## Sheet: chromosome segregation
geneSymbol	baseMean	log2FoldChange	lfcSE	stat	pvalue	padj	entrezid
CENPF	193.253	0.859651	0.180551	4.76127	1.92377e-06	0.000623261	1063
SLC25A5	2651.38	0.625126	0.166197	3.76135	0.000169	0.0178706	292
NEK6	14.7219	-2.49784	0.675146	-3.6997	0.000215853	0.0217669	10783
MAD2L1	79.9591	0.994071	0.320879	3.09796	0.0019486	0.088571	4085
NCAPG	82.6094	0.833582	0.272189	3.06251	0.0021949	0.0954907	64151
MAPK15	10.2749	-2.46776	0.825837	-2.98819	0.00280635	0.109798	225689
HJURP	83.614	0.793225	0.266098	2.98095	0.00287353	0.110545	55355
NEK11	329.789	-0.90591	0.304344	-2.9766	0.00291466	0.111189	79858
GEM	83.4877	-1.27506	0.434025	-2.93775	0.00330606	0.118729	2669
TOP2A	297.197	0.574001	0.204077	2.81267	0.00491323	0.147617	7153
ZCWPW1	35.2252	-0.92328	0.359598	-2.56754	0.0102424	0.224698	55063
TRIP13	68.128	0.769504	0.301804	2.54968	0.0107822	0.229944	9319
CDC6	101.883	0.721089	0.283469	2.5438	0.0109653	0.230938	990
OIP5	25.9014	1.09468	0.431195	2.53871	0.0111261	0.233036	11339
MAEL	157.106	-0.593929	0.236971	-2.50634	0.0121988	0.241965	84944
ANKRD53	71.6118	1.06766	0.426086	2.50573	0.0122198	0.241965	79998
CDT1	106.249	0.740639	0.301923	2.45308	0.014164	0.261108	81620
CDCA5	99.3354	0.560953	0.229013	2.44944	0.0143078	0.261779	113130
DUSP1	10705.4	-0.672324	0.27455	-2.44882	0.0143324	0.261779	1843
SRPK1	763.034	0.473028	0.1988	2.37942	0.01734	0.28963	6732
MKI67	116.482	0.710784	0.298792	2.37886	0.0173664	0.28963	4288
DLGAP5	102.924	0.569991	0.240669	2.36836	0.0178673	0.294125	9787
FANCD2	106.594	0.562179	0.238731	2.35486	0.0185296	0.300692	2177
UBE2C	218.733	0.479017	0.207668	2.30665	0.0210743	0.325125	11065
CENPN	133.456	0.729545	0.317871	2.2951	0.0217273	0.330525	55839
CCNB1	97.879	0.583097	0.257144	2.26759	0.0233545	0.340905	891
PMF1	618.462	0.388704	0.179075	2.17062	0.0299603	0.38616	11243
ESPL1	41.9185	0.748276	0.349052	2.14374	0.0320537	0.396858	9700
CCNB1IP1	243.047	-0.395197	0.18449	-2.14211	0.032185	0.397506	57820
DSN1	419.1	0.371175	0.176141	2.10726	0.0350954	0.415006	79980
RACGAP1	166.358	0.395418	0.187807	2.10545	0.0352517	0.415006	29127
BUB1	71.1211	0.643	0.306943	2.09485	0.0361841	0.417823	699
SPDL1	151.704	0.467458	0.223764	2.08907	0.0367013	0.420669	54908
UBE2I	8.87974	1.66049	0.797657	2.08171	0.0373691	0.424325	7329
ESCO1	95.7425	0.63584	0.307795	2.06579	0.0388482	0.4299	114799
AURKC	30.0258	-0.83292	0.405188	-2.05564	0.0398176	0.431532	6795
FAM83D	35.369	0.734682	0.364824	2.0138	0.0440307	0.451181	81610
VPS4B	618.571	0.27574	0.139591	1.97535	0.0482284	0.470451	9525
BRIP1	25.1918	0.851648	0.433114	1.96634	0.0492596	0.47559	83990
FEN1	124.812	0.490183	0.259754	1.88711	0.0591459	0.513634	2237
BIRC5	129.126	0.483171	0.259753	1.86012	0.0628691	0.526027	332
NUSAP1	135.583	0.423211	0.227813	1.85771	0.06321	0.52699	51203
SMC4	459.932	0.353892	0.190539	1.85732	0.0632651	0.52699	10051
SPATA22	33.9077	-0.755861	0.415809	-1.81781	0.0690935	0.545745	84690
CENPK	31.159	0.890826	0.490547	1.81598	0.0693727	0.546351	64105
KIF2C	85.1687	0.534682	0.297965	1.79444	0.0727426	0.556915	11004
HORMAD1	39.6842	1.18457	0.682201	1.7364	0.0824939	0.580541	84072
RGS14	17.4433	-1.05559	0.614901	-1.71668	0.0860385	0.590544	10636
KIF4A	53.7378	0.552973	0.323514	1.70927	0.0874008	0.593072	24137
BUB1B	79.9442	0.449796	0.264416	1.70109	0.0889254	0.595926	701
EML4	1519.7	0.386656	0.228129	1.6949	0.0900947	0.597065	27436
TACC3	165.23	0.336187	0.205026	1.63973	0.101061	0.617271	10460
AURKB	18.2223	0.879109	0.538467	1.63261	0.10255	0.621381	9212
CIAO1	899.803	0.275456	0.169537	1.62475	0.104215	0.626236	9391
KIF22	24.9888	0.747334	0.460466	1.62299	0.104591	0.626634	3835
ZWINT	192.257	0.380598	0.236221	1.61119	0.107137	0.632194	11130
RIOK2	122.293	0.454407	0.284451	1.59749	0.110157	0.637468	55781
PIBF1	200.043	-0.383023	0.240743	-1.591	0.111609	0.640679	10464
XRCC3	85.9449	0.458251	0.288522	1.58827	0.112225	0.642181	7517
KIF23	75.6841	0.494868	0.314018	1.57592	0.115044	0.646412	9493
WRAP73	148.806	0.44634	0.287877	1.55045	0.121033	0.655829	49856
SMC1A	777.255	0.235852	0.15299	1.54162	0.123166	0.659307	8243
PRC1	65.2885	0.623797	0.405147	1.53968	0.123637	0.660108	9055
ESCO2	31.3041	0.552379	0.359691	1.53571	0.124611	0.662788	157570
CENPT	347.4	-0.475098	0.310604	-1.52959	0.126118	0.664037	80152
ANAPC5	625.921	0.302315	0.1986	1.52223	0.127951	0.668512	51433
NEK2	27.1145	0.617512	0.408372	1.51213	0.130501	0.674584	4751
RAB11A	3151.82	0.178032	0.118055	1.50804	0.131544	0.675645	8766
SKA3	41.0978	0.480173	0.32254	1.48872	0.13656	0.682658	221150
PLK1	116.978	0.391429	0.263345	1.48637	0.137181	0.683301	5347
NUP43	264.669	0.328901	0.223552	1.47125	0.141224	0.689995	348995
SPC25	41.4428	0.457608	0.315406	1.45085	0.14682	0.692791	57405
ANAPC15	236.834	0.295909	0.205541	1.43966	0.149964	0.696536	25906
SMC2	96.5906	0.509864	0.361	1.41237	0.157842	0.704093	10592
MUS81	609.235	-0.319354	0.228245	-1.39918	0.16176	0.708424	80198
ANAPC4	134.54	0.362855	0.27251	1.33153	0.183016	0.726292	29945
PTTG1	14.6788	0.742732	0.558063	1.33091	0.183218	0.726717	9232
PUM1	1745.14	0.229362	0.174417	1.31503	0.188501	0.730793	9698
RMI1	116.112	0.345454	0.263565	1.3107	0.18996	0.730793	80010
RAD21	2925	0.178327	0.136643	1.30506	0.191872	0.730793	5885
TUBG1	888.193	0.267715	0.209247	1.27942	0.200749	0.740146	7283
ZNF207	2586.85	0.227788	0.180637	1.26103	0.207299	0.746658	7756
KPNB1	2692.58	0.199965	0.160111	1.24892	0.211696	0.750773	3837
LCMT1	396.637	0.208167	0.16793	1.23961	0.215119	0.75319	51451
NSL1	228.311	0.346214	0.280154	1.2358	0.216533	0.754497	25936
DYNC1H1	569.302	0.187804	0.156328	1.20134	0.229618	0.769457	1778
CDCA8	47.7428	0.380441	0.32496	1.17073	0.241707	0.78049	55143
NCAPH	54.4905	0.331051	0.285297	1.16038	0.245896	0.783975	23397
DMC1	30.2502	-0.586428	0.506359	-1.15813	0.246813	0.784398	11144
IK	1478.19	0.173591	0.152131	1.14106	0.253845	0.791287	3550
NUF2	40.9487	0.380497	0.334041	1.13907	0.254674	0.791485	83540
SKA2	155.618	0.32497	0.287888	1.12881	0.258979	0.79168	348235
MLH1	54.951	-0.35443	0.314105	-1.12838	0.259159	0.79168	4292
TLK2	1878.68	0.191629	0.170574	1.12343	0.261253	0.794191	11011
CDK5RAP2	388.898	-0.18897	0.169631	-1.11401	0.265274	0.796713	55755
CORT	18.7321	-0.561319	0.52087	-1.07766	0.281187	0.805854	1325
CCNE2	53.3981	0.369188	0.345772	1.06772	0.285646	0.807383	9134
PLSCR1	810.95	-0.223024	0.211088	-1.05655	0.290719	0.807623	5359
SKA1	9.06304	0.775625	0.735565	1.05446	0.291672	0.808445	220134
DCTN2	694.022	-0.205831	0.195458	-1.05307	0.292309	0.808829	10540
SMC5	371.68	0.20855	0.198769	1.0492	0.294084	0.810014	23137
PUM2	2815.04	0.137283	0.131982	1.04017	0.298263	0.814208	23369
BEX4	1392.49	0.246712	0.237868	1.03718	0.299652	0.815076	56271
NCAPH2	315.201	-0.248487	0.239607	-1.03706	0.299707	0.815082	29781
RAD51C	192.481	-0.275588	0.266486	-1.03416	0.301063	0.81619	5889
TOP1	3236.73	0.222774	0.216548	1.02875	0.303598	0.817776	7150
KIF18A	40.4737	0.347936	0.343568	1.01272	0.311196	0.8203	81930
KNTC1	135.889	0.311212	0.312734	0.995133	0.319671	0.823625	9735
INCENP	198.514	0.19717	0.20015	0.985112	0.324569	0.826043	3619
TOP2B	786.789	0.189523	0.196372	0.965124	0.334483	0.833873	7155
CTCF	1153.6	0.147821	0.15652	0.944421	0.344954	0.838669	10664
GEN1	114.608	0.265753	0.282317	0.941327	0.346537	0.838774	348654
PINX1	97.3008	0.252996	0.269065	0.940278	0.347075	0.838902	54984
DYNC1LI1	388.762	0.196989	0.209903	0.938475	0.348001	0.839114	51143
CHMP1A	334.972	0.170862	0.184009	0.928553	0.353121	0.842969	5119
KIFC1	63.8905	0.255063	0.277322	0.919736	0.357711	0.84631	3833
SYCE1	204.153	0.404375	0.439899	0.919247	0.357966	0.84631	93426
STAG3	10.6555	-0.588757	0.644751	-0.913154	0.361161	0.848066	10734
VPS4A	1353.65	0.131025	0.144396	0.907402	0.364194	0.848701	27183
TNKS	215.523	0.259711	0.290258	0.894761	0.370915	0.852588	8658
ZW10	165.455	0.213067	0.238414	0.893683	0.371492	0.852801	9183
CDC27	862.115	0.15325	0.171706	0.892516	0.372117	0.852961	996
NAA60	523.585	0.202401	0.227734	0.888762	0.374131	0.855151	79903
NCAPD3	336.771	0.151453	0.170589	0.887825	0.374635	0.855206	23310
NDE1	242.067	-0.27633	0.311673	-0.886603	0.375293	0.855284	54820
POGZ	1021.95	-0.123109	0.139424	-0.88298	0.377247	0.855624	23126
PHF13	398.545	-0.134726	0.154086	-0.874356	0.381924	0.856805	148479
STAG2	258.745	0.204176	0.237347	0.860243	0.389655	0.860779	10735
NCAPD2	724.698	-0.144344	0.168192	-0.858208	0.390777	0.860984	9918
RECQL5	351.639	-0.150369	0.176421	-0.852332	0.39403	0.863048	9400
NUDC	1616.4	0.134225	0.158694	0.845809	0.397659	0.865575	10726
CSNK2A2	3045.32	0.179387	0.212703	0.843367	0.399023	0.865764	1459
USP9X	3943.15	0.190978	0.22719	0.84061	0.400566	0.866388	8239
HDAC8	170.72	0.258706	0.308257	0.839256	0.401326	0.866388	55869
TUBG2	580.028	-0.166025	0.198961	-0.83446	0.404022	0.868221	27175
CHAMP1	306.284	0.161892	0.195793	0.826853	0.408321	0.868889	283489
FBXO5	79.6418	0.213947	0.258977	0.826124	0.408734	0.868889	26271
RCC1	458.699	0.154706	0.193126	0.801062	0.423096	0.876351	1104
SPAG5	169.194	0.185416	0.23192	0.799485	0.424009	0.876351	10615
CHMP2B	1028.81	0.177897	0.224432	0.792657	0.427977	0.877048	25978
FANCM	33.4394	0.275688	0.349065	0.789791	0.42965	0.877048	57697
TTL	248.594	0.257262	0.325805	0.789621	0.429749	0.877048	150465
CHMP4C	195.243	-0.216025	0.286584	-0.753793	0.450974	0.886881	92421
MAU2	874.305	-0.15088	0.202934	-0.743493	0.457183	0.891361	23383
TPR	1948.98	0.102544	0.138776	0.738922	0.459955	0.892195	7175
CDC26	366.295	-0.138016	0.187927	-0.734409	0.462699	0.894339	246184
BANF1	331.289	0.158489	0.217758	0.727822	0.466723	0.897109	8815
MIS12	10.5195	0.455817	0.628532	0.725208	0.468324	0.897229	79003
UBE2B	1135	0.150634	0.208841	0.721286	0.470734	0.897333	7320
ATRX	390.406	0.229722	0.319158	0.719776	0.471663	0.897333	546
CHMP2A	1962.07	0.124288	0.17382	0.715036	0.474587	0.89793	27243
PSMG2	393.317	0.272576	0.386826	0.704648	0.481029	0.899943	56984
UVRAG	164.598	0.266836	0.380133	0.701956	0.482706	0.899959	7405
MIS18A	174.851	0.15451	0.224207	0.689138	0.490736	0.902447	54069
CDC16	945.716	-0.113292	0.167813	-0.675107	0.499608	0.906413	8881
SMC3	538.757	0.116722	0.172953	0.674876	0.499755	0.906443	9126
RIOK3	531.927	0.1744	0.26058	0.669277	0.503319	0.908599	8780
SETDB2	73.876	-0.232378	0.354797	-0.65496	0.512494	0.91045	83852
HFM1	9.80636	0.445229	0.687851	0.647275	0.517454	0.91045	164045
NEK8	69.357	-0.187895	0.291622	-0.644309	0.519375	0.910556	284086
NTMT1	89.0228	-0.181736	0.283209	-0.641703	0.521066	0.910556	28989
CDC42	3810.97	-0.142158	0.222872	-0.637847	0.523573	0.911819	998
PHB2	1385.45	0.0954887	0.152061	0.627965	0.530027	0.914457	11331
SEH1L	182.551	-0.134636	0.215495	-0.624774	0.532119	0.915268	81929
BOD1	419.898	0.104423	0.16717	0.624653	0.532199	0.915268	91272
NDC80	32.1083	0.330857	0.533954	0.619636	0.535497	0.915268	10403
TTN	21.0704	-0.330016	0.540523	-0.610549	0.541498	0.917366	7273
RPS3	9292.59	0.116127	0.190237	0.610434	0.541574	0.917366	6188
ARL8B	3985.47	0.137417	0.225592	0.609139	0.542432	0.917366	55207
CENPW	57.1703	0.182613	0.300343	0.608014	0.543178	0.917366	387103
ERCC4	142.168	0.144312	0.237471	0.607704	0.543384	0.917418	2072
RAN	1658.27	0.0847728	0.142485	0.594959	0.551871	0.919704	5901
CDC20	84.3825	0.182152	0.307375	0.592607	0.553444	0.920312	991
PTTG2	14.3416	-0.395563	0.696345	-0.568056	0.569997	0.925401	10744
SLX4	70.2985	-0.154573	0.274814	-0.562466	0.573798	0.927643	84464
CENPE	14.6023	0.664755	1.20814	0.550229	0.582162	0.930997	1062
KIF14	19.8765	0.283266	0.524718	0.539845	0.589304	0.933644	9928
TTK	57.1586	-0.157274	0.296777	-0.52994	0.596154	0.935764	7272
CHFR	1136.47	0.081449	0.153759	0.529717	0.596308	0.935764	55743
AXIN2	171.47	0.167636	0.318824	0.525797	0.59903	0.935764	8313
NSMCE2	391.315	0.0957469	0.185364	0.516536	0.60548	0.935764	286053
CTNNB1	8392.27	0.0781971	0.152897	0.511438	0.609044	0.936249	1499
ARL8A	734.732	-0.131262	0.25722	-0.51031	0.609835	0.936367	127829
ACTR3	961.973	0.117618	0.232007	0.506958	0.612184	0.936767	10096
CHMP6	292.406	0.0891528	0.176651	0.504683	0.613782	0.936767	79643
KLHL22	499.779	-0.103869	0.208749	-0.497577	0.618782	0.937714	84861
NDEL1	787.33	0.130655	0.263812	0.495259	0.620417	0.937714	81565
NUP37	145.772	0.0996306	0.206773	0.481836	0.629922	0.940906	79023
RCC2	1404.2	0.104127	0.219677	0.474	0.6355	0.942428	55920
ANAPC7	403.462	0.113251	0.241078	0.469767	0.638522	0.943958	51434
RMI2	126.626	0.143117	0.312173	0.458455	0.646625	0.945499	116028
NR3C1	1287.52	-0.0974607	0.215474	-0.452309	0.651047	0.946823	2908
MMS19	706.182	-0.0771782	0.173182	-0.445649	0.655851	0.947851	64210
SIRT2	83.375	0.149782	0.338077	0.443042	0.657735	0.948215	22933
CCNE1	460.001	0.157449	0.361566	0.435465	0.663225	0.94862	898
REC8	75.944	0.129025	0.296375	0.435343	0.663313	0.94862	9985
RAD18	34.0777	0.22861	0.544206	0.420079	0.674428	0.950587	56852
BUB3	894.274	0.0603407	0.149365	0.403982	0.686226	0.952412	9184
PPP2R1A	1830.58	0.0705259	0.176315	0.399999	0.689157	0.952855	5518
HECW2	359.831	0.119695	0.299939	0.399065	0.689845	0.953151	57520
BAG6	2219.13	0.0802562	0.201576	0.398143	0.690525	0.953151	7917
BECN1	548.138	0.0841608	0.215432	0.390661	0.696048	0.954227	8678
ACTR2	3312.2	0.0646958	0.168684	0.383533	0.701324	0.954768	10097
NCAPG2	267.33	0.0674148	0.177771	0.379223	0.704523	0.955894	54892
TOP3A	330.351	-0.0626356	0.174517	-0.358909	0.719663	0.95742	7156
KATNB1	108.172	-0.0886443	0.252429	-0.351165	0.725464	0.959418	10300
DSCC1	21.1439	0.163316	0.476717	0.342586	0.73191	0.96167	79075
CHMP4B	1733.57	0.0571178	0.169461	0.337055	0.736076	0.962861	128866
PDS5B	501.143	0.0660092	0.200169	0.329768	0.741576	0.964878	23047
MAD1L1	267.818	0.0559464	0.170747	0.327657	0.743171	0.965281	8379
EML3	428.674	-0.0623602	0.191152	-0.326234	0.744247	0.965599	256364
ATM	71.245	0.155565	0.493351	0.315324	0.752516	0.967703	472
ANAPC1	292.858	0.0506828	0.175453	0.288867	0.772683	0.972111	64682
NIPBL	1358.57	0.0447792	0.158616	0.282311	0.777705	0.972409	25836
CEP85	292.927	0.0605872	0.218155	0.277726	0.781223	0.972856	64793
RB1	450.715	0.0648385	0.238799	0.271518	0.785992	0.974211	5925
RRS1	427.354	0.055963	0.20842	0.26851	0.788307	0.974727	23212
NAA50	1048.84	0.0464845	0.174792	0.265942	0.790284	0.974915	80218
CENPQ	35.638	-0.124745	0.470685	-0.265029	0.790987	0.974915	55166
STAG1	1059.23	-0.0543201	0.207141	-0.262237	0.793139	0.975462	10274
BRCA1	66.2832	-0.0733414	0.279853	-0.262071	0.793267	0.975462	672
CENPH	15.848	-0.12715	0.487884	-0.260616	0.794388	0.975946	64946
NAA10	600.585	-0.052719	0.203834	-0.258637	0.795916	0.976346	8260
PSRC1	14.923	0.133562	0.5319	0.251104	0.801734	0.976881	84722
SYCE1L	5.90073	0.181515	0.78831	0.230258	0.817891	0.980222	100130958
SIRT7	237.482	-0.0561907	0.245769	-0.228632	0.819155	0.980222	51547
KIF25	5.34011	-0.266717	1.17136	-0.227699	0.81988	0.980222	3834
SFPQ	3160.13	0.04881	0.223897	0.218002	0.827427	0.981402	6421
TLK1	823.881	0.0577193	0.26507	0.217751	0.827623	0.981448	9874
MAD2L2	283.446	0.0679306	0.321459	0.21132	0.832638	0.983521	10459
KLHDC8B	234.953	-0.0582653	0.301427	-0.193298	0.846726	0.98535	200942
MAD2L1BP	226.625	-0.0385994	0.224932	-0.171605	0.863748	0.987187	9587
NUMA1	2150.33	0.0246714	0.150959	0.163431	0.870179	0.987318	4926
HNRNPU	6279.9	0.0207832	0.127828	0.162587	0.870844	0.987318	3192
SYCP2	32.4174	-0.0946898	0.592907	-0.159704	0.873114	0.987318	10388
MCMBP	874	-0.0284854	0.18004	-0.158218	0.874285	0.987318	79892
DIS3L2	515.055	-0.0256809	0.169318	-0.151673	0.879445	0.987318	129563
ECT2	64.4943	0.0496163	0.328197	0.151178	0.879835	0.987318	1894
CSNK2A1	560.923	-0.0258423	0.170998	-0.151127	0.879876	0.987318	1457
SMC6	250.236	0.0453463	0.301799	0.150254	0.880565	0.987318	79677
TRAPPC12	492.437	-0.0249013	0.167012	-0.149098	0.881476	0.987318	51112
APC	294.406	-0.0262405	0.176723	-0.148484	0.881961	0.987318	324
SPICE1	234.781	0.0360105	0.248393	0.144974	0.884731	0.987318	152185
PCID2	284.803	0.024807	0.176419	0.140614	0.888175	0.98801	55795
CUL3	1121.65	0.0236274	0.170317	0.138726	0.889667	0.988107	8452
TEX14	12.6876	-0.101834	0.735734	-0.138411	0.889916	0.988107	56155
CHTF8	767.866	-0.0258789	0.190895	-0.135566	0.892165	0.988212	54921
EME1	20.7817	0.0652325	0.487192	0.133895	0.893486	0.988212	146956
INO80	798.406	0.0253246	0.190497	0.13294	0.894241	0.988573	54617
CDC23	321.977	-0.0255687	0.210418	-0.121514	0.903284	0.990006	8697
CHMP7	725.016	-0.0232606	0.197696	-0.117659	0.906338	0.990777	91782
FBXW7	249.938	0.0223504	0.213109	0.104878	0.916473	0.991413	55294
DDX3X	5685.74	-0.0197232	0.194541	-0.101383	0.919246	0.992075	1654
CHMP5	1600.9	0.0143814	0.163076	0.0881883	0.929727	0.992093	51510
MLH3	176.67	0.0179098	0.203784	0.0878865	0.929967	0.992093	27030
DDX11	107.302	-0.0286915	0.341362	-0.08405	0.933017	0.992093	1663
TOP3B	16.1208	0.0405802	0.486733	0.0833726	0.933555	0.992093	8940
MSH4	61.3897	0.0315332	0.427056	0.0738386	0.941139	0.993254	4438
CHMP1B	1428.15	-0.012901	0.17823	-0.0723841	0.942296	0.993361	57132
LATS1	1017.65	-0.00929374	0.162762	-0.0571001	0.954465	0.994117	9113
AKAP8L	595.927	0.00731648	0.164441	0.0444929	0.964511	0.995942	26993
PDS5A	1931.74	0.00508463	0.197688	0.0257205	0.97948	0.999638	23244
ERCC2	169.453	0.00412651	0.177967	0.023187	0.981501	0.999872	2068
CDCA2	38.6115	0.00550841	0.360534	0.0152785	0.98781	0.999872	157313
CHMP4A	276.398	-0.00309808	0.26697	-0.0116046	0.990741	0.999872	29082
AKAP8	655.364	0.00228868	0.214564	0.0106667	0.991489	0.999872	10270
CENPC							1060
MAGEA5P							4104
MOS							4342
MRE11							4361
SYCP1							6847
MACROH2A1							9555
P3H4							10609
TENT4A							11044
WAPL							23063
ABRAXAS2							23172
SPO11							23626
NUP62							23636
PTTG3P							26255
SMC1B							27127
RMDN1							51115
ANAPC11							51529
CIAO2B							51647
STAG3L1							54441
MAP10							54627
NDC1							55706
SLF2							55719
TEX15							56154
TEX12							56158
TEX11							56159
FMN2							56776
SMARCAD1							56916
PRDM9							56979
KNL1							57082
STAG3L4							64940
HASPIN							83903
USP44							84101
ABRAXAS1							84142
CIAO2A							84191
SLF1							84250
KIF2B							84643
KNSTRN							90417
M1AP							130951
BANF2							140836
TERB2							145645
KIF18B							146909
KASH5							147872
HORMAD2							150280
SGO2							151246
SGO1							151648
SHOC1							158401
AGO4							192670
EME2							197342
CENPX							201254
MEIOB							254528
ANKRD31							256006
SYCE2							256126
MAJIN							283129
TERB1							283847
MEIOC							284071
RNF212							285498
KIF4B							285643
C14orf39							317761
IHO1							339834
CENPS							378708
C1orf146							388649
DDX12P							440081
STAG3L3							442578
STAG3L2							442582
RAD21L1							642636
SYCE3							644186
MEIKIN							728637
UBE2DNL							100131816
DDX11L8							100302090
RNF212B							100507650
MAGEA10-MAGEA5							100533997
MEI4							101928601

## Sheet: sister chromatid segregation
geneSymbol	baseMean	log2FoldChange	lfcSE	stat	pvalue	padj	entrezid
CENPF	193.253	0.859651	0.180551	4.76127	1.92377e-06	0.000623261	1063
NEK6	14.7219	-2.49784	0.675146	-3.6997	0.000215853	0.0217669	10783
MAD2L1	79.9591	0.994071	0.320879	3.09796	0.0019486	0.088571	4085
NCAPG	82.6094	0.833582	0.272189	3.06251	0.0021949	0.0954907	64151
MAPK15	10.2749	-2.46776	0.825837	-2.98819	0.00280635	0.109798	225689
TOP2A	297.197	0.574001	0.204077	2.81267	0.00491323	0.147617	7153
TRIP13	68.128	0.769504	0.301804	2.54968	0.0107822	0.229944	9319
CDC6	101.883	0.721089	0.283469	2.5438	0.0109653	0.230938	990
ANKRD53	71.6118	1.06766	0.426086	2.50573	0.0122198	0.241965	79998
CDT1	106.249	0.740639	0.301923	2.45308	0.014164	0.261108	81620
CDCA5	99.3354	0.560953	0.229013	2.44944	0.0143078	0.261779	113130
DUSP1	10705.4	-0.672324	0.27455	-2.44882	0.0143324	0.261779	1843
DLGAP5	102.924	0.569991	0.240669	2.36836	0.0178673	0.294125	9787
UBE2C	218.733	0.479017	0.207668	2.30665	0.0210743	0.325125	11065
CCNB1	97.879	0.583097	0.257144	2.26759	0.0233545	0.340905	891
ESPL1	41.9185	0.748276	0.349052	2.14374	0.0320537	0.396858	9700
DSN1	419.1	0.371175	0.176141	2.10726	0.0350954	0.415006	79980
RACGAP1	166.358	0.395418	0.187807	2.10545	0.0352517	0.415006	29127
BUB1	71.1211	0.643	0.306943	2.09485	0.0361841	0.417823	699
SPDL1	151.704	0.467458	0.223764	2.08907	0.0367013	0.420669	54908
ESCO1	95.7425	0.63584	0.307795	2.06579	0.0388482	0.4299	114799
AURKC	30.0258	-0.83292	0.405188	-2.05564	0.0398176	0.431532	6795
VPS4B	618.571	0.27574	0.139591	1.97535	0.0482284	0.470451	9525
FEN1	124.812	0.490183	0.259754	1.88711	0.0591459	0.513634	2237
NUSAP1	135.583	0.423211	0.227813	1.85771	0.06321	0.52699	51203
SMC4	459.932	0.353892	0.190539	1.85732	0.0632651	0.52699	10051
CENPK	31.159	0.890826	0.490547	1.81598	0.0693727	0.546351	64105
KIF2C	85.1687	0.534682	0.297965	1.79444	0.0727426	0.556915	11004
HORMAD1	39.6842	1.18457	0.682201	1.7364	0.0824939	0.580541	84072
KIF4A	53.7378	0.552973	0.323514	1.70927	0.0874008	0.593072	24137
BUB1B	79.9442	0.449796	0.264416	1.70109	0.0889254	0.595926	701
EML4	1519.7	0.386656	0.228129	1.6949	0.0900947	0.597065	27436
TACC3	165.23	0.336187	0.205026	1.63973	0.101061	0.617271	10460
AURKB	18.2223	0.879109	0.538467	1.63261	0.10255	0.621381	9212
KIF22	24.9888	0.747334	0.460466	1.62299	0.104591	0.626634	3835
ZWINT	192.257	0.380598	0.236221	1.61119	0.107137	0.632194	11130
RIOK2	122.293	0.454407	0.284451	1.59749	0.110157	0.637468	55781
PIBF1	200.043	-0.383023	0.240743	-1.591	0.111609	0.640679	10464
XRCC3	85.9449	0.458251	0.288522	1.58827	0.112225	0.642181	7517
KIF23	75.6841	0.494868	0.314018	1.57592	0.115044	0.646412	9493
WRAP73	148.806	0.44634	0.287877	1.55045	0.121033	0.655829	49856
SMC1A	777.255	0.235852	0.15299	1.54162	0.123166	0.659307	8243
PRC1	65.2885	0.623797	0.405147	1.53968	0.123637	0.660108	9055
ESCO2	31.3041	0.552379	0.359691	1.53571	0.124611	0.662788	157570
ANAPC5	625.921	0.302315	0.1986	1.52223	0.127951	0.668512	51433
NEK2	27.1145	0.617512	0.408372	1.51213	0.130501	0.674584	4751
RAB11A	3151.82	0.178032	0.118055	1.50804	0.131544	0.675645	8766
PLK1	116.978	0.391429	0.263345	1.48637	0.137181	0.683301	5347
ANAPC15	236.834	0.295909	0.205541	1.43966	0.149964	0.696536	25906
SMC2	96.5906	0.509864	0.361	1.41237	0.157842	0.704093	10592
ANAPC4	134.54	0.362855	0.27251	1.33153	0.183016	0.726292	29945
PTTG1	14.6788	0.742732	0.558063	1.33091	0.183218	0.726717	9232
RAD21	2925	0.178327	0.136643	1.30506	0.191872	0.730793	5885
TUBG1	888.193	0.267715	0.209247	1.27942	0.200749	0.740146	7283
ZNF207	2586.85	0.227788	0.180637	1.26103	0.207299	0.746658	7756
KPNB1	2692.58	0.199965	0.160111	1.24892	0.211696	0.750773	3837
LCMT1	396.637	0.208167	0.16793	1.23961	0.215119	0.75319	51451
NSL1	228.311	0.346214	0.280154	1.2358	0.216533	0.754497	25936
CDCA8	47.7428	0.380441	0.32496	1.17073	0.241707	0.78049	55143
NCAPH	54.4905	0.331051	0.285297	1.16038	0.245896	0.783975	23397
IK	1478.19	0.173591	0.152131	1.14106	0.253845	0.791287	3550
NUF2	40.9487	0.380497	0.334041	1.13907	0.254674	0.791485	83540
CDK5RAP2	388.898	-0.18897	0.169631	-1.11401	0.265274	0.796713	55755
DCTN2	694.022	-0.205831	0.195458	-1.05307	0.292309	0.808829	10540
SMC5	371.68	0.20855	0.198769	1.0492	0.294084	0.810014	23137
NCAPH2	315.201	-0.248487	0.239607	-1.03706	0.299707	0.815082	29781
RAD51C	192.481	-0.275588	0.266486	-1.03416	0.301063	0.81619	5889
KIF18A	40.4737	0.347936	0.343568	1.01272	0.311196	0.8203	81930
KNTC1	135.889	0.311212	0.312734	0.995133	0.319671	0.823625	9735
INCENP	198.514	0.19717	0.20015	0.985112	0.324569	0.826043	3619
TOP2B	786.789	0.189523	0.196372	0.965124	0.334483	0.833873	7155
CTCF	1153.6	0.147821	0.15652	0.944421	0.344954	0.838669	10664
GEN1	114.608	0.265753	0.282317	0.941327	0.346537	0.838774	348654
PINX1	97.3008	0.252996	0.269065	0.940278	0.347075	0.838902	54984
DYNC1LI1	388.762	0.196989	0.209903	0.938475	0.348001	0.839114	51143
CHMP1A	334.972	0.170862	0.184009	0.928553	0.353121	0.842969	5119
KIFC1	63.8905	0.255063	0.277322	0.919736	0.357711	0.84631	3833
STAG3	10.6555	-0.588757	0.644751	-0.913154	0.361161	0.848066	10734
VPS4A	1353.65	0.131025	0.144396	0.907402	0.364194	0.848701	27183
TNKS	215.523	0.259711	0.290258	0.894761	0.370915	0.852588	8658
ZW10	165.455	0.213067	0.238414	0.893683	0.371492	0.852801	9183
CDC27	862.115	0.15325	0.171706	0.892516	0.372117	0.852961	996
NCAPD3	336.771	0.151453	0.170589	0.887825	0.374635	0.855206	23310
POGZ	1021.95	-0.123109	0.139424	-0.88298	0.377247	0.855624	23126
PHF13	398.545	-0.134726	0.154086	-0.874356	0.381924	0.856805	148479
STAG2	258.745	0.204176	0.237347	0.860243	0.389655	0.860779	10735
NCAPD2	724.698	-0.144344	0.168192	-0.858208	0.390777	0.860984	9918
NUDC	1616.4	0.134225	0.158694	0.845809	0.397659	0.865575	10726
HDAC8	170.72	0.258706	0.308257	0.839256	0.401326	0.866388	55869
TUBG2	580.028	-0.166025	0.198961	-0.83446	0.404022	0.868221	27175
CHAMP1	306.284	0.161892	0.195793	0.826853	0.408321	0.868889	283489
FBXO5	79.6418	0.213947	0.258977	0.826124	0.408734	0.868889	26271
SPAG5	169.194	0.185416	0.23192	0.799485	0.424009	0.876351	10615
CHMP2B	1028.81	0.177897	0.224432	0.792657	0.427977	0.877048	25978
CHMP4C	195.243	-0.216025	0.286584	-0.753793	0.450974	0.886881	92421
MAU2	874.305	-0.15088	0.202934	-0.743493	0.457183	0.891361	23383
TPR	1948.98	0.102544	0.138776	0.738922	0.459955	0.892195	7175
CDC26	366.295	-0.138016	0.187927	-0.734409	0.462699	0.894339	246184
MIS12	10.5195	0.455817	0.628532	0.725208	0.468324	0.897229	79003
ATRX	390.406	0.229722	0.319158	0.719776	0.471663	0.897333	546
CHMP2A	1962.07	0.124288	0.17382	0.715036	0.474587	0.89793	27243
PSMG2	393.317	0.272576	0.386826	0.704648	0.481029	0.899943	56984
CDC16	945.716	-0.113292	0.167813	-0.675107	0.499608	0.906413	8881
SMC3	538.757	0.116722	0.172953	0.674876	0.499755	0.906443	9126
PHB2	1385.45	0.0954887	0.152061	0.627965	0.530027	0.914457	11331
SEH1L	182.551	-0.134636	0.215495	-0.624774	0.532119	0.915268	81929
BOD1	419.898	0.104423	0.16717	0.624653	0.532199	0.915268	91272
NDC80	32.1083	0.330857	0.533954	0.619636	0.535497	0.915268	10403
TTN	21.0704	-0.330016	0.540523	-0.610549	0.541498	0.917366	7273
RAN	1658.27	0.0847728	0.142485	0.594959	0.551871	0.919704	5901
CDC20	84.3825	0.182152	0.307375	0.592607	0.553444	0.920312	991
PTTG2	14.3416	-0.395563	0.696345	-0.568056	0.569997	0.925401	10744
CENPE	14.6023	0.664755	1.20814	0.550229	0.582162	0.930997	1062
KIF14	19.8765	0.283266	0.524718	0.539845	0.589304	0.933644	9928
TTK	57.1586	-0.157274	0.296777	-0.52994	0.596154	0.935764	7272
CHFR	1136.47	0.081449	0.153759	0.529717	0.596308	0.935764	55743
AXIN2	171.47	0.167636	0.318824	0.525797	0.59903	0.935764	8313
NSMCE2	391.315	0.0957469	0.185364	0.516536	0.60548	0.935764	286053
CTNNB1	8392.27	0.0781971	0.152897	0.511438	0.609044	0.936249	1499
CHMP6	292.406	0.0891528	0.176651	0.504683	0.613782	0.936767	79643
KLHL22	499.779	-0.103869	0.208749	-0.497577	0.618782	0.937714	84861
ANAPC7	403.462	0.113251	0.241078	0.469767	0.638522	0.943958	51434
RMI2	126.626	0.143117	0.312173	0.458455	0.646625	0.945499	116028
REC8	75.944	0.129025	0.296375	0.435343	0.663313	0.94862	9985
BUB3	894.274	0.0603407	0.149365	0.403982	0.686226	0.952412	9184
HECW2	359.831	0.119695	0.299939	0.399065	0.689845	0.953151	57520
BECN1	548.138	0.0841608	0.215432	0.390661	0.696048	0.954227	8678
NCAPG2	267.33	0.0674148	0.177771	0.379223	0.704523	0.955894	54892
KATNB1	108.172	-0.0886443	0.252429	-0.351165	0.725464	0.959418	10300
DSCC1	21.1439	0.163316	0.476717	0.342586	0.73191	0.96167	79075
CHMP4B	1733.57	0.0571178	0.169461	0.337055	0.736076	0.962861	128866
PDS5B	501.143	0.0660092	0.200169	0.329768	0.741576	0.964878	23047
MAD1L1	267.818	0.0559464	0.170747	0.327657	0.743171	0.965281	8379
EML3	428.674	-0.0623602	0.191152	-0.326234	0.744247	0.965599	256364
ATM	71.245	0.155565	0.493351	0.315324	0.752516	0.967703	472
ANAPC1	292.858	0.0506828	0.175453	0.288867	0.772683	0.972111	64682
NIPBL	1358.57	0.0447792	0.158616	0.282311	0.777705	0.972409	25836
RB1	450.715	0.0648385	0.238799	0.271518	0.785992	0.974211	5925
RRS1	427.354	0.055963	0.20842	0.26851	0.788307	0.974727	23212
NAA50	1048.84	0.0464845	0.174792	0.265942	0.790284	0.974915	80218
STAG1	1059.23	-0.0543201	0.207141	-0.262237	0.793139	0.975462	10274
NAA10	600.585	-0.052719	0.203834	-0.258637	0.795916	0.976346	8260
PSRC1	14.923	0.133562	0.5319	0.251104	0.801734	0.976881	84722
KIF25	5.34011	-0.266717	1.17136	-0.227699	0.81988	0.980222	3834
SFPQ	3160.13	0.04881	0.223897	0.218002	0.827427	0.981402	6421
MAD2L2	283.446	0.0679306	0.321459	0.21132	0.832638	0.983521	10459
MAD2L1BP	226.625	-0.0385994	0.224932	-0.171605	0.863748	0.987187	9587
NUMA1	2150.33	0.0246714	0.150959	0.163431	0.870179	0.987318	4926
HNRNPU	6279.9	0.0207832	0.127828	0.162587	0.870844	0.987318	3192
MCMBP	874	-0.0284854	0.18004	-0.158218	0.874285	0.987318	79892
DIS3L2	515.055	-0.0256809	0.169318	-0.151673	0.879445	0.987318	129563
APC	294.406	-0.0262405	0.176723	-0.148484	0.881961	0.987318	324
PCID2	284.803	0.024807	0.176419	0.140614	0.888175	0.98801	55795
CUL3	1121.65	0.0236274	0.170317	0.138726	0.889667	0.988107	8452
TEX14	12.6876	-0.101834	0.735734	-0.138411	0.889916	0.988107	56155
CHTF8	767.866	-0.0258789	0.190895	-0.135566	0.892165	0.988212	54921
INO80	798.406	0.0253246	0.190497	0.13294	0.894241	0.988573	54617
CDC23	321.977	-0.0255687	0.210418	-0.121514	0.903284	0.990006	8697
CHMP7	725.016	-0.0232606	0.197696	-0.117659	0.906338	0.990777	91782
FBXW7	249.938	0.0223504	0.213109	0.104878	0.916473	0.991413	55294
CHMP5	1600.9	0.0143814	0.163076	0.0881883	0.929727	0.992093	51510
DDX11	107.302	-0.0286915	0.341362	-0.08405	0.933017	0.992093	1663
CHMP1B	1428.15	-0.012901	0.17823	-0.0723841	0.942296	0.993361	57132
LATS1	1017.65	-0.00929374	0.162762	-0.0571001	0.954465	0.994117	9113
AKAP8L	595.927	0.00731648	0.164441	0.0444929	0.964511	0.995942	26993
PDS5A	1931.74	0.00508463	0.197688	0.0257205	0.97948	0.999638	23244
CHMP4A	276.398	-0.00309808	0.26697	-0.0116046	0.990741	0.999872	29082
AKAP8	655.364	0.00228868	0.214564	0.0106667	0.991489	0.999872	10270
CENPC							1060
MOS							4342
MRE11							4361
MACROH2A1							9555
TENT4A							11044
WAPL							23063
NUP62							23636
PTTG3P							26255
SMC1B							27127
RMDN1							51115
ANAPC11							51529
STAG3L1							54441
MAP10							54627
SLF2							55719
STAG3L4							64940
HASPIN							83903
USP44							84101
SLF1							84250
KNSTRN							90417
KIF18B							146909
HORMAD2							150280
SGO2							151246
SGO1							151648
KIF4B							285643
DDX12P							440081
STAG3L3							442578
STAG3L2							442582
RAD21L1							642636
MEIKIN							728637
UBE2DNL							100131816
DDX11L8							100302090

## Sheet: mitotic sister chromatid segreg
geneSymbol	baseMean	log2FoldChange	lfcSE	stat	pvalue	padj	entrezid
CENPF	193.253	0.859651	0.180551	4.76127	1.92377e-06	0.000623261	1063
NEK6	14.7219	-2.49784	0.675146	-3.6997	0.000215853	0.0217669	10783
MAD2L1	79.9591	0.994071	0.320879	3.09796	0.0019486	0.088571	4085
NCAPG	82.6094	0.833582	0.272189	3.06251	0.0021949	0.0954907	64151
TRIP13	68.128	0.769504	0.301804	2.54968	0.0107822	0.229944	9319
CDC6	101.883	0.721089	0.283469	2.5438	0.0109653	0.230938	990
ANKRD53	71.6118	1.06766	0.426086	2.50573	0.0122198	0.241965	79998
CDT1	106.249	0.740639	0.301923	2.45308	0.014164	0.261108	81620
CDCA5	99.3354	0.560953	0.229013	2.44944	0.0143078	0.261779	113130
DUSP1	10705.4	-0.672324	0.27455	-2.44882	0.0143324	0.261779	1843
DLGAP5	102.924	0.569991	0.240669	2.36836	0.0178673	0.294125	9787
UBE2C	218.733	0.479017	0.207668	2.30665	0.0210743	0.325125	11065
CCNB1	97.879	0.583097	0.257144	2.26759	0.0233545	0.340905	891
ESPL1	41.9185	0.748276	0.349052	2.14374	0.0320537	0.396858	9700
DSN1	419.1	0.371175	0.176141	2.10726	0.0350954	0.415006	79980
RACGAP1	166.358	0.395418	0.187807	2.10545	0.0352517	0.415006	29127
BUB1	71.1211	0.643	0.306943	2.09485	0.0361841	0.417823	699
SPDL1	151.704	0.467458	0.223764	2.08907	0.0367013	0.420669	54908
AURKC	30.0258	-0.83292	0.405188	-2.05564	0.0398176	0.431532	6795
VPS4B	618.571	0.27574	0.139591	1.97535	0.0482284	0.470451	9525
NUSAP1	135.583	0.423211	0.227813	1.85771	0.06321	0.52699	51203
SMC4	459.932	0.353892	0.190539	1.85732	0.0632651	0.52699	10051
CENPK	31.159	0.890826	0.490547	1.81598	0.0693727	0.546351	64105
KIF2C	85.1687	0.534682	0.297965	1.79444	0.0727426	0.556915	11004
KIF4A	53.7378	0.552973	0.323514	1.70927	0.0874008	0.593072	24137
BUB1B	79.9442	0.449796	0.264416	1.70109	0.0889254	0.595926	701
EML4	1519.7	0.386656	0.228129	1.6949	0.0900947	0.597065	27436
TACC3	165.23	0.336187	0.205026	1.63973	0.101061	0.617271	10460
AURKB	18.2223	0.879109	0.538467	1.63261	0.10255	0.621381	9212
KIF22	24.9888	0.747334	0.460466	1.62299	0.104591	0.626634	3835
ZWINT	192.257	0.380598	0.236221	1.61119	0.107137	0.632194	11130
RIOK2	122.293	0.454407	0.284451	1.59749	0.110157	0.637468	55781
PIBF1	200.043	-0.383023	0.240743	-1.591	0.111609	0.640679	10464
XRCC3	85.9449	0.458251	0.288522	1.58827	0.112225	0.642181	7517
KIF23	75.6841	0.494868	0.314018	1.57592	0.115044	0.646412	9493
WRAP73	148.806	0.44634	0.287877	1.55045	0.121033	0.655829	49856
SMC1A	777.255	0.235852	0.15299	1.54162	0.123166	0.659307	8243
PRC1	65.2885	0.623797	0.405147	1.53968	0.123637	0.660108	9055
ANAPC5	625.921	0.302315	0.1986	1.52223	0.127951	0.668512	51433
NEK2	27.1145	0.617512	0.408372	1.51213	0.130501	0.674584	4751
RAB11A	3151.82	0.178032	0.118055	1.50804	0.131544	0.675645	8766
PLK1	116.978	0.391429	0.263345	1.48637	0.137181	0.683301	5347
ANAPC15	236.834	0.295909	0.205541	1.43966	0.149964	0.696536	25906
SMC2	96.5906	0.509864	0.361	1.41237	0.157842	0.704093	10592
ANAPC4	134.54	0.362855	0.27251	1.33153	0.183016	0.726292	29945
PTTG1	14.6788	0.742732	0.558063	1.33091	0.183218	0.726717	9232
RAD21	2925	0.178327	0.136643	1.30506	0.191872	0.730793	5885
TUBG1	888.193	0.267715	0.209247	1.27942	0.200749	0.740146	7283
ZNF207	2586.85	0.227788	0.180637	1.26103	0.207299	0.746658	7756
KPNB1	2692.58	0.199965	0.160111	1.24892	0.211696	0.750773	3837
LCMT1	396.637	0.208167	0.16793	1.23961	0.215119	0.75319	51451
NSL1	228.311	0.346214	0.280154	1.2358	0.216533	0.754497	25936
CDCA8	47.7428	0.380441	0.32496	1.17073	0.241707	0.78049	55143
NCAPH	54.4905	0.331051	0.285297	1.16038	0.245896	0.783975	23397
IK	1478.19	0.173591	0.152131	1.14106	0.253845	0.791287	3550
NUF2	40.9487	0.380497	0.334041	1.13907	0.254674	0.791485	83540
CDK5RAP2	388.898	-0.18897	0.169631	-1.11401	0.265274	0.796713	55755
DCTN2	694.022	-0.205831	0.195458	-1.05307	0.292309	0.808829	10540
SMC5	371.68	0.20855	0.198769	1.0492	0.294084	0.810014	23137
NCAPH2	315.201	-0.248487	0.239607	-1.03706	0.299707	0.815082	29781
KIF18A	40.4737	0.347936	0.343568	1.01272	0.311196	0.8203	81930
KNTC1	135.889	0.311212	0.312734	0.995133	0.319671	0.823625	9735
INCENP	198.514	0.19717	0.20015	0.985112	0.324569	0.826043	3619
GEN1	114.608	0.265753	0.282317	0.941327	0.346537	0.838774	348654
PINX1	97.3008	0.252996	0.269065	0.940278	0.347075	0.838902	54984
DYNC1LI1	388.762	0.196989	0.209903	0.938475	0.348001	0.839114	51143
CHMP1A	334.972	0.170862	0.184009	0.928553	0.353121	0.842969	5119
KIFC1	63.8905	0.255063	0.277322	0.919736	0.357711	0.84631	3833
VPS4A	1353.65	0.131025	0.144396	0.907402	0.364194	0.848701	27183
TNKS	215.523	0.259711	0.290258	0.894761	0.370915	0.852588	8658
ZW10	165.455	0.213067	0.238414	0.893683	0.371492	0.852801	9183
CDC27	862.115	0.15325	0.171706	0.892516	0.372117	0.852961	996
NCAPD3	336.771	0.151453	0.170589	0.887825	0.374635	0.855206	23310
POGZ	1021.95	-0.123109	0.139424	-0.88298	0.377247	0.855624	23126
PHF13	398.545	-0.134726	0.154086	-0.874356	0.381924	0.856805	148479
NCAPD2	724.698	-0.144344	0.168192	-0.858208	0.390777	0.860984	9918
NUDC	1616.4	0.134225	0.158694	0.845809	0.397659	0.865575	10726
TUBG2	580.028	-0.166025	0.198961	-0.83446	0.404022	0.868221	27175
CHAMP1	306.284	0.161892	0.195793	0.826853	0.408321	0.868889	283489
FBXO5	79.6418	0.213947	0.258977	0.826124	0.408734	0.868889	26271
SPAG5	169.194	0.185416	0.23192	0.799485	0.424009	0.876351	10615
CHMP2B	1028.81	0.177897	0.224432	0.792657	0.427977	0.877048	25978
CHMP4C	195.243	-0.216025	0.286584	-0.753793	0.450974	0.886881	92421
MAU2	874.305	-0.15088	0.202934	-0.743493	0.457183	0.891361	23383
TPR	1948.98	0.102544	0.138776	0.738922	0.459955	0.892195	7175
CDC26	366.295	-0.138016	0.187927	-0.734409	0.462699	0.894339	246184
MIS12	10.5195	0.455817	0.628532	0.725208	0.468324	0.897229	79003
ATRX	390.406	0.229722	0.319158	0.719776	0.471663	0.897333	546
CHMP2A	1962.07	0.124288	0.17382	0.715036	0.474587	0.89793	27243
PSMG2	393.317	0.272576	0.386826	0.704648	0.481029	0.899943	56984
CDC16	945.716	-0.113292	0.167813	-0.675107	0.499608	0.906413	8881
SEH1L	182.551	-0.134636	0.215495	-0.624774	0.532119	0.915268	81929
BOD1	419.898	0.104423	0.16717	0.624653	0.532199	0.915268	91272
NDC80	32.1083	0.330857	0.533954	0.619636	0.535497	0.915268	10403
TTN	21.0704	-0.330016	0.540523	-0.610549	0.541498	0.917366	7273
RAN	1658.27	0.0847728	0.142485	0.594959	0.551871	0.919704	5901
CDC20	84.3825	0.182152	0.307375	0.592607	0.553444	0.920312	991
PTTG2	14.3416	-0.395563	0.696345	-0.568056	0.569997	0.925401	10744
CENPE	14.6023	0.664755	1.20814	0.550229	0.582162	0.930997	1062
KIF14	19.8765	0.283266	0.524718	0.539845	0.589304	0.933644	9928
TTK	57.1586	-0.157274	0.296777	-0.52994	0.596154	0.935764	7272
NSMCE2	391.315	0.0957469	0.185364	0.516536	0.60548	0.935764	286053
CHMP6	292.406	0.0891528	0.176651	0.504683	0.613782	0.936767	79643
KLHL22	499.779	-0.103869	0.208749	-0.497577	0.618782	0.937714	84861
ANAPC7	403.462	0.113251	0.241078	0.469767	0.638522	0.943958	51434
REC8	75.944	0.129025	0.296375	0.435343	0.663313	0.94862	9985
BUB3	894.274	0.0603407	0.149365	0.403982	0.686226	0.952412	9184
HECW2	359.831	0.119695	0.299939	0.399065	0.689845	0.953151	57520
BECN1	548.138	0.0841608	0.215432	0.390661	0.696048	0.954227	8678
NCAPG2	267.33	0.0674148	0.177771	0.379223	0.704523	0.955894	54892
KATNB1	108.172	-0.0886443	0.252429	-0.351165	0.725464	0.959418	10300
DSCC1	21.1439	0.163316	0.476717	0.342586	0.73191	0.96167	79075
CHMP4B	1733.57	0.0571178	0.169461	0.337055	0.736076	0.962861	128866
PDS5B	501.143	0.0660092	0.200169	0.329768	0.741576	0.964878	23047
MAD1L1	267.818	0.0559464	0.170747	0.327657	0.743171	0.965281	8379
EML3	428.674	-0.0623602	0.191152	-0.326234	0.744247	0.965599	256364
ATM	71.245	0.155565	0.493351	0.315324	0.752516	0.967703	472
ANAPC1	292.858	0.0506828	0.175453	0.288867	0.772683	0.972111	64682
NIPBL	1358.57	0.0447792	0.158616	0.282311	0.777705	0.972409	25836
RB1	450.715	0.0648385	0.238799	0.271518	0.785992	0.974211	5925
RRS1	427.354	0.055963	0.20842	0.26851	0.788307	0.974727	23212
NAA50	1048.84	0.0464845	0.174792	0.265942	0.790284	0.974915	80218
NAA10	600.585	-0.052719	0.203834	-0.258637	0.795916	0.976346	8260
PSRC1	14.923	0.133562	0.5319	0.251104	0.801734	0.976881	84722
KIF25	5.34011	-0.266717	1.17136	-0.227699	0.81988	0.980222	3834
MAD2L2	283.446	0.0679306	0.321459	0.21132	0.832638	0.983521	10459
MAD2L1BP	226.625	-0.0385994	0.224932	-0.171605	0.863748	0.987187	9587
NUMA1	2150.33	0.0246714	0.150959	0.163431	0.870179	0.987318	4926
HNRNPU	6279.9	0.0207832	0.127828	0.162587	0.870844	0.987318	3192
DIS3L2	515.055	-0.0256809	0.169318	-0.151673	0.879445	0.987318	129563
APC	294.406	-0.0262405	0.176723	-0.148484	0.881961	0.987318	324
PCID2	284.803	0.024807	0.176419	0.140614	0.888175	0.98801	55795
CUL3	1121.65	0.0236274	0.170317	0.138726	0.889667	0.988107	8452
TEX14	12.6876	-0.101834	0.735734	-0.138411	0.889916	0.988107	56155
CHTF8	767.866	-0.0258789	0.190895	-0.135566	0.892165	0.988212	54921
INO80	798.406	0.0253246	0.190497	0.13294	0.894241	0.988573	54617
CDC23	321.977	-0.0255687	0.210418	-0.121514	0.903284	0.990006	8697
CHMP7	725.016	-0.0232606	0.197696	-0.117659	0.906338	0.990777	91782
CHMP5	1600.9	0.0143814	0.163076	0.0881883	0.929727	0.992093	51510
CHMP1B	1428.15	-0.012901	0.17823	-0.0723841	0.942296	0.993361	57132
AKAP8L	595.927	0.00731648	0.164441	0.0444929	0.964511	0.995942	26993
PDS5A	1931.74	0.00508463	0.197688	0.0257205	0.97948	0.999638	23244
CHMP4A	276.398	-0.00309808	0.26697	-0.0116046	0.990741	0.999872	29082
AKAP8	655.364	0.00228868	0.214564	0.0106667	0.991489	0.999872	10270
CENPC							1060
MACROH2A1							9555
TENT4A							11044
NUP62							23636
PTTG3P							26255
SMC1B							27127
RMDN1							51115
ANAPC11							51529
MAP10							54627
SLF2							55719
HASPIN							83903
USP44							84101
SLF1							84250
KNSTRN							90417
KIF18B							146909
SGO2							151246
SGO1							151648
KIF4B							285643
RAD21L1							642636
UBE2DNL							100131816

## Sheet: nuclear chromosome segregation
geneSymbol	baseMean	log2FoldChange	lfcSE	stat	pvalue	padj	entrezid
CENPF	193.253	0.859651	0.180551	4.76127	1.92377e-06	0.000623261	1063
NEK6	14.7219	-2.49784	0.675146	-3.6997	0.000215853	0.0217669	10783
MAD2L1	79.9591	0.994071	0.320879	3.09796	0.0019486	0.088571	4085
NCAPG	82.6094	0.833582	0.272189	3.06251	0.0021949	0.0954907	64151
MAPK15	10.2749	-2.46776	0.825837	-2.98819	0.00280635	0.109798	225689
GEM	83.4877	-1.27506	0.434025	-2.93775	0.00330606	0.118729	2669
TOP2A	297.197	0.574001	0.204077	2.81267	0.00491323	0.147617	7153
ZCWPW1	35.2252	-0.92328	0.359598	-2.56754	0.0102424	0.224698	55063
TRIP13	68.128	0.769504	0.301804	2.54968	0.0107822	0.229944	9319
CDC6	101.883	0.721089	0.283469	2.5438	0.0109653	0.230938	990
MAEL	157.106	-0.593929	0.236971	-2.50634	0.0121988	0.241965	84944
ANKRD53	71.6118	1.06766	0.426086	2.50573	0.0122198	0.241965	79998
CDT1	106.249	0.740639	0.301923	2.45308	0.014164	0.261108	81620
CDCA5	99.3354	0.560953	0.229013	2.44944	0.0143078	0.261779	113130
DUSP1	10705.4	-0.672324	0.27455	-2.44882	0.0143324	0.261779	1843
DLGAP5	102.924	0.569991	0.240669	2.36836	0.0178673	0.294125	9787
FANCD2	106.594	0.562179	0.238731	2.35486	0.0185296	0.300692	2177
UBE2C	218.733	0.479017	0.207668	2.30665	0.0210743	0.325125	11065
CCNB1	97.879	0.583097	0.257144	2.26759	0.0233545	0.340905	891
ESPL1	41.9185	0.748276	0.349052	2.14374	0.0320537	0.396858	9700
CCNB1IP1	243.047	-0.395197	0.18449	-2.14211	0.032185	0.397506	57820
DSN1	419.1	0.371175	0.176141	2.10726	0.0350954	0.415006	79980
RACGAP1	166.358	0.395418	0.187807	2.10545	0.0352517	0.415006	29127
BUB1	71.1211	0.643	0.306943	2.09485	0.0361841	0.417823	699
SPDL1	151.704	0.467458	0.223764	2.08907	0.0367013	0.420669	54908
ESCO1	95.7425	0.63584	0.307795	2.06579	0.0388482	0.4299	114799
AURKC	30.0258	-0.83292	0.405188	-2.05564	0.0398176	0.431532	6795
FAM83D	35.369	0.734682	0.364824	2.0138	0.0440307	0.451181	81610
VPS4B	618.571	0.27574	0.139591	1.97535	0.0482284	0.470451	9525
BRIP1	25.1918	0.851648	0.433114	1.96634	0.0492596	0.47559	83990
FEN1	124.812	0.490183	0.259754	1.88711	0.0591459	0.513634	2237
NUSAP1	135.583	0.423211	0.227813	1.85771	0.06321	0.52699	51203
SMC4	459.932	0.353892	0.190539	1.85732	0.0632651	0.52699	10051
SPATA22	33.9077	-0.755861	0.415809	-1.81781	0.0690935	0.545745	84690
CENPK	31.159	0.890826	0.490547	1.81598	0.0693727	0.546351	64105
KIF2C	85.1687	0.534682	0.297965	1.79444	0.0727426	0.556915	11004
HORMAD1	39.6842	1.18457	0.682201	1.7364	0.0824939	0.580541	84072
KIF4A	53.7378	0.552973	0.323514	1.70927	0.0874008	0.593072	24137
BUB1B	79.9442	0.449796	0.264416	1.70109	0.0889254	0.595926	701
EML4	1519.7	0.386656	0.228129	1.6949	0.0900947	0.597065	27436
TACC3	165.23	0.336187	0.205026	1.63973	0.101061	0.617271	10460
AURKB	18.2223	0.879109	0.538467	1.63261	0.10255	0.621381	9212
KIF22	24.9888	0.747334	0.460466	1.62299	0.104591	0.626634	3835
ZWINT	192.257	0.380598	0.236221	1.61119	0.107137	0.632194	11130
RIOK2	122.293	0.454407	0.284451	1.59749	0.110157	0.637468	55781
PIBF1	200.043	-0.383023	0.240743	-1.591	0.111609	0.640679	10464
XRCC3	85.9449	0.458251	0.288522	1.58827	0.112225	0.642181	7517
KIF23	75.6841	0.494868	0.314018	1.57592	0.115044	0.646412	9493
WRAP73	148.806	0.44634	0.287877	1.55045	0.121033	0.655829	49856
SMC1A	777.255	0.235852	0.15299	1.54162	0.123166	0.659307	8243
PRC1	65.2885	0.623797	0.405147	1.53968	0.123637	0.660108	9055
ESCO2	31.3041	0.552379	0.359691	1.53571	0.124611	0.662788	157570
ANAPC5	625.921	0.302315	0.1986	1.52223	0.127951	0.668512	51433
NEK2	27.1145	0.617512	0.408372	1.51213	0.130501	0.674584	4751
RAB11A	3151.82	0.178032	0.118055	1.50804	0.131544	0.675645	8766
PLK1	116.978	0.391429	0.263345	1.48637	0.137181	0.683301	5347
ANAPC15	236.834	0.295909	0.205541	1.43966	0.149964	0.696536	25906
SMC2	96.5906	0.509864	0.361	1.41237	0.157842	0.704093	10592
MUS81	609.235	-0.319354	0.228245	-1.39918	0.16176	0.708424	80198
ANAPC4	134.54	0.362855	0.27251	1.33153	0.183016	0.726292	29945
PTTG1	14.6788	0.742732	0.558063	1.33091	0.183218	0.726717	9232
RMI1	116.112	0.345454	0.263565	1.3107	0.18996	0.730793	80010
RAD21	2925	0.178327	0.136643	1.30506	0.191872	0.730793	5885
TUBG1	888.193	0.267715	0.209247	1.27942	0.200749	0.740146	7283
ZNF207	2586.85	0.227788	0.180637	1.26103	0.207299	0.746658	7756
KPNB1	2692.58	0.199965	0.160111	1.24892	0.211696	0.750773	3837
LCMT1	396.637	0.208167	0.16793	1.23961	0.215119	0.75319	51451
NSL1	228.311	0.346214	0.280154	1.2358	0.216533	0.754497	25936
DYNC1H1	569.302	0.187804	0.156328	1.20134	0.229618	0.769457	1778
CDCA8	47.7428	0.380441	0.32496	1.17073	0.241707	0.78049	55143
NCAPH	54.4905	0.331051	0.285297	1.16038	0.245896	0.783975	23397
DMC1	30.2502	-0.586428	0.506359	-1.15813	0.246813	0.784398	11144
IK	1478.19	0.173591	0.152131	1.14106	0.253845	0.791287	3550
NUF2	40.9487	0.380497	0.334041	1.13907	0.254674	0.791485	83540
MLH1	54.951	-0.35443	0.314105	-1.12838	0.259159	0.79168	4292
CDK5RAP2	388.898	-0.18897	0.169631	-1.11401	0.265274	0.796713	55755
CORT	18.7321	-0.561319	0.52087	-1.07766	0.281187	0.805854	1325
CCNE2	53.3981	0.369188	0.345772	1.06772	0.285646	0.807383	9134
DCTN2	694.022	-0.205831	0.195458	-1.05307	0.292309	0.808829	10540
SMC5	371.68	0.20855	0.198769	1.0492	0.294084	0.810014	23137
NCAPH2	315.201	-0.248487	0.239607	-1.03706	0.299707	0.815082	29781
RAD51C	192.481	-0.275588	0.266486	-1.03416	0.301063	0.81619	5889
KIF18A	40.4737	0.347936	0.343568	1.01272	0.311196	0.8203	81930
KNTC1	135.889	0.311212	0.312734	0.995133	0.319671	0.823625	9735
INCENP	198.514	0.19717	0.20015	0.985112	0.324569	0.826043	3619
TOP2B	786.789	0.189523	0.196372	0.965124	0.334483	0.833873	7155
CTCF	1153.6	0.147821	0.15652	0.944421	0.344954	0.838669	10664
GEN1	114.608	0.265753	0.282317	0.941327	0.346537	0.838774	348654
PINX1	97.3008	0.252996	0.269065	0.940278	0.347075	0.838902	54984
DYNC1LI1	388.762	0.196989	0.209903	0.938475	0.348001	0.839114	51143
CHMP1A	334.972	0.170862	0.184009	0.928553	0.353121	0.842969	5119
KIFC1	63.8905	0.255063	0.277322	0.919736	0.357711	0.84631	3833
SYCE1	204.153	0.404375	0.439899	0.919247	0.357966	0.84631	93426
STAG3	10.6555	-0.588757	0.644751	-0.913154	0.361161	0.848066	10734
VPS4A	1353.65	0.131025	0.144396	0.907402	0.364194	0.848701	27183
TNKS	215.523	0.259711	0.290258	0.894761	0.370915	0.852588	8658
ZW10	165.455	0.213067	0.238414	0.893683	0.371492	0.852801	9183
CDC27	862.115	0.15325	0.171706	0.892516	0.372117	0.852961	996
NCAPD3	336.771	0.151453	0.170589	0.887825	0.374635	0.855206	23310
POGZ	1021.95	-0.123109	0.139424	-0.88298	0.377247	0.855624	23126
PHF13	398.545	-0.134726	0.154086	-0.874356	0.381924	0.856805	148479
STAG2	258.745	0.204176	0.237347	0.860243	0.389655	0.860779	10735
NCAPD2	724.698	-0.144344	0.168192	-0.858208	0.390777	0.860984	9918
NUDC	1616.4	0.134225	0.158694	0.845809	0.397659	0.865575	10726
HDAC8	170.72	0.258706	0.308257	0.839256	0.401326	0.866388	55869
TUBG2	580.028	-0.166025	0.198961	-0.83446	0.404022	0.868221	27175
CHAMP1	306.284	0.161892	0.195793	0.826853	0.408321	0.868889	283489
FBXO5	79.6418	0.213947	0.258977	0.826124	0.408734	0.868889	26271
SPAG5	169.194	0.185416	0.23192	0.799485	0.424009	0.876351	10615
CHMP2B	1028.81	0.177897	0.224432	0.792657	0.427977	0.877048	25978
FANCM	33.4394	0.275688	0.349065	0.789791	0.42965	0.877048	57697
TTL	248.594	0.257262	0.325805	0.789621	0.429749	0.877048	150465
CHMP4C	195.243	-0.216025	0.286584	-0.753793	0.450974	0.886881	92421
MAU2	874.305	-0.15088	0.202934	-0.743493	0.457183	0.891361	23383
TPR	1948.98	0.102544	0.138776	0.738922	0.459955	0.892195	7175
CDC26	366.295	-0.138016	0.187927	-0.734409	0.462699	0.894339	246184
MIS12	10.5195	0.455817	0.628532	0.725208	0.468324	0.897229	79003
UBE2B	1135	0.150634	0.208841	0.721286	0.470734	0.897333	7320
ATRX	390.406	0.229722	0.319158	0.719776	0.471663	0.897333	546
CHMP2A	1962.07	0.124288	0.17382	0.715036	0.474587	0.89793	27243
PSMG2	393.317	0.272576	0.386826	0.704648	0.481029	0.899943	56984
CDC16	945.716	-0.113292	0.167813	-0.675107	0.499608	0.906413	8881
SMC3	538.757	0.116722	0.172953	0.674876	0.499755	0.906443	9126
HFM1	9.80636	0.445229	0.687851	0.647275	0.517454	0.91045	164045
CDC42	3810.97	-0.142158	0.222872	-0.637847	0.523573	0.911819	998
PHB2	1385.45	0.0954887	0.152061	0.627965	0.530027	0.914457	11331
SEH1L	182.551	-0.134636	0.215495	-0.624774	0.532119	0.915268	81929
BOD1	419.898	0.104423	0.16717	0.624653	0.532199	0.915268	91272
NDC80	32.1083	0.330857	0.533954	0.619636	0.535497	0.915268	10403
TTN	21.0704	-0.330016	0.540523	-0.610549	0.541498	0.917366	7273
ERCC4	142.168	0.144312	0.237471	0.607704	0.543384	0.917418	2072
RAN	1658.27	0.0847728	0.142485	0.594959	0.551871	0.919704	5901
CDC20	84.3825	0.182152	0.307375	0.592607	0.553444	0.920312	991
PTTG2	14.3416	-0.395563	0.696345	-0.568056	0.569997	0.925401	10744
SLX4	70.2985	-0.154573	0.274814	-0.562466	0.573798	0.927643	84464
CENPE	14.6023	0.664755	1.20814	0.550229	0.582162	0.930997	1062
KIF14	19.8765	0.283266	0.524718	0.539845	0.589304	0.933644	9928
TTK	57.1586	-0.157274	0.296777	-0.52994	0.596154	0.935764	7272
CHFR	1136.47	0.081449	0.153759	0.529717	0.596308	0.935764	55743
AXIN2	171.47	0.167636	0.318824	0.525797	0.59903	0.935764	8313
NSMCE2	391.315	0.0957469	0.185364	0.516536	0.60548	0.935764	286053
CTNNB1	8392.27	0.0781971	0.152897	0.511438	0.609044	0.936249	1499
ACTR3	961.973	0.117618	0.232007	0.506958	0.612184	0.936767	10096
CHMP6	292.406	0.0891528	0.176651	0.504683	0.613782	0.936767	79643
KLHL22	499.779	-0.103869	0.208749	-0.497577	0.618782	0.937714	84861
RCC2	1404.2	0.104127	0.219677	0.474	0.6355	0.942428	55920
ANAPC7	403.462	0.113251	0.241078	0.469767	0.638522	0.943958	51434
RMI2	126.626	0.143117	0.312173	0.458455	0.646625	0.945499	116028
SIRT2	83.375	0.149782	0.338077	0.443042	0.657735	0.948215	22933
CCNE1	460.001	0.157449	0.361566	0.435465	0.663225	0.94862	898
REC8	75.944	0.129025	0.296375	0.435343	0.663313	0.94862	9985
BUB3	894.274	0.0603407	0.149365	0.403982	0.686226	0.952412	9184
HECW2	359.831	0.119695	0.299939	0.399065	0.689845	0.953151	57520
BAG6	2219.13	0.0802562	0.201576	0.398143	0.690525	0.953151	7917
BECN1	548.138	0.0841608	0.215432	0.390661	0.696048	0.954227	8678
ACTR2	3312.2	0.0646958	0.168684	0.383533	0.701324	0.954768	10097
NCAPG2	267.33	0.0674148	0.177771	0.379223	0.704523	0.955894	54892
KATNB1	108.172	-0.0886443	0.252429	-0.351165	0.725464	0.959418	10300
DSCC1	21.1439	0.163316	0.476717	0.342586	0.73191	0.96167	79075
CHMP4B	1733.57	0.0571178	0.169461	0.337055	0.736076	0.962861	128866
PDS5B	501.143	0.0660092	0.200169	0.329768	0.741576	0.964878	23047
MAD1L1	267.818	0.0559464	0.170747	0.327657	0.743171	0.965281	8379
EML3	428.674	-0.0623602	0.191152	-0.326234	0.744247	0.965599	256364
ATM	71.245	0.155565	0.493351	0.315324	0.752516	0.967703	472
ANAPC1	292.858	0.0506828	0.175453	0.288867	0.772683	0.972111	64682
NIPBL	1358.57	0.0447792	0.158616	0.282311	0.777705	0.972409	25836
RB1	450.715	0.0648385	0.238799	0.271518	0.785992	0.974211	5925
RRS1	427.354	0.055963	0.20842	0.26851	0.788307	0.974727	23212
NAA50	1048.84	0.0464845	0.174792	0.265942	0.790284	0.974915	80218
CENPQ	35.638	-0.124745	0.470685	-0.265029	0.790987	0.974915	55166
STAG1	1059.23	-0.0543201	0.207141	-0.262237	0.793139	0.975462	10274
NAA10	600.585	-0.052719	0.203834	-0.258637	0.795916	0.976346	8260
PSRC1	14.923	0.133562	0.5319	0.251104	0.801734	0.976881	84722
SYCE1L	5.90073	0.181515	0.78831	0.230258	0.817891	0.980222	100130958
SIRT7	237.482	-0.0561907	0.245769	-0.228632	0.819155	0.980222	51547
KIF25	5.34011	-0.266717	1.17136	-0.227699	0.81988	0.980222	3834
SFPQ	3160.13	0.04881	0.223897	0.218002	0.827427	0.981402	6421
MAD2L2	283.446	0.0679306	0.321459	0.21132	0.832638	0.983521	10459
KLHDC8B	234.953	-0.0582653	0.301427	-0.193298	0.846726	0.98535	200942
MAD2L1BP	226.625	-0.0385994	0.224932	-0.171605	0.863748	0.987187	9587
NUMA1	2150.33	0.0246714	0.150959	0.163431	0.870179	0.987318	4926
HNRNPU	6279.9	0.0207832	0.127828	0.162587	0.870844	0.987318	3192
SYCP2	32.4174	-0.0946898	0.592907	-0.159704	0.873114	0.987318	10388
MCMBP	874	-0.0284854	0.18004	-0.158218	0.874285	0.987318	79892
DIS3L2	515.055	-0.0256809	0.169318	-0.151673	0.879445	0.987318	129563
ECT2	64.4943	0.0496163	0.328197	0.151178	0.879835	0.987318	1894
TRAPPC12	492.437	-0.0249013	0.167012	-0.149098	0.881476	0.987318	51112
APC	294.406	-0.0262405	0.176723	-0.148484	0.881961	0.987318	324
SPICE1	234.781	0.0360105	0.248393	0.144974	0.884731	0.987318	152185
PCID2	284.803	0.024807	0.176419	0.140614	0.888175	0.98801	55795
CUL3	1121.65	0.0236274	0.170317	0.138726	0.889667	0.988107	8452
TEX14	12.6876	-0.101834	0.735734	-0.138411	0.889916	0.988107	56155
CHTF8	767.866	-0.0258789	0.190895	-0.135566	0.892165	0.988212	54921
EME1	20.7817	0.0652325	0.487192	0.133895	0.893486	0.988212	146956
INO80	798.406	0.0253246	0.190497	0.13294	0.894241	0.988573	54617
CDC23	321.977	-0.0255687	0.210418	-0.121514	0.903284	0.990006	8697
CHMP7	725.016	-0.0232606	0.197696	-0.117659	0.906338	0.990777	91782
FBXW7	249.938	0.0223504	0.213109	0.104878	0.916473	0.991413	55294
CHMP5	1600.9	0.0143814	0.163076	0.0881883	0.929727	0.992093	51510
MLH3	176.67	0.0179098	0.203784	0.0878865	0.929967	0.992093	27030
DDX11	107.302	-0.0286915	0.341362	-0.08405	0.933017	0.992093	1663
MSH4	61.3897	0.0315332	0.427056	0.0738386	0.941139	0.993254	4438
CHMP1B	1428.15	-0.012901	0.17823	-0.0723841	0.942296	0.993361	57132
LATS1	1017.65	-0.00929374	0.162762	-0.0571001	0.954465	0.994117	9113
AKAP8L	595.927	0.00731648	0.164441	0.0444929	0.964511	0.995942	26993
PDS5A	1931.74	0.00508463	0.197688	0.0257205	0.97948	0.999638	23244
CHMP4A	276.398	-0.00309808	0.26697	-0.0116046	0.990741	0.999872	29082
AKAP8	655.364	0.00228868	0.214564	0.0106667	0.991489	0.999872	10270
CENPC							1060
MOS							4342
MRE11							4361
SYCP1							6847
MACROH2A1							9555
P3H4							10609
TENT4A							11044
WAPL							23063
ABRAXAS2							23172
SPO11							23626
NUP62							23636
PTTG3P							26255
SMC1B							27127
RMDN1							51115
ANAPC11							51529
STAG3L1							54441
MAP10							54627
NDC1							55706
SLF2							55719
TEX15							56154
TEX12							56158
TEX11							56159
FMN2							56776
PRDM9							56979
KNL1							57082
STAG3L4							64940
HASPIN							83903
USP44							84101
ABRAXAS1							84142
SLF1							84250
KIF2B							84643
KNSTRN							90417
M1AP							130951
TERB2							145645
KIF18B							146909
KASH5							147872
HORMAD2							150280
SGO2							151246
SGO1							151648
SHOC1							158401
AGO4							192670
EME2							197342
CENPX							201254
MEIOB							254528
ANKRD31							256006
SYCE2							256126
MAJIN							283129
TERB1							283847
MEIOC							284071
RNF212							285498
KIF4B							285643
C14orf39							317761
IHO1							339834
CENPS							378708
C1orf146							388649
DDX12P							440081
STAG3L3							442578
STAG3L2							442582
RAD21L1							642636
SYCE3							644186
MEIKIN							728637
UBE2DNL							100131816
DDX11L8							100302090
RNF212B							100507650
MEI4							101928601

## Sheet: cellular respiration
geneSymbol	baseMean	log2FoldChange	lfcSE	stat	pvalue	padj	entrezid
CDK1	184.808	0.664018	0.193557	3.43061	0.000602234	0.0440762	983
FXN	116.674	0.838421	0.246781	3.39743	0.000680221	0.0472955	2395
ETFDH	327.007	0.612784	0.184093	3.32867	0.000872629	0.0541037	2110
IDH1	1128.37	0.586824	0.178334	3.29059	0.000999789	0.0583287	3417
FH	451.765	0.477351	0.175934	2.71324	0.00666279	0.174921	2271
NDUFS8	779.159	0.489709	0.203288	2.40895	0.0159987	0.276204	4728
NDUFAB1	611.376	0.425411	0.181764	2.34046	0.0192601	0.307942	4706
NDUFV2	459.074	0.456084	0.198713	2.29519	0.021722	0.330525	4729
CCNB1	97.879	0.583097	0.257144	2.26759	0.0233545	0.340905	891
SNCA	302.496	-0.889865	0.404012	-2.20257	0.0276252	0.371926	6622
PRELID1	1279.01	0.349779	0.159759	2.18942	0.0285662	0.376172	27166
NDUFA6	2409.87	0.461656	0.216339	2.13395	0.0328471	0.40097	4700
UQCRFS1	1121.82	0.342477	0.172594	1.98429	0.0472232	0.46623	7386
DLD	846.845	0.297264	0.156875	1.89491	0.0581046	0.510241	1738
UQCRC1	761.072	0.324899	0.179463	1.8104	0.0702342	0.549566	7384
SDHAF2	882.802	0.255378	0.141761	1.80148	0.0716276	0.553757	54949
NDUFB4	1018.71	0.293618	0.166958	1.75864	0.0786393	0.571064	4710
NDUFS1	1001.16	0.269385	0.163746	1.64514	0.09994	0.615859	4719
COX4I2	852.031	0.504442	0.307957	1.63803	0.101415	0.617872	84701
NDUFA12	698.469	0.24138	0.148067	1.63021	0.103058	0.623217	55967
NDUFA7	493.547	0.288619	0.177516	1.62587	0.103976	0.625176	4701
PDHA1	705.736	0.259823	0.160464	1.6192	0.105404	0.629721	5160
NDUFA5	736.376	0.350793	0.21674	1.6185	0.105556	0.629954	4698
BNIP3	506.79	-0.363964	0.230571	-1.57853	0.114443	0.645179	664
COQ10B	480.858	0.346299	0.226025	1.53213	0.125491	0.663731	80219
NDUFA3	432.329	0.337623	0.226151	1.49291	0.135462	0.680408	4696
NDUFS5	712.996	-0.316627	0.216907	-1.45974	0.144362	0.690045	4725
IDE	477.704	0.264012	0.181139	1.45751	0.144976	0.691154	3416
COX15	492.138	0.217851	0.149939	1.45293	0.146244	0.692791	1355
NDUFA10	843.653	0.194136	0.136568	1.42153	0.155162	0.70211	4705
NDUFB9	1229.28	0.278243	0.196044	1.41929	0.155815	0.70299	4715
PRDM16	8.44659	-0.922693	0.650731	-1.41793	0.15621	0.703371	63976
NDUFV1	1358	0.205086	0.145023	1.41416	0.157316	0.703982	4723
NDUFB5	1192.35	0.207012	0.147388	1.40453	0.16016	0.706271	4711
PDHB	123.061	0.370768	0.264418	1.4022	0.160854	0.70758	5162
NR4A3	56.0099	-0.819	0.589228	-1.38995	0.164543	0.709695	8013
COX7C	3258.17	0.215594	0.155562	1.3859	0.165776	0.710336	1350
COX6C	1558.12	0.315364	0.229438	1.37451	0.169285	0.713273	1345
MTFR1	371.311	0.24952	0.182142	1.36992	0.170711	0.715427	9650
NDUFB10	208.96	-0.262015	0.194573	-1.34661	0.178106	0.723409	4716
UQCR10	167.11	0.356454	0.267136	1.33435	0.182088	0.725839	29796
ACO2	1620.27	0.215574	0.163232	1.32066	0.186613	0.730793	50
NDUFA8	582.703	0.234942	0.179337	1.31006	0.190175	0.730793	4702
CISD1	196.068	0.258221	0.198274	1.30235	0.192798	0.731011	55847
UQCRC2	1652.67	0.161978	0.125561	1.29004	0.197036	0.736645	7385
CS	455.303	0.309813	0.246342	1.25766	0.208516	0.74716	1431
COA6	13.1025	0.758958	0.615539	1.233	0.217577	0.755886	388753
IDH2	2065.25	0.262008	0.214518	1.22138	0.221943	0.76032	3418
ETFA	987.524	0.20774	0.179408	1.15792	0.246897	0.784398	2108
CBFA2T3	170.916	-0.232039	0.20152	-1.15144	0.24955	0.787869	863
NDUFB8	977.842	0.166755	0.145454	1.14645	0.251609	0.789445	4714
NDUFA9	586.088	0.184829	0.162612	1.13663	0.255693	0.791485	4704
BID	23.1822	0.587317	0.522432	1.1242	0.260929	0.793558	637
IDH3A	777.844	0.181411	0.166683	1.08835	0.276439	0.803674	3419
DLST	1214.71	0.134697	0.124116	1.08525	0.27781	0.803674	1743
GHITM	1565.84	0.238921	0.224181	1.06575	0.286537	0.807383	27069
COX7B	1660.44	0.16096	0.152166	1.05779	0.290151	0.807623	1349
OGDH	1915.24	0.185482	0.175605	1.05624	0.290858	0.807623	4967
COX6A1	4880.7	0.196544	0.187832	1.04638	0.295385	0.810692	1337
COX5A	1017.84	0.185805	0.178038	1.04363	0.296657	0.81211	9377
SHMT2	365.36	0.239879	0.240941	0.995592	0.319449	0.823625	6472
IREB2	861.036	0.159753	0.162959	0.980329	0.326924	0.827746	3658
SUCLG2	391.41	0.191299	0.195889	0.976568	0.328783	0.828543	8801
ISCU	1363.39	0.153614	0.157888	0.972932	0.330587	0.830034	23479
DHTKD1	160.001	0.199013	0.210594	0.945011	0.344653	0.838669	55526
COX5B	2290.87	0.149314	0.158933	0.939477	0.347486	0.839114	1329
CYC1	554.567	0.141666	0.157599	0.898906	0.368703	0.851311	1537
SLC25A13	208.692	0.246689	0.275995	0.893818	0.371419	0.852801	10165
DLAT	230.918	0.147813	0.167675	0.881545	0.378023	0.855624	1737
NDUFS2	1058.54	0.162284	0.184728	0.878499	0.379673	0.855797	4720
NDUFAF1	30.7201	0.290223	0.338852	0.85649	0.391727	0.861532	51103
TREX1	44.8278	0.275723	0.335501	0.821824	0.411177	0.870428	11277
NDUFB1	639.861	0.126886	0.158899	0.798533	0.424561	0.876897	4707
SUCLG1	256.602	-0.179958	0.225867	-0.796744	0.4256	0.877048	8802
NDUFA2	474.012	0.161434	0.203599	0.792903	0.427834	0.877048	4695
UQCR11	878.827	0.140424	0.183273	0.766201	0.443557	0.882565	10975
OPN3	1646.33	0.181902	0.237772	0.765027	0.444256	0.882931	23596
SDHD	913.037	0.147275	0.195948	0.751604	0.452289	0.888073	6392
BLOC1S1	497.841	-0.125035	0.167212	-0.747763	0.454603	0.889264	2647
AIFM2	29.0275	0.343076	0.459876	0.746019	0.455656	0.890198	84883
SDHC	1311.17	0.0966727	0.135918	0.711255	0.476926	0.899274	6391
NDUFS7	141.443	-0.1621	0.228203	-0.71033	0.477499	0.899542	374291
SURF1	199.575	0.168346	0.245912	0.684578	0.49361	0.903008	6834
NOA1	325.044	0.113134	0.17027	0.66444	0.506409	0.909216	84273
COQ10A	24.9331	-0.334863	0.507109	-0.660338	0.509037	0.910436	93058
ETFB	557.607	0.123769	0.188216	0.65759	0.510802	0.91045	2109
SLC25A25	97.6088	-0.166535	0.256733	-0.64867	0.516552	0.91045	114789
ME2	32.1601	0.35305	0.54479	0.648049	0.516954	0.91045	4200
NDUFA4	891.328	0.113696	0.176141	0.645485	0.518613	0.910556	4697
SLC25A23	56.9166	-0.199171	0.314298	-0.6337	0.526276	0.913361	79085
POLG2	89.4744	-0.201702	0.322348	-0.625727	0.531494	0.915268	11232
SDHA	1277.71	-0.127395	0.206421	-0.61716	0.537129	0.915443	6389
DGUOK	222.767	-0.137123	0.222743	-0.61561	0.538152	0.915683	1716
UQCRQ	1270.61	0.117205	0.191097	0.613328	0.53966	0.916711	27089
IDH3B	140.966	0.188311	0.308267	0.61087	0.541286	0.917366	3420
MDH1	550.74	0.170864	0.286741	0.59588	0.551255	0.919704	4190
COQ9	202.585	0.161166	0.279003	0.577652	0.563499	0.92382	57017
NDUFA11	1020.71	0.102753	0.185402	0.554219	0.579429	0.930006	126328
PANK2	203.804	-0.139797	0.254163	-0.550027	0.582301	0.930997	80025
MYBBP1A	321.908	-0.123809	0.226529	-0.546547	0.58469	0.931593	10514
VCP	4985.06	0.119619	0.221291	0.540551	0.588817	0.933356	7415
NDUFS6	286.113	-0.120806	0.225302	-0.536199	0.591821	0.935601	4726
NDUFB11	1100.04	0.0967343	0.184627	0.523946	0.600316	0.935764	54539
CYCS	966.726	-0.133077	0.254448	-0.523002	0.600973	0.935764	54205
HIF1A	917.722	-0.114866	0.220708	-0.520444	0.602754	0.935764	3091
SLC25A12	38.1884	0.218702	0.45461	0.481077	0.630462	0.940906	8604
CAT	796.642	0.0987368	0.208854	0.472756	0.636387	0.942725	847
IMMP2L	309.706	-0.0925347	0.212581	-0.435291	0.663351	0.94862	83943
COX8A	536.239	0.0759285	0.180623	0.420369	0.674216	0.950587	1351
NDUFA1	1683.15	0.0985946	0.235465	0.418722	0.675419	0.950587	4694
COX10	560.784	0.0841977	0.201237	0.4184	0.675655	0.950587	1352
SUCLA2	249.747	0.127632	0.308356	0.413913	0.678938	0.951294	8803
UCN	30.4943	-0.22181	0.556263	-0.39875	0.690077	0.953151	7349
CHCHD2	2882.51	-0.0848088	0.218136	-0.38879	0.697432	0.954227	51142
DNAJC15	366.975	0.10307	0.278997	0.369432	0.711806	0.956651	29103
COX7A2L	983.459	0.065189	0.179218	0.363741	0.716052	0.95742	9167
NDUFA13	4611.39	-0.076634	0.215696	-0.355287	0.722375	0.958379	51079
IDH3G	1400.98	0.0715101	0.201496	0.354896	0.722668	0.958459	3421
SIRT3	152.236	-0.0742787	0.223481	-0.332372	0.739609	0.964267	23410
NDUFB6	29.3864	0.138495	0.423587	0.326958	0.743699	0.965579	4712
GPD2	455.267	0.0722525	0.236439	0.305586	0.75992	0.969732	2820
NDUFB7	1146.17	-0.0665682	0.229603	-0.289928	0.771872	0.972013	4713
PARK7	3878.93	0.0524189	0.195869	0.267623	0.78899	0.974727	11315
UQCRHL	60.3571	-0.112712	0.433482	-0.260015	0.794852	0.976173	440567
UQCRH	680.882	0.043634	0.169666	0.257177	0.797042	0.976596	7388
ACO1	501.735	0.0427065	0.17384	0.245666	0.805941	0.97763	48
NDUFB2	817.08	-0.0346857	0.151034	-0.229654	0.81836	0.980222	4708
ME3	55.2943	-0.0676586	0.299028	-0.226262	0.820998	0.980222	10873
NDUFS3	747.566	0.0342099	0.155172	0.220464	0.82551	0.980449	4722
UQCRB	1053.6	0.0403651	0.187859	0.21487	0.829869	0.982537	7381
PINK1	1005.74	0.0561105	0.275505	0.203664	0.838616	0.984205	65018
COX6B1	1730.31	0.0322386	0.164775	0.195652	0.844882	0.985146	1340
COX4I1	3277.06	0.0378292	0.201636	0.187611	0.851182	0.985903	1327
SCO2	77.8845	0.0525692	0.288738	0.182065	0.855531	0.986184	9997
TRAP1	482.034	-0.0325858	0.180968	-0.180064	0.857102	0.986545	10131
SDHB	163.088	-0.0401287	0.255863	-0.156837	0.875373	0.987318	6390
NFATC4	298.595	0.0522621	0.336619	0.155256	0.876619	0.987318	4776
NDUFS4	503.225	0.0355209	0.236935	0.149918	0.880829	0.987318	4724
LYRM7	38.1929	-0.0568974	0.393157	-0.144719	0.884933	0.987318	90624
OXA1L	115.123	-0.035716	0.265017	-0.134769	0.892795	0.988212	5018
SLC25A22	143.471	-0.0378194	0.291856	-0.129583	0.896897	0.989426	79751
NDUFB3	14.4947	-0.0611835	0.560876	-0.109086	0.913135	0.990777	4709
MDH2	1186.12	0.0171034	0.182636	0.0936474	0.925389	0.992093	4191
NDUFV3	383.937	-0.0230644	0.265898	-0.0867417	0.930877	0.992093	4731
NNT	322.184	0.00969719	0.243397	0.0398411	0.96822	0.997448	23530
PIK3CA	315.897	0.0107577	0.279839	0.0384423	0.969335	0.997467	5290
FAHD1	10.5094	0.0108014	0.605656	0.0178342	0.985771	0.999872	81889
PNPT1	228.723	0.00116301	0.207695	0.00559959	0.995532	0.999872	87178
ACTN3							89
ATP5F1D							513
COX6A2							1339
CYP1A2							1544
GPD1							2819
IFNG							3458
IL4							3565
COX1							4512
COX2							4513
COX3							4514
CYTB							4519
ND1							4535
ND2							4536
ND3							4537
ND4							4538
ND4L							4539
ND5							4540
ND6							4541
NDUFC1							4717
NDUFC2							4718
NOS2							4843
PDHA2							5161
TAFAZZIN							6901
SLC25A14							9016
PPARGC1A							10891
NOP53							29997
OGDHL							55753
MTFR1L							56181
SLC25A18							83733
MTFR2							113115
MDH1B							130752
SDHAF4							135154
ETFRF1							144363
AFG1L							246269
MIR210							406992
UQCC3							790955
UQCRFS1P1							100128525
NDUFC2-KCTD14							100532726
MTCO2P12							107075310

## Sheet: cell cycle phase transition
geneSymbol	baseMean	log2FoldChange	lfcSE	stat	pvalue	padj	entrezid
ABCB1	558.8	2.00165	0.283085	7.07082	1.5402e-12	1.17263e-08	5243
CENPF	193.253	0.859651	0.180551	4.76127	1.92377e-06	0.000623261	1063
MUC1	318.723	-2.22577	0.474747	-4.68833	2.75445e-06	0.000811015	4582
ADAMTS1	5839.58	-1.3457	0.302348	-4.45085	8.55326e-06	0.00194389	9510
TYMS	569.647	0.934513	0.213681	4.3734	1.22326e-05	0.00248354	7298
DTL	104.522	1.18574	0.303729	3.90394	9.46396e-05	0.0111848	51514
KLF11	481.321	-0.621621	0.15991	-3.88733	0.000101353	0.0116916	8462
LZTS1	210.634	1.17142	0.312169	3.75252	0.000175065	0.0182583	11178
NEK6	14.7219	-2.49784	0.675146	-3.6997	0.000215853	0.0217669	10783
ZFP36L2	807.194	-0.920748	0.264921	-3.47556	0.000509795	0.0398085	678
CDK1	184.808	0.664018	0.193557	3.43061	0.000602234	0.0440762	983
RRM2	134.023	0.802625	0.249954	3.21109	0.00132231	0.0694305	6241
PKD1	379.7	-0.608216	0.195718	-3.10761	0.00188609	0.0867657	5310
MAD2L1	79.9591	0.994071	0.320879	3.09796	0.0019486	0.088571	4085
TUBA4A	291.44	-0.75554	0.247662	-3.05069	0.00228314	0.0982384	7277
MAPK15	10.2749	-2.46776	0.825837	-2.98819	0.00280635	0.109798	225689
TPX2	118.283	0.68664	0.230076	2.98441	0.0028413	0.110088	22974
NEK11	329.789	-0.90591	0.304344	-2.9766	0.00291466	0.111189	79858
ORC6	79.8004	0.778826	0.273273	2.84999	0.004372	0.138936	23594
KLF4	1151.86	-0.609006	0.21621	-2.81674	0.00485145	0.147259	9314
PSMD11	1673.73	0.421264	0.150965	2.79047	0.00526309	0.153234	5717
CDC7	67.7475	0.903604	0.335278	2.69509	0.00703698	0.179774	8317
PML	385.895	-0.540787	0.205361	-2.63334	0.00845489	0.201908	5371
MCM10	57.1552	0.843873	0.325141	2.59541	0.00944782	0.214519	55388
FAM107A	930.145	-0.885055	0.346341	-2.55544	0.0106053	0.228735	11170
EZH2	179.911	0.733364	0.287193	2.55356	0.0106627	0.228974	2146
TRIP13	68.128	0.769504	0.301804	2.54968	0.0107822	0.229944	9319
SFN	62.9142	-3.30594	1.29889	-2.5452	0.0109214	0.230652	2810
CDC6	101.883	0.721089	0.283469	2.5438	0.0109653	0.230938	990
SKP2	1481.07	0.42866	0.169153	2.53415	0.011272	0.233762	6502
SMARCD3	79.0388	-0.831783	0.328596	-2.53132	0.0113633	0.234139	6604
MCM5	762.746	0.382008	0.152229	2.50943	0.0120928	0.241649	4174
ZFP36L1	9741.96	-0.508081	0.206572	-2.45958	0.01391	0.258617	677
CDT1	106.249	0.740639	0.301923	2.45308	0.014164	0.261108	81620
CDCA5	99.3354	0.560953	0.229013	2.44944	0.0143078	0.261779	113130
DUSP1	10705.4	-0.672324	0.27455	-2.44882	0.0143324	0.261779	1843
POLE3	464.791	0.389282	0.163025	2.38786	0.0169468	0.284823	54107
DLGAP5	102.924	0.569991	0.240669	2.36836	0.0178673	0.294125	9787
UBE2C	218.733	0.479017	0.207668	2.30665	0.0210743	0.325125	11065
CCNB1	97.879	0.583097	0.257144	2.26759	0.0233545	0.340905	891
PSMD13	766.053	0.316236	0.142225	2.22349	0.0261831	0.363436	5719
CDK3	138.948	-0.60374	0.271813	-2.22116	0.0263399	0.363624	1018
ZNF385A	320.142	0.503906	0.227543	2.21455	0.0267907	0.366299	25946
MCM3	758.406	0.428253	0.195013	2.19603	0.0280901	0.373873	4172
PSMC1	1864.45	0.310642	0.144869	2.1443	0.0320089	0.396858	5700
ESPL1	41.9185	0.748276	0.349052	2.14374	0.0320537	0.396858	9700
MCM6	440.597	0.366705	0.174148	2.10571	0.0352293	0.415006	4175
BUB1	71.1211	0.643	0.306943	2.09485	0.0361841	0.417823	699
SPDL1	151.704	0.467458	0.223764	2.08907	0.0367013	0.420669	54908
DHFR	325.734	0.414435	0.200127	2.07086	0.0383715	0.428137	1719
TFDP2	565.287	0.492701	0.238925	2.06216	0.0391926	0.43036	7029
CKAP5	900.887	0.335485	0.163565	2.05107	0.0402598	0.43384	9793
EPS8	766.236	-0.378817	0.185283	-2.04453	0.0409017	0.436141	2059
FHL1	67.3575	-0.7917	0.39173	-2.02103	0.0432764	0.44815	2273
FAM83D	35.369	0.734682	0.364824	2.0138	0.0440307	0.451181	81610
CACUL1	744.424	0.346321	0.174416	1.9856	0.0470779	0.465963	143384
VPS4B	618.571	0.27574	0.139591	1.97535	0.0482284	0.470451	9525
CDC45	41.5951	0.6003	0.309748	1.93803	0.0526197	0.489092	8318
TFAP4	119.772	-0.572556	0.296787	-1.92918	0.0537085	0.493257	7023
DCUN1D3	426.041	-0.36036	0.188687	-1.90984	0.0561544	0.502092	123879
GMNN	49.8646	0.617547	0.325456	1.89749	0.0577639	0.509306	51053
SUSD2	93.1165	0.675177	0.359448	1.87837	0.0603302	0.517776	56241
KCNH5	29.2782	0.780455	0.416469	1.87398	0.0609332	0.520472	27133
EIF4EBP1	303.401	-0.423261	0.227047	-1.8642	0.0622934	0.524621	1978
PSMB5	1264.58	0.355154	0.190893	1.86049	0.0628169	0.526027	5693
GPNMB	7418.98	0.56396	0.303808	1.8563	0.0634104	0.527099	10457
CDC25A	15.9692	0.969386	0.524429	1.84846	0.0645358	0.531182	993
CCNB2	182.286	0.413207	0.231105	1.78796	0.073782	0.55761	9133
TIMELESS	150.232	0.61068	0.343185	1.77945	0.0751659	0.560722	8914
CKS2	147.292	0.36931	0.208425	1.77191	0.0764098	0.563775	1164
PPAT	217.829	0.437271	0.251458	1.73894	0.0820454	0.579724	5471
ZNF324	179.054	-0.415054	0.238947	-1.73701	0.0823854	0.580541	25799
GPR132	34.5649	-0.719528	0.41429	-1.73677	0.0824274	0.580541	29933
FBXO7	1393.78	-0.286063	0.164794	-1.73589	0.0825838	0.580565	25793
NASP	1431	0.271174	0.156935	1.72795	0.0839981	0.586494	4678
RFWD3	267.79	0.328531	0.191584	1.71482	0.0863788	0.590789	55159
CCND1	3777.38	0.362841	0.211696	1.71397	0.0865347	0.590789	595
ANAPC2	148.322	0.438987	0.257031	1.70791	0.0876529	0.59346	29882
BUB1B	79.9442	0.449796	0.264416	1.70109	0.0889254	0.595926	701
PSMD8	2610.62	0.325015	0.192885	1.68502	0.0919845	0.600189	5714
MCM2	173.22	0.423495	0.251494	1.68392	0.0921974	0.600253	4171
BAX	709.948	0.228692	0.13626	1.67836	0.0932775	0.601565	581
BCAT1	459.621	-0.517438	0.308401	-1.67781	0.0933844	0.601565	586
PPP2R2D	198.727	0.388624	0.232522	1.67135	0.0946531	0.603722	55844
CEP41	293.176	0.37335	0.227464	1.64136	0.100723	0.616944	95681
FOXM1	40.5961	0.677937	0.413408	1.63987	0.101031	0.617271	2305
TACC3	165.23	0.336187	0.205026	1.63973	0.101061	0.617271	10460
AURKB	18.2223	0.879109	0.538467	1.63261	0.10255	0.621381	9212
CDC14B	31.7906	-0.718141	0.445528	-1.61189	0.106986	0.632194	8555
ZWINT	192.257	0.380598	0.236221	1.61119	0.107137	0.632194	11130
PSMC4	1790.23	0.276699	0.171827	1.61034	0.107324	0.632194	5704
PSMA4	677.318	0.359551	0.223595	1.60805	0.107825	0.632213	5685
CCNB3	5.22712	1.44151	0.898546	1.60427	0.108655	0.635122	85417
RBL1	238.654	0.389327	0.243557	1.59851	0.10993	0.637468	5933
RIOK2	122.293	0.454407	0.284451	1.59749	0.110157	0.637468	55781
MTA3	1011.06	0.236762	0.148239	1.59717	0.110229	0.637468	57504
ATP2B4	2402.03	-0.344914	0.216097	-1.59611	0.110465	0.637637	493
XRCC3	85.9449	0.458251	0.288522	1.58827	0.112225	0.642181	7517
RPL26	5873.62	-0.235638	0.148794	-1.58365	0.113273	0.642466	6154
MELK	54.2733	0.511986	0.32471	1.57675	0.114854	0.646334	9833
AKT1	847.136	-0.316006	0.201161	-1.57091	0.116204	0.648658	207
CUL4B	592.064	-0.245282	0.156364	-1.56865	0.116729	0.649108	8450
CTDSPL	135.61	0.419742	0.270119	1.55392	0.120204	0.655483	10217
CCNG2	364.482	-0.446001	0.287507	-1.55127	0.120837	0.655586	901
OVOL1	402.493	0.500451	0.322818	1.55026	0.12108	0.655829	5017
NACC2	185.077	-0.366896	0.237089	-1.54751	0.121741	0.657127	138151
CCNA2	201.497	0.303323	0.196124	1.54659	0.121963	0.657626	890
CASP2	699.704	0.220502	0.142914	1.5429	0.122855	0.65876	835
ORC5	90.3485	0.38228	0.248656	1.53739	0.124198	0.66171	5001
TAOK2	1080.48	0.270443	0.176381	1.53329	0.125206	0.663627	9344
PCNA	833.95	0.254347	0.166176	1.53059	0.125871	0.663815	5111
PSMC2	843.94	0.24988	0.163334	1.52988	0.126048	0.663897	5701
ANAPC5	625.921	0.302315	0.1986	1.52223	0.127951	0.668512	51433
NEK2	27.1145	0.617512	0.408372	1.51213	0.130501	0.674584	4751
PSMA6	1367.69	0.348942	0.230786	1.51198	0.13054	0.674584	5687
RAB11A	3151.82	0.178032	0.118055	1.50804	0.131544	0.675645	8766
ZNF830	180.176	-0.408222	0.270751	-1.50774	0.131621	0.675724	91603
DDB1	12445.6	0.327909	0.218093	1.50353	0.132703	0.677204	1642
POLE2	21.9861	0.718649	0.478913	1.50058	0.133464	0.678075	5427
CDK2	1369.41	0.254642	0.170008	1.49782	0.13418	0.679695	1017
PBX1	185.014	0.302918	0.202579	1.49531	0.134834	0.680319	5087
RDX	3120.18	0.246754	0.165101	1.49457	0.135027	0.680319	5962
PSMB3	1211.05	0.298262	0.200258	1.48939	0.136385	0.682658	5691
ADAM17	791.923	0.27276	0.183198	1.48888	0.136518	0.682658	6868
PLK1	116.978	0.391429	0.263345	1.48637	0.137181	0.683301	5347
PSMD6	1492.74	0.192707	0.130923	1.47191	0.141045	0.689688	9861
NEK10	6.83297	-1.30327	0.890987	-1.46273	0.143541	0.690045	152110
BRSK2	8.28459	1.08904	0.745429	1.46095	0.144028	0.690045	9024
PSMA8	5.70634	1.72428	1.1816	1.45928	0.144488	0.690045	143471
POLA2	213.571	0.325699	0.224032	1.4538	0.146001	0.692791	23649
ATAD5	65.1243	0.523284	0.360598	1.45116	0.146736	0.692791	79915
PKD2	596.702	-0.252377	0.17466	-1.44497	0.148467	0.695288	5311
ANAPC15	236.834	0.295909	0.205541	1.43966	0.149964	0.696536	25906
GADD45A	399.969	-0.38585	0.268204	-1.43864	0.150252	0.696536	1647
GTSE1	54.1615	0.440311	0.307306	1.43281	0.151912	0.69814	51512
UBD	30.4412	-2.51652	1.76825	-1.42317	0.154687	0.701476	10537
SLFN11	74.1122	-0.445538	0.315659	-1.41145	0.158111	0.704168	91607
NAE1	303.753	0.364407	0.258446	1.40999	0.158541	0.704701	8883
SYF2	1703.71	0.202384	0.143866	1.40676	0.159499	0.705461	25949
CCND3	1361.43	0.299092	0.212777	1.40566	0.159825	0.705635	896
RPL24	1531.34	0.371648	0.265071	1.40207	0.160894	0.70758	6152
AVEN	222.564	-0.282927	0.203419	-1.39086	0.164268	0.709695	57099
GSPT1	1006	0.230416	0.166282	1.3857	0.16584	0.710336	2935
CCNG1	596.724	0.25076	0.181482	1.38174	0.167052	0.711521	900
ORC1	32.0493	0.562824	0.409929	1.37298	0.169759	0.71328	4998
NABP2	156.729	-0.382853	0.280363	-1.36556	0.172076	0.717262	79035
NPAT	537.361	0.262186	0.192134	1.3646	0.172378	0.717468	4863
CCNF	51.3653	0.384652	0.282219	1.36296	0.172896	0.717733	899
RBX1	2890.24	0.306137	0.224956	1.36087	0.173554	0.718516	9978
DCTN3	688.9	0.195362	0.144066	1.35606	0.175081	0.719168	11258
CCND2	1803.68	-0.358518	0.264429	-1.35582	0.175158	0.71929	894
PSMD12	532.749	0.208228	0.154091	1.35133	0.176591	0.72159	5718
PSMD1	755.387	0.246079	0.182581	1.34779	0.177727	0.723124	5707
APPL2	877.97	0.188191	0.14105	1.33422	0.182131	0.725839	55198
ANAPC4	134.54	0.362855	0.27251	1.33153	0.183016	0.726292	29945
TAOK3	572.734	-0.3027	0.227688	-1.32945	0.1837	0.72787	51347
PPP2R2A	1199.77	0.20242	0.15394	1.31493	0.188533	0.730793	5520
OFD1	496.717	-0.247754	0.188743	-1.31265	0.1893	0.730793	8481
FOXO4	6588.52	0.251333	0.192407	1.30626	0.191466	0.730793	4303
RAD21	2925	0.178327	0.136643	1.30506	0.191872	0.730793	5885
PSMB2	2875.98	0.230385	0.176626	1.30437	0.192109	0.730793	5690
MCM4	1141.36	0.270398	0.207405	1.30372	0.19233	0.730793	4173
CUL2	549.835	0.297146	0.227942	1.30361	0.192368	0.730793	8453
ANXA1	23541.4	0.287725	0.223021	1.29013	0.197007	0.736645	301
CSNK1E	2340.8	-0.260611	0.203089	-1.28323	0.19941	0.738248	1454
TUBG1	888.193	0.267715	0.209247	1.27942	0.200749	0.740146	7283
SOX4	64.9931	-0.521953	0.4082	-1.27867	0.201014	0.740155	6659
PSME2	1086.58	0.232258	0.181719	1.27811	0.201209	0.740155	5721
BLM	23.4604	0.634105	0.496746	1.27652	0.201772	0.740773	641
DYNLL1	5932.84	-0.250159	0.196421	-1.27358	0.202812	0.741019	8655
PSMD4	1495.66	0.225404	0.17757	1.26938	0.204305	0.742733	5710
HSPA2	826.42	-0.262104	0.206705	-1.26801	0.204795	0.742876	3306
CEP63	23.0933	0.712002	0.564339	1.26166	0.207072	0.746117	80254
ZNF207	2586.85	0.227788	0.180637	1.26103	0.207299	0.746658	7756
CDKN3	70.9279	0.344698	0.274791	1.2544	0.209696	0.749255	1033
CDKN1A	2206.11	-0.333773	0.267717	-1.24673	0.212495	0.750773	1026
FBXL15	163.78	-0.342312	0.274978	-1.24487	0.21318	0.751104	79176
LCMT1	396.637	0.208167	0.16793	1.23961	0.215119	0.75319	51451
PLAGL1	3064.91	-0.290106	0.234587	-1.23667	0.21621	0.754407	5325
TUBB	5399.14	0.197327	0.16009	1.2326	0.217724	0.756052	203068
ZNF655	137.478	-0.358761	0.293031	-1.22431	0.220835	0.75895	79027
MAP3K11	588.107	0.274534	0.224781	1.22134	0.221956	0.76032	4296
PCNT	182.604	-0.247791	0.203497	-1.21766	0.223352	0.761698	5116
ID2	324.503	0.396168	0.329099	1.20379	0.228669	0.768133	3398
DYNC1H1	569.302	0.187804	0.156328	1.20134	0.229618	0.769457	1778
MNAT1	186.786	0.244118	0.20332	1.20066	0.229884	0.769457	4331
FBXO31	387.326	-0.23986	0.201118	-1.19263	0.233013	0.772499	79791
UBE2E1	1125.93	-0.251787	0.21118	-1.19229	0.233149	0.772624	7324
KANK2	769.259	-0.313548	0.263372	-1.19052	0.233843	0.773365	25959
DYRK3	18.134	-0.568537	0.48074	-1.18263	0.236957	0.77611	8444
APP	5945.18	0.212684	0.181141	1.17414	0.24034	0.77859	351
E2F7	22.7173	0.526526	0.45006	1.1699	0.24204	0.780806	144455
PPP6C	932.722	0.177469	0.152029	1.16733	0.243075	0.781825	5537
POLA1	191.084	0.230945	0.198654	1.16255	0.245014	0.783366	5422
CCP110	132.595	0.34082	0.294838	1.15596	0.247699	0.78576	9738
PSMD10	332.738	0.243248	0.211743	1.14879	0.250643	0.788609	5716
RPS27L	9.66524	-0.857409	0.749473	-1.14402	0.252617	0.790209	51065
IK	1478.19	0.173591	0.152131	1.14106	0.253845	0.791287	3550
ENSA	1573.29	0.268031	0.235864	1.13638	0.255798	0.791485	2029
MYC	713.49	-0.275564	0.242735	-1.13525	0.256272	0.791485	4609
DDRGK1	2762.36	0.183124	0.161342	1.13501	0.256373	0.791485	65992
FBXL8	61.7729	-0.329398	0.290292	-1.13471	0.256495	0.791521	55336
NEDD1	122.5	0.304832	0.26881	1.13401	0.256791	0.791521	121441
CKS1B	623.541	0.259516	0.229179	1.13237	0.257479	0.79168	1163
CEP78	126.197	0.250754	0.2215	1.13207	0.257604	0.79168	84131
PSMA2	920.36	0.191033	0.169357	1.12799	0.259324	0.79168	5683
PTPN6	453.748	-0.306636	0.271867	-1.12789	0.259367	0.79168	5777
BID	23.1822	0.587317	0.522432	1.1242	0.260929	0.793558	637
CUL1	1054.23	0.185275	0.165579	1.11895	0.263162	0.795797	8454
CDK7	545.53	0.193055	0.172686	1.11795	0.263587	0.7962	1022
E2F4	622.874	0.198058	0.177662	1.1148	0.264937	0.796543	1874
CDK5RAP2	388.898	-0.18897	0.169631	-1.11401	0.265274	0.796713	55755
CDC73	257.785	0.358614	0.323107	1.10989	0.267045	0.798865	79577
E2F8	28.2244	0.620218	0.561134	1.10529	0.269033	0.800243	79733
PKMYT1	43.1511	0.382355	0.347499	1.10031	0.271198	0.800453	9088
FGF10	81.8212	-0.423542	0.3869	-1.09471	0.273645	0.802619	2255
BACH1	331.537	-0.216759	0.198861	-1.09	0.275713	0.803674	571
UBE2L3	2493.13	0.184394	0.169535	1.08765	0.276751	0.803674	7332
CEP76	92.91	-0.375165	0.345119	-1.08706	0.277011	0.803674	79959
AJUBA	402.457	0.200855	0.185309	1.08389	0.278412	0.803674	84962
MDM2	988.787	0.169294	0.156547	1.08143	0.279507	0.804911	4193
CCNE2	53.3981	0.369188	0.345772	1.06772	0.285646	0.807383	9134
CDKN2D	143.199	-0.252131	0.237701	-1.0607	0.288824	0.807621	1032
TOPBP1	340.413	0.262398	0.247442	1.06044	0.288943	0.807621	11073
USP37	363.467	-0.284835	0.269644	-1.05634	0.290814	0.807623	57695
DCTN2	694.022	-0.205831	0.195458	-1.05307	0.292309	0.808829	10540
PSMA3	75.1007	0.321084	0.305858	1.04978	0.293819	0.809624	5684
SMC5	371.68	0.20855	0.198769	1.0492	0.294084	0.810014	23137
PIM2	99.5147	-0.304552	0.293144	-1.03892	0.298843	0.814794	11040
RAD51C	192.481	-0.275588	0.266486	-1.03416	0.301063	0.81619	5889
PSMA1	1069.86	0.220664	0.215496	1.02398	0.305843	0.819182	5682
E2F3	142.56	0.227334	0.222929	1.01976	0.307843	0.819695	1871
PSMD2	843.77	0.165495	0.163433	1.01261	0.311245	0.8203	5708
ATF5	360.164	0.255191	0.252059	1.01243	0.311335	0.820331	22809
TMOD3	1854.06	-0.190524	0.188313	-1.01174	0.311663	0.820489	29766
CCL2	668.759	-0.633375	0.626573	-1.01086	0.312085	0.820996	6347
HAUS8	67.6264	0.316013	0.314364	1.00525	0.314778	0.822431	93323
TICRR	28.9186	0.434901	0.433696	1.00278	0.315968	0.822632	90381
BRCC3	80.2826	-0.263918	0.263211	-1.00269	0.316012	0.822632	79184
PSMF1	1725.75	-0.189699	0.189515	-1.00097	0.31684	0.822632	9491
HMMR	24.4185	0.517394	0.518834	0.997224	0.318656	0.822949	3161
E2F6	232.425	0.207568	0.208559	0.99525	0.319615	0.823625	1876
KNTC1	135.889	0.311212	0.312734	0.995133	0.319671	0.823625	9735
PCM1	713.662	0.197137	0.199436	0.98847	0.322923	0.825507	5108
INTS3	315.299	0.315561	0.32085	0.983516	0.325354	0.826512	65123
ARID3A	2733.98	-0.258736	0.264198	-0.979324	0.32742	0.828035	1820
PSMC3	1797.54	0.188639	0.192624	0.979316	0.327424	0.828035	5702
MIIP	361.663	-0.214598	0.219227	-0.978887	0.327636	0.828035	60672
PLCB1	371.78	0.346678	0.35506	0.976391	0.328871	0.828543	23236
HAUS5	204.38	-0.21727	0.222677	-0.975718	0.329204	0.828972	23354
PRKAR2B	704.629	-0.291524	0.299387	-0.973737	0.330187	0.830034	5577
AIF1	1055.41	-0.273432	0.281051	-0.972891	0.330607	0.830034	199
CCDC57	379.081	-0.265912	0.276683	-0.961073	0.336516	0.834817	284001
CDK10	352.848	0.28443	0.296657	0.958786	0.337666	0.836176	8558
DYNC1I2	1300.83	-0.136751	0.143009	-0.95624	0.338951	0.83649	1781
IQGAP3	105.342	0.236956	0.24855	0.953351	0.340412	0.836582	128239
GEN1	114.608	0.265753	0.282317	0.941327	0.346537	0.838774	348654
CCNJL	19.7761	-0.465867	0.495191	-0.940783	0.346816	0.838902	79616
PINX1	97.3008	0.252996	0.269065	0.940278	0.347075	0.838902	54984
DYNC1LI1	388.762	0.196989	0.209903	0.938475	0.348001	0.839114	51143
FBXL12	449.411	-0.178769	0.190718	-0.937348	0.34858	0.83958	54850
CEP70	14.2452	0.505495	0.540709	0.934873	0.349854	0.840388	80321
CCNI	3166.92	-0.1301	0.139658	-0.931561	0.351564	0.842105	10983
E2F1	88.7372	0.227786	0.244757	0.930662	0.352029	0.842423	1869
MN1	98.4938	-0.348166	0.3787	-0.919371	0.357902	0.84631	4330
HAUS1	216.493	0.156541	0.171139	0.914702	0.360348	0.847547	115106
PKIA	49.8254	0.461867	0.506044	0.912701	0.3614	0.848066	5569
ACTR1A	1122.94	0.12638	0.138909	0.909806	0.362925	0.848249	10121
HAUS6	114.305	1.25264	1.3786	0.908634	0.363543	0.848249	54801
VPS4A	1353.65	0.131025	0.144396	0.907402	0.364194	0.848701	27183
TM4SF5	28.6319	-0.560001	0.61904	-0.904628	0.365662	0.84916	9032
PSMC6	1173.98	0.135449	0.149988	0.903065	0.366491	0.849606	5706
ZW10	165.455	0.213067	0.238414	0.893683	0.371492	0.852801	9183
STXBP4	56.4863	0.446672	0.500228	0.892937	0.371891	0.852828	252983
CDC27	862.115	0.15325	0.171706	0.892516	0.372117	0.852961	996
CEP192	351.786	-0.174186	0.19561	-0.890479	0.373209	0.854559	55125
ACVR1B	278.195	-0.182669	0.20576	-0.887775	0.374662	0.855206	91
TRIAP1	344.928	0.147166	0.165964	0.886738	0.37522	0.855284	51499
NDE1	242.067	-0.27633	0.311673	-0.886603	0.375293	0.855284	54820
CUL4A	384.143	-0.147708	0.167636	-0.881121	0.378252	0.855624	8451
RPA4	131.116	-0.287764	0.32937	-0.87368	0.382293	0.856938	29935
UPF1	867.029	0.14145	0.164173	0.861587	0.388915	0.860507	5976
PLK3	395.304	0.171569	0.203908	0.841405	0.400121	0.866388	1263
PPP1R12B	64.0419	0.322628	0.384511	0.839061	0.401435	0.866388	4660
PLRG1	326.197	0.161493	0.192554	0.838689	0.401644	0.866388	5356
FBXO5	79.6418	0.213947	0.258977	0.826124	0.408734	0.868889	26271
ANLN	260.213	0.201287	0.244672	0.822682	0.410689	0.869758	54443
BABAM1	602.091	0.160821	0.195968	0.820652	0.411844	0.871107	29086
CNOT8	51.8465	0.227371	0.279588	0.813236	0.416083	0.872526	9337
MECP2	445.817	-0.144067	0.177209	-0.812978	0.416231	0.872526	4204
CNOT6	460.206	0.151558	0.187152	0.809813	0.418048	0.873298	57472
RCC1	458.699	0.154706	0.193126	0.801062	0.423096	0.876351	1104
CNOT2	735.799	0.127253	0.159486	0.797895	0.424931	0.876999	4848
CNOT6L	1591.52	0.148486	0.189635	0.783009	0.433622	0.878589	246175
HUS1	361.63	0.138496	0.178474	0.776004	0.437746	0.880698	3364
CDC25B	554.741	0.205751	0.266074	0.773283	0.439355	0.88086	994
CEP152	135.46	0.212109	0.274647	0.772297	0.439938	0.88086	22995
CDK5	137.647	0.175736	0.228699	0.768416	0.44224	0.882064	1020
YWHAE	6673.86	0.123791	0.161412	0.766922	0.443128	0.882489	7531
CHMP4C	195.243	-0.216025	0.286584	-0.753793	0.450974	0.886881	92421
OPTN	531.685	-0.234563	0.313	-0.749402	0.453615	0.889072	10133
DBF4	82.6863	0.234576	0.313974	0.747119	0.454992	0.889595	10926
CTDSP2	1402.36	-0.115806	0.155184	-0.746247	0.455518	0.890166	10106
UIMC1	271.353	-0.202227	0.271824	-0.743963	0.456899	0.891034	51720
POLE	181.921	-0.194345	0.262447	-0.740513	0.458989	0.891985	5426
TPR	1948.98	0.102544	0.138776	0.738922	0.459955	0.892195	7175
CDC26	366.295	-0.138016	0.187927	-0.734409	0.462699	0.894339	246184
ZFYVE19	270.901	0.180988	0.246767	0.733437	0.463292	0.894339	84936
CRLF3	617.54	0.148944	0.204877	0.726993	0.467231	0.897229	51379
CUL5	283.857	0.153293	0.212592	0.721064	0.47087	0.897333	8065
HSP90AA1	4406.34	0.145864	0.203028	0.718443	0.472484	0.897408	3320
GFI1	11.1564	0.506414	0.707783	0.715493	0.474305	0.897903	2672
CHMP2A	1962.07	0.124288	0.17382	0.715036	0.474587	0.89793	27243
RPS6KB1	547.493	-0.119044	0.167093	-0.712439	0.476193	0.898624	6198
CENPJ	44.8143	0.247137	0.350144	0.705816	0.480303	0.899553	55835
PSMG2	393.317	0.272576	0.386826	0.704648	0.481029	0.899943	56984
FOXN3	146.302	0.158208	0.23194	0.682106	0.495172	0.903806	1112
CDC16	945.716	-0.113292	0.167813	-0.675107	0.499608	0.906413	8881
PRMT2	271.05	0.198494	0.297475	0.667263	0.504604	0.90869	3275
CDKN2B	62.3434	-0.222972	0.335061	-0.665466	0.505752	0.909005	1030
ALMS1	78.3744	-0.173706	0.261116	-0.665244	0.505894	0.909046	7840
ANAPC10	450.41	0.121811	0.183339	0.664402	0.506433	0.909216	10393
HAUS2	172.433	0.129586	0.199219	0.650468	0.51539	0.91045	55142
MEPCE	1027.31	-0.153316	0.238184	-0.643689	0.519777	0.910556	56257
CEP250	123.845	-0.182812	0.284908	-0.641651	0.5211	0.910556	11190
PSMB6	1960.03	-0.163763	0.255384	-0.641241	0.521366	0.910556	5694
MCM7	731.205	0.105183	0.164459	0.639574	0.52245	0.910952	4176
PTPRC	63.3812	-0.325949	0.511007	-0.637858	0.523566	0.911819	5788
AURKA	3.88557	-0.714478	1.12568	-0.634708	0.525619	0.912864	6790
HAUS7	224.899	-0.140165	0.221271	-0.633454	0.526437	0.913407	55559
HYAL1	50.2718	0.274833	0.43531	0.631349	0.527812	0.913795	3373
PSMD7	1605.38	0.150606	0.239485	0.628876	0.52943	0.914354	5713
PHB2	1385.45	0.0954887	0.152061	0.627965	0.530027	0.914457	11331
RBL2	555.088	-0.125895	0.201537	-0.624677	0.532183	0.915268	5934
LSM11	5.32713	0.961388	1.54763	0.6212	0.534468	0.915268	134353
NDC80	32.1083	0.330857	0.533954	0.619636	0.535497	0.915268	10403
PRIM1	81.1505	0.178046	0.292715	0.608259	0.543016	0.917366	5557
YWHAG	1453.34	-0.148488	0.244577	-0.607122	0.54377	0.917418	7532
CEP72	71.3407	-0.23101	0.381498	-0.605534	0.544824	0.917835	55722
SSNA1	861.839	-0.109891	0.182517	-0.60209	0.547114	0.91892	8636
FBXW11	248.499	-0.143186	0.238647	-0.599989	0.548514	0.91934	23291
CDC20	84.3825	0.182152	0.307375	0.592607	0.553444	0.920312	991
CDK4	863.555	-0.100601	0.17011	-0.591387	0.554261	0.920408	1019
BCL2	1522.36	0.177019	0.300269	0.589534	0.555503	0.921129	596
ORC2	214.403	0.121816	0.207606	0.586767	0.55736	0.92124	4999
SENP2	547.889	0.104277	0.178249	0.585008	0.558542	0.92169	59343
ZNF16	67.8572	-0.172119	0.297937	-0.577702	0.563465	0.92382	7564
DLG1	690.218	0.0946453	0.163942	0.577311	0.56373	0.92382	1739
CDK5RAP3	867.471	0.113096	0.196274	0.576215	0.56447	0.9239	80279
CCNH	80.4611	0.21878	0.381667	0.573223	0.566493	0.924658	902
EP300	1410.29	0.134778	0.235477	0.572362	0.567077	0.92473	2033
ARPP19	1316.78	0.0755498	0.132545	0.569995	0.568681	0.925293	10776
TAF10	619.772	0.110303	0.19399	0.568602	0.569627	0.925293	6881
CNOT7	684.368	0.0892792	0.160416	0.556547	0.577837	0.929519	29883
CENPE	14.6023	0.664755	1.20814	0.550229	0.582162	0.930997	1062
CALM3	4008.79	-0.0841978	0.155837	-0.540294	0.588994	0.933356	808
KIF14	19.8765	0.283266	0.524718	0.539845	0.589304	0.933644	9928
PSMD3	1059.83	0.113282	0.211065	0.536714	0.591465	0.93559	5709
TFDP1	542.08	0.090121	0.169901	0.530431	0.595813	0.935764	7027
TTK	57.1586	-0.157274	0.296777	-0.52994	0.596154	0.935764	7272
CHFR	1136.47	0.081449	0.153759	0.529717	0.596308	0.935764	55743
LATS2	559.346	0.0795842	0.150396	0.529163	0.596692	0.935764	26524
FBXL6	124.473	-0.12531	0.238242	-0.525977	0.598904	0.935764	26233
PSMB9	301.787	-0.164729	0.313459	-0.525521	0.599221	0.935764	5698
TUBA1A	3757.81	0.0751574	0.144965	0.518452	0.604143	0.935764	7846
NSMCE2	391.315	0.0957469	0.185364	0.516536	0.60548	0.935764	286053
PHF8	476.461	-0.0945891	0.183323	-0.51597	0.605875	0.935764	23133
ACVR1	848.756	0.0959854	0.186311	0.515189	0.606421	0.935764	90
TNKS1BP1	2285.42	-0.11547	0.225615	-0.511801	0.60879	0.936249	85456
CLASP2	552.997	0.0876075	0.173923	0.503715	0.614461	0.936779	23122
KLHL22	499.779	-0.103869	0.208749	-0.497577	0.618782	0.937714	84861
RAD17	162.639	0.138323	0.278208	0.497192	0.619053	0.937714	5884
TIPIN	99.182	0.119626	0.240602	0.497192	0.619054	0.937714	54962
TAF2	323.269	0.096506	0.196361	0.491472	0.623092	0.938889	6873
CEP135	177.575	-0.117668	0.2415	-0.487239	0.626089	0.939687	9662
PSME1	1198.42	0.106964	0.220494	0.485109	0.627599	0.940242	5720
PSMB10	375.077	-0.1292	0.272014	-0.474977	0.634804	0.94212	5699
RCC2	1404.2	0.104127	0.219677	0.474	0.6355	0.942428	55920
ANAPC7	403.462	0.113251	0.241078	0.469767	0.638522	0.943958	51434
LSM10	98.8593	0.146365	0.315579	0.463798	0.642792	0.944495	84967
MCM8	37.3083	0.18312	0.399976	0.457827	0.647077	0.945499	84515
CDK2AP2	1388.99	0.123807	0.274067	0.451741	0.651456	0.94699	10263
PSME3	734.571	0.0924056	0.204915	0.450947	0.652028	0.947098	10197
INHBA	12817.5	-0.141496	0.314974	-0.449231	0.653265	0.947539	3624
CDK17	457.33	-0.0885758	0.197652	-0.44814	0.654052	0.947851	5128
SIRT2	83.375	0.149782	0.338077	0.443042	0.657735	0.948215	22933
APEX1	512.336	0.0699973	0.159065	0.440055	0.659897	0.948396	328
CCNE1	460.001	0.157449	0.361566	0.435465	0.663225	0.94862	898
RGCC	3987.92	-0.106972	0.247379	-0.432422	0.665435	0.948641	28984
CNOT4	547.253	0.0628192	0.145298	0.432348	0.665488	0.948641	4850
AKAP9	474.187	-0.0831634	0.193206	-0.43044	0.666876	0.949107	10142
PRKACA	585.459	0.069936	0.162841	0.429474	0.667578	0.949399	5566
CLASP1	545.436	-0.0590994	0.139361	-0.424073	0.671512	0.950568	23332
KDM8	28.8971	-0.180233	0.433415	-0.415843	0.677525	0.951264	79831
MAPRE1	1505.58	-0.0853209	0.207869	-0.410455	0.681472	0.951778	22919
BUB3	894.274	0.0603407	0.149365	0.403982	0.686226	0.952412	9184
RPA2	469.156	-0.0800997	0.199996	-0.400506	0.688784	0.952683	6118
PPP2R1A	1830.58	0.0705259	0.176315	0.399999	0.689157	0.952855	5518
HECW2	359.831	0.119695	0.299939	0.399065	0.689845	0.953151	57520
BTRC	458.694	-0.0639695	0.16085	-0.397696	0.690854	0.953151	8945
BORA	43.6012	0.128554	0.324045	0.396717	0.691576	0.953227	79866
MDM4	927.81	-0.088851	0.224203	-0.396297	0.691886	0.953278	4194
CETN2	445.125	-0.0693673	0.176566	-0.39287	0.694416	0.954227	1069
CTC1	307.611	-0.0654366	0.166696	-0.392551	0.694651	0.954227	80169
CEP164	100.773	-0.107605	0.275391	-0.390736	0.695992	0.954227	22897
NABP1	662.095	-0.0910766	0.233397	-0.390221	0.696373	0.954227	64859
NINL	51.6492	0.138463	0.357111	0.387732	0.698215	0.954227	22981
TP53	1101.52	-0.065966	0.171555	-0.384519	0.700594	0.954768	7157
CDC25C	10.0977	-0.243936	0.638564	-0.382008	0.702456	0.954883	995
SKP1	2877.09	-0.0590982	0.156351	-0.377984	0.705442	0.955894	6500
PSMB8	128.971	-0.110803	0.296107	-0.374201	0.708255	0.956237	5696
PSME4	488.673	0.0655519	0.175791	0.372896	0.709225	0.956237	23198
CDK14	266.475	-0.0906428	0.243131	-0.372815	0.709286	0.956237	5218
RINT1	103.709	0.0884961	0.237394	0.372781	0.709312	0.956237	60561
UBE2S	371.591	0.0684552	0.184952	0.370124	0.71129	0.956651	27338
CDKN1B	1132.66	0.0554696	0.150408	0.368793	0.712282	0.956651	1027
PSMD14	702.311	0.0654879	0.177677	0.368579	0.712442	0.956651	10213
CDKN2A	14.4597	0.231362	0.637848	0.362723	0.716812	0.95742	1029
PSMB7	1270.8	-0.0684613	0.18909	-0.362057	0.71731	0.95742	5695
TMEM14B	362.266	0.0647137	0.178874	0.361783	0.717514	0.95742	81853
PSMD5	49.2875	-1.4994	4.18903	-0.357934	0.720393	0.957754	5711
CDKN2C	96.8072	-0.0975689	0.27427	-0.35574	0.722035	0.958379	1031
CEP290	43.4646	0.148794	0.42644	0.348921	0.727149	0.959729	80184
CLSPN	35.9552	0.127541	0.372274	0.342599	0.7319	0.96167	63967
CHMP4B	1733.57	0.0571178	0.169461	0.337055	0.736076	0.962861	128866
PAF1	823.125	0.077566	0.23061	0.336352	0.736606	0.962981	54623
FBXL17	285.741	0.0723393	0.217688	0.332308	0.739657	0.964267	64839
PPP3CA	322.721	-0.0984205	0.298906	-0.329269	0.741952	0.965091	5530
TUBB4A	6.811	0.390891	1.18734	0.329216	0.741993	0.965091	10382
MAD1L1	267.818	0.0559464	0.170747	0.327657	0.743171	0.965281	8379
DCTN1	1703.23	-0.0464059	0.142143	-0.326473	0.744067	0.965599	1639
SPAST	342.642	-0.0625178	0.192135	-0.325385	0.74489	0.965891	6683
STOX1	16.7306	-0.223634	0.689796	-0.324203	0.745784	0.966309	219736
PRKDC	1005.18	0.0537247	0.168345	0.319135	0.749624	0.967254	5591
PPM1D	1111.09	-0.0630703	0.198085	-0.318401	0.750181	0.967478	8493
CSNK1D	2608.25	-0.0486212	0.153855	-0.31602	0.751987	0.967691	1453
PSMB1	3006.23	0.0561916	0.177834	0.315979	0.752019	0.967691	5689
ATM	71.245	0.155565	0.493351	0.315324	0.752516	0.967703	472
NPM1	6249.43	-0.053478	0.170546	-0.31357	0.753848	0.968288	4869
DNM2	782.989	-0.0583411	0.187342	-0.311414	0.755486	0.968471	1785
ERCC3	405.944	0.064268	0.210124	0.305858	0.759713	0.969732	2071
DBF4B	93.6711	0.0833049	0.274785	0.303164	0.761765	0.969899	80174
APPL1	245.351	-0.0744528	0.249408	-0.298518	0.765308	0.969899	26060
ANAPC1	292.858	0.0506828	0.175453	0.288867	0.772683	0.972111	64682
BRD7	698.438	0.0436578	0.153622	0.28419	0.776265	0.972409	29117
BRD4	2588.35	-0.0578754	0.205615	-0.281475	0.778346	0.972409	23476
PPP1R12A	684.351	-0.0550729	0.196276	-0.280588	0.779026	0.972409	4659
WNT10B	5.13513	-1.17177	4.18904	-0.279722	0.779691	0.972438	7480
TUBB4B	47.1179	0.130103	0.477774	0.27231	0.785383	0.974211	10383
RB1	450.715	0.0648385	0.238799	0.271518	0.785992	0.974211	5925
UBE2D1	202.785	0.0599061	0.225021	0.266225	0.790066	0.974775	7321
BRCA1	66.2832	-0.0733414	0.279853	-0.262071	0.793267	0.975462	672
RPTOR	344.661	-0.0499559	0.194767	-0.25649	0.797572	0.976649	57521
ODF2	251.494	0.0588491	0.230516	0.255293	0.798497	0.97676	4957
MASTL	300.463	-0.0513643	0.201805	-0.254525	0.79909	0.976804	84930
PSMD9	349.503	-0.0434339	0.170688	-0.254464	0.799137	0.976804	5715
BRSK1	18.8253	0.141014	0.559989	0.251815	0.801184	0.976881	84446
TRIM39	241.574	-0.0618716	0.246299	-0.251205	0.801656	0.976881	56658
CHEK2	6.45139	-0.188678	0.772224	-0.244331	0.806975	0.977768	11200
PIAS1	745.136	-0.0416075	0.172057	-0.241824	0.808916	0.977773	8554
CDK6	1091.66	-0.0489998	0.203331	-0.240986	0.809566	0.977773	1021
PSMA7	1874.89	0.046528	0.193529	0.240419	0.810006	0.978032	5688
SIRT7	237.482	-0.0561907	0.245769	-0.228632	0.819155	0.980222	51547
PPP1CB	7869.32	0.0454604	0.202097	0.224943	0.822023	0.980222	5500
CNOT10	99.56	0.0681065	0.304462	0.223694	0.822995	0.980222	25904
TAF1	391.005	-0.0392389	0.178459	-0.219876	0.825968	0.980561	6872
HAUS4	127.006	-0.0522876	0.239174	-0.218618	0.826948	0.981139	54930
MAD2L2	283.446	0.0679306	0.321459	0.21132	0.832638	0.983521	10459
SFI1	100.822	0.078074	0.37944	0.205761	0.836977	0.984205	9814
FBXL3	864.623	-0.0338923	0.16493	-0.205496	0.837185	0.984205	26224
PSMB4	2774.46	0.0435032	0.211811	0.205387	0.83727	0.984205	5692
PLK2	489.419	0.0502311	0.248428	0.202196	0.839763	0.984332	10769
RAD51B	8.02997	-0.751284	3.71871	-0.202028	0.839895	0.984332	5890
PPP1R9B	1571.55	-0.0364445	0.181645	-0.200636	0.840983	0.984747	84687
XPC	1080.64	-0.0463043	0.231059	-0.200401	0.841167	0.984811	7508
USP47	1453.72	0.0293347	0.148783	0.197165	0.843698	0.984819	55031
DONSON	193.572	-0.0429917	0.224974	-0.191096	0.84845	0.98535	29980
WEE1	1182.41	-0.0332483	0.175957	-0.188957	0.850126	0.985386	7465
PHLDA1	483.548	0.0543016	0.294014	0.18469	0.853472	0.986184	22822
TPRA1	708.476	-0.0467029	0.253727	-0.184067	0.853961	0.986184	131601
EGFR	14364.5	0.0479448	0.262517	0.182635	0.855084	0.986184	1956
UBE2E2	282.929	0.0396874	0.228542	0.173654	0.862137	0.986972	7325
CCNY	1605.95	0.0363312	0.210203	0.172839	0.862778	0.986972	219771
CDC14A	349.758	0.0332515	0.192851	0.172421	0.863107	0.986972	8556
CALM1	10289.6	-0.0240733	0.139791	-0.172209	0.863273	0.986972	801
NBN	402.028	0.0392414	0.228135	0.17201	0.86343	0.986972	4683
MAD2L1BP	226.625	-0.0385994	0.224932	-0.171605	0.863748	0.987187	9587
BTG2	1034.08	-0.0354424	0.210899	-0.168054	0.866541	0.987318	7832
PSMC5	1018.36	0.0360646	0.220425	0.163614	0.870035	0.987318	5705
FZR1	449.797	0.0264773	0.163495	0.161945	0.871349	0.987318	51343
TPD52L1	22.7846	-0.0771087	0.476721	-0.161748	0.871504	0.987318	7164
SDCCAG8	318.814	0.0319588	0.199694	0.160039	0.87285	0.987318	10806
EIF4G1	3350.55	0.0268577	0.173177	0.155088	0.876752	0.987318	1981
ANKRD17	672.552	0.0329083	0.216101	0.152283	0.878964	0.987318	26057
RPS6	12567.2	0.0228398	0.150148	0.152115	0.879096	0.987318	6194
APC	294.406	-0.0262405	0.176723	-0.148484	0.881961	0.987318	324
ORC3	232.739	0.0269221	0.18666	0.144231	0.885318	0.987318	23595
KHDRBS1	1515.42	-0.0213675	0.149954	-0.142494	0.88669	0.987318	10657
PCID2	284.803	0.024807	0.176419	0.140614	0.888175	0.98801	55795
CUL3	1121.65	0.0236274	0.170317	0.138726	0.889667	0.988107	8452
TEX14	12.6876	-0.101834	0.735734	-0.138411	0.889916	0.988107	56155
HINFP	241.049	0.0286653	0.212534	0.134874	0.892711	0.988212	25988
INO80	798.406	0.0253246	0.190497	0.13294	0.894241	0.988573	54617
EIF4E	894.541	-0.019721	0.150976	-0.130624	0.896073	0.989274	1977
CHEK1	8.36299	0.0966029	0.742403	0.130122	0.89647	0.989374	1111
ANAPC16	912.908	-0.0190284	0.150576	-0.126371	0.899438	0.990006	119504
PLK4	67.1242	0.0363693	0.288454	0.126084	0.899666	0.990006	10733
CDC23	321.977	-0.0255687	0.210418	-0.121514	0.903284	0.990006	8697
PSMA5	699.647	0.0194017	0.164547	0.11791	0.906139	0.990777	5686
CHMP7	725.016	-0.0232606	0.197696	-0.117659	0.906338	0.990777	91782
SIN3A	1195.17	0.0222062	0.202948	0.109418	0.912871	0.990777	25942
CDC34	462.761	0.0218721	0.202689	0.10791	0.914067	0.990777	997
KLHL18	206.105	-0.0194718	0.180591	-0.107823	0.914136	0.990777	23276
FBXW7	249.938	0.0223504	0.213109	0.104878	0.916473	0.991413	55294
DDX3X	5685.74	-0.0197232	0.194541	-0.101383	0.919246	0.992075	1654
TAOK1	1583.51	-0.0147171	0.159853	-0.0920665	0.926645	0.992093	57551
HUS1B	93.8828	0.0243961	0.294646	0.082798	0.934012	0.992093	135458
PRMT1	1591.46	0.0144025	0.176401	0.0816463	0.934928	0.992093	3276
CDK18	314.633	0.0237041	0.298388	0.0794404	0.936682	0.992337	5129
MTBP	41.5795	0.0315099	0.43135	0.0730496	0.941767	0.993361	27085
KCNA5	17.2276	-0.310886	4.39324	-0.0707646	0.943585	0.993361	3741
RPA1	535.381	0.0148838	0.214274	0.0694616	0.944622	0.993361	6117
PTEN	1489.78	0.0125309	0.180815	0.0693024	0.944749	0.993361	5728
CTDP1	216.973	0.0126249	0.186273	0.0677765	0.945964	0.993361	9150
NES	807.5	-0.0193218	0.296759	-0.0651093	0.948087	0.99344	10763
MYO16	5.86786	-0.0541946	0.855631	-0.0633387	0.949497	0.99344	23026
PAGR1	726.844	0.00989992	0.159815	0.061946	0.950606	0.993762	79447
CEP57	207.964	0.0172882	0.283689	0.0609407	0.951406	0.993762	9702
CCNJ	85.4625	-0.0179831	0.302056	-0.0595357	0.952525	0.993782	54619
LATS1	1017.65	-0.00929374	0.162762	-0.0571001	0.954465	0.994117	9113
DACT1	108.343	0.0194163	0.345354	0.0562214	0.955165	0.99421	51339
FBXL7	231.542	-0.0113595	0.214558	-0.0529436	0.957777	0.994262	23194
MAX	374.081	0.0106086	0.20349	0.0521333	0.958422	0.994338	4149
POLE4	259.422	-0.0105673	0.211323	-0.0500054	0.960118	0.994613	56655
AKAP8L	595.927	0.00731648	0.164441	0.0444929	0.964511	0.995942	26993
PCBP4	287.57	-0.00871176	0.226685	-0.0384312	0.969344	0.997467	57060
PAFAH1B1	977.387	0.00519609	0.153995	0.033742	0.973083	0.99831	5048
ERCC2	169.453	0.00412651	0.177967	0.023187	0.981501	0.999872	2068
PAXIP1	209.401	0.00502061	0.218742	0.0229522	0.981688	0.999872	22976
CRADD	155.795	0.00347098	0.251523	0.0137998	0.98899	0.999872	8738
CNOT1	1086.21	-0.00181615	0.149441	-0.012153	0.990304	0.999872	23019
AKAP8	655.364	0.00228868	0.214564	0.0106667	0.991489	0.999872	10270
CNOT3	741.639	0.00127626	0.205651	0.00620596	0.995048	0.999872	4849
CNTRL	116.323	0.00135735	0.289014	0.00469647	0.996253	0.999872	11064
CARM1	938.189	0.00072907	0.217727	0.00334856	0.997328	0.999872	10498
CAMK2A							815
CYP1A1							1543
ESRRB							2103
GLI1							2735
GML							2765
MOS							4342
MRE11							4361
NEUROG1							4762
ORC4							5000
CDK16							5127
PRIM2							5558
RFPL1							5988
RPA3							6119
SIX3							6496
TERT							7015
HMGA2							8091
GFI1B							8328
PLPP2							8612
ZPR1							8882
CCNA1							8900
PHOX2B							8929
CNOT9							9125
MACROH2A1							9555
BABAM2							9577
USH1C							10083
CCNO							10309
NPM2							10361
CEP43							11116
CEP131							22994
FBXL21P							26223
NOP53							29997
CRNN							49860
MRNIP							51149
TFDP3							51270
PPME1							51400
ANAPC11							51529
PIDD1							55367
CNOT11							55571
KMT2E							55904
TCIM							56892
GJC2							57165
USP29							57663
CDK15							65061
HAUS3							79441
CCNP							79935
JADE1							79960
USP26							83844
USP44							84101
ABRAXAS1							84142
PABIR1							116224
PSMB11							122706
PLK5							126520
TRIM71							131405
CDC14C							168448
SPDYA							245711
FBXL22							283807
TOPAZ1							375337
C10orf99							387695
NANOGP8							388112
MIR10A							406902
MIR133A1							406922
MIR137							406928
MIR138-1							406929
MIR15A							406948
MIR15B							406949
MIR16-1							406950
MIR193A							406968
MIR195							406971
MIR19B1							406980
MIR208A							406990
MIR21							406991
MIR214							406996
MIR221							407006
MIR222							407007
MIR26A1							407015
MIR29A							407021
MIR29B1							407024
MIR29C							407026
MIR30C2							407032
MIR133B							442890
MIR372							442917
DHFRP1							573971
MIR362							574030
MIR451A							574411
MIR495							574453
MIR515-1							574462
MIR520A							574467
MIR519D							574480
MIR520H							574493
MIR503							574506
CCNI2							645121
MIR590							693175
MIR638							693223
MIR892B							100126307
MIR873							100126316
UBE2DNL							100131816

## Sheet: DNA replication
geneSymbol	baseMean	log2FoldChange	lfcSE	stat	pvalue	padj	entrezid
DTL	104.522	1.18574	0.303729	3.90394	9.46396e-05	0.0111848	51514
BCL6	960.806	-1.15775	0.326186	-3.54935	0.000386177	0.0330216	604
CDK1	184.808	0.664018	0.193557	3.43061	0.000602234	0.0440762	983
HMGA1	1230.71	0.845351	0.26018	3.2491	0.00115769	0.0643362	3159
RRM2	134.023	0.802625	0.249954	3.21109	0.00132231	0.0694305	6241
RAD51	102.286	0.713938	0.232465	3.07117	0.00213222	0.094657	5888
GLI2	31.084	-1.54876	0.514705	-3.00903	0.00262084	0.105582	2736
ORC6	79.8004	0.778826	0.273273	2.84999	0.004372	0.138936	23594
RBBP7	1462.59	0.405101	0.145488	2.78442	0.0053623	0.15406	5931
CDC7	67.7475	0.903604	0.335278	2.69509	0.00703698	0.179774	8317
MCM10	57.1552	0.843873	0.325141	2.59541	0.00944782	0.214519	55388
CDC6	101.883	0.721089	0.283469	2.5438	0.0109653	0.230938	990
MCM5	762.746	0.382008	0.152229	2.50943	0.0120928	0.241649	4174
CDT1	106.249	0.740639	0.301923	2.45308	0.014164	0.261108	81620
FAM111B	33.2069	0.985006	0.411437	2.39406	0.0166629	0.283809	374393
POLE3	464.791	0.389282	0.163025	2.38786	0.0169468	0.284823	54107
GINS3	34.8536	0.816559	0.355796	2.29502	0.021732	0.330525	64785
PPP2CA	363.042	0.857188	0.375793	2.28101	0.0225477	0.335802	5515
GINS4	58.0097	0.706814	0.310029	2.27983	0.0226176	0.335802	84296
MCM3	758.406	0.428253	0.195013	2.19603	0.0280901	0.373873	4172
MCM6	440.597	0.366705	0.174148	2.10571	0.0352293	0.415006	4175
SAMHD1	965.858	-0.376186	0.181587	-2.07166	0.0382971	0.428092	25939
ESCO1	95.7425	0.63584	0.307795	2.06579	0.0388482	0.4299	114799
SET	6716.13	0.245455	0.119839	2.04821	0.0405399	0.434719	6418
POLD4	669.992	-0.507111	0.247674	-2.0475	0.0406095	0.434988	57804
ZBTB38	1528.65	0.291963	0.145312	2.00922	0.0445138	0.453915	253461
BRIP1	25.1918	0.851648	0.433114	1.96634	0.0492596	0.47559	83990
RECQL	147.189	0.667554	0.344186	1.93952	0.0524385	0.488667	5965
CDC45	41.5951	0.6003	0.309748	1.93803	0.0526197	0.489092	8318
GMNN	49.8646	0.617547	0.325456	1.89749	0.0577639	0.509306	51053
FEN1	124.812	0.490183	0.259754	1.88711	0.0591459	0.513634	2237
LRWD1	206.118	0.365769	0.195785	1.86822	0.061732	0.52135	222229
RFC3	213.939	0.525659	0.286421	1.83526	0.0664665	0.537444	5983
CHAF1A	269.215	0.332587	0.181462	1.83282	0.06683	0.538708	10036
TIMELESS	150.232	0.61068	0.343185	1.77945	0.0751659	0.560722	8914
LIG4	176.059	0.447556	0.25324	1.76732	0.077175	0.565831	3981
GINS1	54.7151	0.586243	0.33415	1.75443	0.0793565	0.573107	9837
CCDC88A	124.437	0.388254	0.221314	1.75431	0.0793776	0.573107	55704
POLL	73.3533	-0.469219	0.26839	-1.74827	0.0804168	0.576238	27343
NFIC	533.937	-0.361322	0.207327	-1.74276	0.0813749	0.579724	4782
NASP	1431	0.271174	0.156935	1.72795	0.0839981	0.586494	4678
RFWD3	267.79	0.328531	0.191584	1.71482	0.0863788	0.590789	55159
RBBP8	102.942	0.451822	0.267003	1.6922	0.0906081	0.597319	5932
MCM2	173.22	0.423495	0.251494	1.68392	0.0921974	0.600253	4171
GTPBP4	610.85	0.257293	0.164788	1.56136	0.118439	0.65307	23560
ZMPSTE24	172.395	0.501429	0.32279	1.55342	0.120323	0.655483	10269
CCNA2	201.497	0.303323	0.196124	1.54659	0.121963	0.657626	890
ORC5	90.3485	0.38228	0.248656	1.53739	0.124198	0.66171	5001
ESCO2	31.3041	0.552379	0.359691	1.53571	0.124611	0.662788	157570
PCNA	833.95	0.254347	0.166176	1.53059	0.125871	0.663815	5111
ZNF830	180.176	-0.408222	0.270751	-1.50774	0.131621	0.675724	91603
POLE2	21.9861	0.718649	0.478913	1.50058	0.133464	0.678075	5427
CDK2	1369.41	0.254642	0.170008	1.49782	0.13418	0.679695	1017
RNASEH2A	140.763	0.314992	0.216585	1.45436	0.145847	0.692791	10535
POLA2	213.571	0.325699	0.224032	1.4538	0.146001	0.692791	23649
ATAD5	65.1243	0.523284	0.360598	1.45116	0.146736	0.692791	79915
RBMS1	3949.22	0.246309	0.172922	1.42439	0.154333	0.701016	5937
SLFN11	74.1122	-0.445538	0.315659	-1.41145	0.158111	0.704168	91607
TOP1MT	173.95	-0.287167	0.206963	-1.38752	0.165282	0.710178	116447
ORC1	32.0493	0.562824	0.409929	1.37298	0.169759	0.71328	4998
RTEL1	258.788	-0.272641	0.207289	-1.31527	0.188418	0.730793	51750
RMI1	116.112	0.345454	0.263565	1.3107	0.18996	0.730793	80010
MCM4	1141.36	0.270398	0.207405	1.30372	0.19233	0.730793	4173
WDR18	481.557	0.304515	0.237875	1.28015	0.200493	0.740119	57418
BLM	23.4604	0.634105	0.496746	1.27652	0.201772	0.740773	641
DDX21	539.165	0.289947	0.228465	1.26911	0.204403	0.742733	9188
NT5M	11.1987	0.76901	0.629387	1.22184	0.221768	0.76032	56953
SSBP1	771.724	0.248382	0.205077	1.21117	0.225831	0.764373	6742
RAD50	440.65	0.228226	0.190103	1.20054	0.22993	0.769457	10111
REV3L	339.386	-0.251805	0.210385	-1.19688	0.231355	0.77088	5980
POLI	314.62	0.276272	0.232196	1.18982	0.234116	0.773365	11201
EREG	11.6854	-2.60099	2.19019	-1.18756	0.235006	0.774921	2069
POLQ	27.1547	0.585256	0.500162	1.17013	0.241948	0.780806	10721
E2F7	22.7173	0.526526	0.45006	1.1699	0.24204	0.780806	144455
POLA1	191.084	0.230945	0.198654	1.16255	0.245014	0.783366	5422
STOML2	245.055	0.213323	0.188022	1.13457	0.256556	0.791521	30968
E2F8	28.2244	0.620218	0.561134	1.10529	0.269033	0.800243	79733
POLD3	223.466	0.212634	0.193077	1.10129	0.27077	0.800243	10714
RRM1	249.52	0.268969	0.244329	1.10085	0.270962	0.800243	6240
NFIA	554.772	-0.259179	0.237434	-1.09158	0.275018	0.803674	4774
CORT	18.7321	-0.561319	0.52087	-1.07766	0.281187	0.805854	1325
CCNE2	53.3981	0.369188	0.345772	1.06772	0.285646	0.807383	9134
PURA	30.7315	0.623551	0.587482	1.06139	0.288511	0.807621	5813
TOPBP1	340.413	0.262398	0.247442	1.06044	0.288943	0.807621	11073
USP37	363.467	-0.284835	0.269644	-1.05634	0.290814	0.807623	57695
TOP1	3236.73	0.222774	0.216548	1.02875	0.303598	0.817776	7150
HRAS	248.3	0.189209	0.183983	1.02841	0.303759	0.817776	3265
ZRANB3	53.0117	0.384964	0.376488	1.02251	0.306538	0.819182	84083
RRM2B	51.6925	-0.327049	0.321811	-1.01628	0.309496	0.819728	50484
BCAR3	1672.68	-0.230247	0.229412	-1.00364	0.315553	0.822632	8412
TICRR	28.9186	0.434901	0.433696	1.00278	0.315968	0.822632	90381
CHTF18	74.7519	-0.312088	0.314494	-0.99235	0.321027	0.82465	63922
BRCA2	67.9653	0.294556	0.298745	0.985979	0.324143	0.82579	675
RPAIN	200.114	0.191492	0.19666	0.973721	0.330195	0.830034	84268
GEN1	114.608	0.265753	0.282317	0.941327	0.346537	0.838774	348654
POLD2	634.019	0.163844	0.175487	0.933655	0.350482	0.840677	5425
DACH1	458.414	0.278408	0.299298	0.930203	0.352266	0.842537	1602
KIN	344.98	-0.240434	0.259818	-0.925394	0.354761	0.844496	22944
EXO1	24.9665	0.366078	0.3957	0.92514	0.354893	0.844496	9156
LIG1	560.675	-0.198924	0.215852	-0.921578	0.356749	0.845612	3978
REPIN1	49.7203	0.335048	0.368025	0.910395	0.362614	0.848125	29803
SMARCAL1	244.33	-0.207195	0.23402	-0.885371	0.375957	0.855624	50485
RFC2	181.522	0.19605	0.223195	0.878378	0.379739	0.855797	5982
RPA4	131.116	-0.287764	0.32937	-0.87368	0.382293	0.856938	29935
UPF1	867.029	0.14145	0.164173	0.861587	0.388915	0.860507	5976
RECQL5	351.639	-0.150369	0.176421	-0.852332	0.39403	0.863048	9400
MSH3	83.478	0.278792	0.330899	0.842529	0.399492	0.86628	4437
FBXO5	79.6418	0.213947	0.258977	0.826124	0.408734	0.868889	26271
BRPF3	609.325	-0.121673	0.147598	-0.824354	0.409738	0.868889	27154
TREX1	44.8278	0.275723	0.335501	0.821824	0.411177	0.870428	11277
ATF1	446.322	0.175122	0.21507	0.814255	0.415499	0.872434	466
S100A11	8828.62	0.179469	0.224491	0.799448	0.424031	0.876351	6282
MMS22L	41.4541	0.312901	0.394056	0.794053	0.427164	0.877048	253714
FANCM	33.4394	0.275688	0.349065	0.789791	0.42965	0.877048	57697
SETMAR	51.9438	-0.251478	0.321041	-0.78332	0.433439	0.878589	6419
HUS1	361.63	0.138496	0.178474	0.776004	0.437746	0.880698	3364
WIZ	499.651	0.123681	0.164778	0.75059	0.452899	0.888584	58525
DBF4	82.6863	0.234576	0.313974	0.747119	0.454992	0.889595	10926
POLE	181.921	-0.194345	0.262447	-0.740513	0.458989	0.891985	5426
GRWD1	613.03	0.125155	0.169266	0.739395	0.459667	0.892112	83743
ETAA1	83.6788	-0.206325	0.279199	-0.73899	0.459913	0.892195	54465
MCM9	181.936	0.180506	0.246311	0.732836	0.463658	0.894706	254394
KAT5	1346.63	0.125186	0.172369	0.726266	0.467676	0.897229	10524
RBBP4	2279.7	0.111138	0.153669	0.723227	0.46954	0.897333	5928
ACVRL1	3105.69	0.201602	0.279589	0.721065	0.47087	0.897333	94
ATRX	390.406	0.229722	0.319158	0.719776	0.471663	0.897333	546
THOC1	303.513	-0.153143	0.222432	-0.688493	0.491142	0.902447	9984
ING5	278.606	-0.142588	0.208342	-0.684391	0.493728	0.903063	84289
DNAJC2	140.937	0.196639	0.287587	0.683754	0.49413	0.903431	27000
ALYREF	1214.27	0.131957	0.19464	0.677954	0.497801	0.905196	10189
SMC3	538.757	0.116722	0.172953	0.674876	0.499755	0.906443	9126
WRNIP1	659.861	0.117253	0.174732	0.671048	0.50219	0.907815	56897
SSRP1	1738.31	0.122211	0.184607	0.662006	0.507967	0.909766	6749
PIF1	6.56857	0.56202	0.876556	0.641168	0.521413	0.910556	80119
MCM7	731.205	0.105183	0.164459	0.639574	0.52245	0.910952	4176
CDC42	3810.97	-0.142158	0.222872	-0.637847	0.523573	0.911819	998
CDK9	605.016	0.113514	0.17958	0.632109	0.527316	0.913474	1025
POLN	8.00523	-0.527391	0.840771	-0.627271	0.530482	0.914795	353497
POLG2	89.4744	-0.201702	0.322348	-0.625727	0.531494	0.915268	11232
POLH	184.375	0.15088	0.241561	0.624603	0.532232	0.915268	5429
PRIM1	81.1505	0.178046	0.292715	0.608259	0.543016	0.917366	5557
TNFAIP1	2411.57	0.097525	0.16124	0.604844	0.545283	0.917835	7126
RAD1	458.847	0.0990071	0.167296	0.591809	0.553979	0.920408	5810
ORC2	214.403	0.121816	0.207606	0.586767	0.55736	0.92124	4999
SRPK2	532.792	-0.0906843	0.154678	-0.586278	0.557689	0.92124	6733
SENP2	547.889	0.104277	0.178249	0.585008	0.558542	0.92169	59343
SLX4	70.2985	-0.154573	0.274814	-0.562466	0.573798	0.927643	84464
TONSL	56.812	0.160534	0.298849	0.537175	0.591147	0.935491	4796
NFIX	155.17	-0.174411	0.325619	-0.535629	0.592215	0.935601	4784
ATG7	242.388	-0.101693	0.195787	-0.519405	0.603479	0.935764	10533
GINS2	103.199	0.121091	0.23425	0.516931	0.605204	0.935764	51659
CDAN1	119.11	0.115367	0.227059	0.508093	0.611388	0.936767	146059
DUT	364.465	0.156085	0.307265	0.507983	0.611465	0.936767	1854
POLK	192.785	0.152762	0.301759	0.506238	0.61269	0.936767	51426
RAD17	162.639	0.138323	0.278208	0.497192	0.619053	0.937714	5884
TIPIN	99.182	0.119626	0.240602	0.497192	0.619054	0.937714	54962
SDE2	703.167	0.0753976	0.152795	0.493456	0.62169	0.938361	163859
LIG3	450.659	0.103981	0.215973	0.481453	0.630195	0.940906	3980
DDX23	781.742	-0.0679994	0.147536	-0.4609	0.64487	0.945199	9416
FAF1	541.592	-0.0872646	0.18942	-0.460694	0.645018	0.945199	11124
RMI2	126.626	0.143117	0.312173	0.458455	0.646625	0.945499	116028
MCM8	37.3083	0.18312	0.399976	0.457827	0.647077	0.945499	84515
DHX9	1260.16	0.0638679	0.141612	0.451007	0.651984	0.947098	1660
CCNE1	460.001	0.157449	0.361566	0.435465	0.663225	0.94862	898
KAT7	1632.89	-0.0751342	0.174621	-0.43027	0.666999	0.949107	11143
EHMT2	447.274	-0.0723763	0.172576	-0.419387	0.674934	0.950587	10919
NUCKS1	2907	0.0493356	0.118724	0.41555	0.677739	0.951264	64710
HELB	60.4371	-0.135526	0.3293	-0.411557	0.680664	0.951778	92797
CHAF1B	54.932	0.126922	0.313636	0.40468	0.685713	0.952236	8208
RPA2	469.156	-0.0800997	0.199996	-0.400506	0.688784	0.952683	6118
PPP2R1A	1830.58	0.0705259	0.176315	0.399999	0.689157	0.952855	5518
UCN	30.4943	-0.22181	0.556263	-0.39875	0.690077	0.953151	7349
TRAIP	41.0968	0.137545	0.345011	0.398668	0.690138	0.953151	10293
POLG	830.772	0.0580165	0.146096	0.397112	0.691285	0.953151	5428
CTC1	307.611	-0.0654366	0.166696	-0.392551	0.694651	0.954227	80169
TP53	1101.52	-0.065966	0.171555	-0.384519	0.700594	0.954768	7157
ATRIP	98.7251	0.109777	0.294539	0.372707	0.709367	0.956237	84126
TOP3A	330.351	-0.0626356	0.174517	-0.358909	0.719663	0.95742	7156
CLSPN	35.9552	0.127541	0.372274	0.342599	0.7319	0.96167	63967
DSCC1	21.1439	0.163316	0.476717	0.342586	0.73191	0.96167	79075
TERF2	515.556	-0.0599173	0.180575	-0.331814	0.740029	0.964267	7014
NOC3L	104.955	0.0997398	0.305556	0.32642	0.744106	0.965599	64318
TSPYL2	199.288	-0.0823917	0.255589	-0.32236	0.74718	0.966572	64061
ATM	71.245	0.155565	0.493351	0.315324	0.752516	0.967703	472
DBF4B	93.6711	0.0833049	0.274785	0.303164	0.761765	0.969899	80174
IGHMBP2	89.9864	-0.0797412	0.26365	-0.302451	0.762308	0.969899	3508
WRN	195.077	-0.0712694	0.238809	-0.298437	0.76537	0.969899	7486
DNAJA3	611.065	0.0505263	0.182391	0.277022	0.781763	0.972856	9093
EXD2	43.6895	-0.106778	0.387191	-0.275776	0.78272	0.973184	55218
CACYBP	569.603	-0.058329	0.212262	-0.274797	0.783473	0.973294	27101
TERF1	53.0866	-0.0944988	0.349694	-0.270233	0.786981	0.974339	7013
BRCA1	66.2832	-0.0733414	0.279853	-0.262071	0.793267	0.975462	672
CHEK2	6.45139	-0.188678	0.772224	-0.244331	0.806975	0.977768	11200
RAD9A	102.335	0.0633961	0.268919	0.235745	0.813631	0.978896	5883
PNKP	725.049	-0.0549908	0.23452	-0.234482	0.814611	0.979109	11284
SIRT7	237.482	-0.0561907	0.245769	-0.228632	0.819155	0.980222	51547
RFC4	147.904	-0.0527168	0.233296	-0.225965	0.821228	0.980222	5984
TTF1	6.35195	0.219913	0.975555	0.225423	0.82165	0.980222	7270
DNA2	150.59	0.0559778	0.271513	0.20617	0.836658	0.984205	1763
RECQL4	68.1096	-0.0574273	0.280973	-0.204387	0.838051	0.984205	9401
NFIB	206.32	0.0584744	0.287031	0.203721	0.838571	0.984205	4781
FAM111A	399.797	0.056526	0.279325	0.202367	0.83963	0.984332	63901
TBRG1	905.361	-0.040034	0.203534	-0.196695	0.844066	0.984819	84897
NAP1L1	1523.05	0.0411068	0.212424	0.193513	0.846557	0.98535	4673
DONSON	193.572	-0.0429917	0.224974	-0.191096	0.84845	0.98535	29980
EGFR	14364.5	0.0479448	0.262517	0.182635	0.855084	0.986184	1956
KCTD13	405.217	-0.0348538	0.191013	-0.182468	0.855215	0.986184	253980
ING4	463.322	0.0275225	0.154346	0.178317	0.858474	0.98661	51147
NBN	402.028	0.0392414	0.228135	0.17201	0.86343	0.986972	4683
RBBP6	149.199	0.0434211	0.264423	0.164211	0.869565	0.987318	5930
RAC1	5390.25	-0.0215769	0.135033	-0.15979	0.873047	0.987318	5879
MCMBP	874	-0.0284854	0.18004	-0.158218	0.874285	0.987318	79892
ANKRD17	672.552	0.0329083	0.216101	0.152283	0.878964	0.987318	26057
ORC3	232.739	0.0269221	0.18666	0.144231	0.885318	0.987318	23595
CHTF8	767.866	-0.0258789	0.190895	-0.135566	0.892165	0.988212	54921
EME1	20.7817	0.0652325	0.487192	0.133895	0.893486	0.988212	146956
INO80	798.406	0.0253246	0.190497	0.13294	0.894241	0.988573	54617
MAP2K4	503.322	0.0197376	0.15018	0.131427	0.895438	0.988911	6416
CHEK1	8.36299	0.0966029	0.742403	0.130122	0.89647	0.989374	1111
SUPT16H	660.846	0.0196989	0.153505	0.128328	0.89789	0.989697	11198
OOEP	16.7305	0.0678701	0.562366	0.120687	0.903939	0.990006	441161
BOD1L1	341.738	-0.020149	0.178901	-0.112626	0.910327	0.990777	259282
SIN3A	1195.17	0.0222062	0.202948	0.109418	0.912871	0.990777	25942
ID3	280.664	0.0961734	0.889123	0.108167	0.913864	0.990777	3399
RFC1	626.751	-0.0156756	0.145259	-0.107914	0.914064	0.990777	5981
CDC34	462.761	0.0218721	0.202689	0.10791	0.914067	0.990777	997
METTL4	90.5934	0.0264242	0.278192	0.0949855	0.924326	0.992093	64863
DTD1	238.543	-0.0175968	0.186017	-0.0945976	0.924634	0.992093	92675
E4F1	270.255	0.0160436	0.188964	0.0849029	0.932339	0.992093	1877
DDX11	107.302	-0.0286915	0.341362	-0.08405	0.933017	0.992093	1663
BAZ1A	313.765	0.0204138	0.243079	0.0839798	0.933072	0.992093	11177
POLD1	193.78	0.0162973	0.217674	0.0748703	0.940318	0.993254	5424
BARD1	212.743	-0.0193194	0.263175	-0.0734092	0.941481	0.993343	580
RPA1	535.381	0.0148838	0.214274	0.0694616	0.944622	0.993361	6117
CDK2AP1	1111.86	-0.00792152	0.134363	-0.0589562	0.952987	0.993782	8099
POLE4	259.422	-0.0105673	0.211323	-0.0500054	0.960118	0.994613	56655
ATR	156.218	0.0100523	0.223802	0.0449158	0.964174	0.995942	545
WDHD1	67.2413	0.0108348	0.290851	0.0372523	0.970284	0.997812	11169
CINP	266.29	0.00470546	0.170547	0.0275905	0.977989	0.999068	51550
PDS5A	1931.74	0.00508463	0.197688	0.0257205	0.97948	0.999638	23244
RFC5	12.1822	0.000736188	0.680166	0.00108237	0.999136	0.999872	5985
EGF							1950
GDF2							2658
GLI1							2735
HCRT							3060
JUN							3725
MAS1							4142
MRE11							4361
ORC4							5000
POLB							5423
PRIM2							5558
PTMS							5763
RPA3							6119
ZPR1							8882
PCLAF							9768
NPM2							10361
ZNF365							22891
WAPL							23063
REV1							51455
RTF2							51507
ZGRF1							55345
TWNK							56652
AICDA							57379
OBI1							79596
STN1							79991
RHNO1							83695
FBH1							84893
MGME1							92667
RAD9B							144715
KHDC3L							154288
MCMDC2							157777
EME2							197342
CENPX							201254
PRIMPOL							201973
ENPP7							339221
MCIDAS							345643
STRA8							346673
CENPS							378708
NUGGC							389643
GMNC							647309

## Sheet: mitotic cell cycle phase transi
geneSymbol	baseMean	log2FoldChange	lfcSE	stat	pvalue	padj	entrezid
ABCB1	558.8	2.00165	0.283085	7.07082	1.5402e-12	1.17263e-08	5243
CENPF	193.253	0.859651	0.180551	4.76127	1.92377e-06	0.000623261	1063
MUC1	318.723	-2.22577	0.474747	-4.68833	2.75445e-06	0.000811015	4582
ADAMTS1	5839.58	-1.3457	0.302348	-4.45085	8.55326e-06	0.00194389	9510
TYMS	569.647	0.934513	0.213681	4.3734	1.22326e-05	0.00248354	7298
DTL	104.522	1.18574	0.303729	3.90394	9.46396e-05	0.0111848	51514
KLF11	481.321	-0.621621	0.15991	-3.88733	0.000101353	0.0116916	8462
LZTS1	210.634	1.17142	0.312169	3.75252	0.000175065	0.0182583	11178
NEK6	14.7219	-2.49784	0.675146	-3.6997	0.000215853	0.0217669	10783
ZFP36L2	807.194	-0.920748	0.264921	-3.47556	0.000509795	0.0398085	678
CDK1	184.808	0.664018	0.193557	3.43061	0.000602234	0.0440762	983
RRM2	134.023	0.802625	0.249954	3.21109	0.00132231	0.0694305	6241
PKD1	379.7	-0.608216	0.195718	-3.10761	0.00188609	0.0867657	5310
MAD2L1	79.9591	0.994071	0.320879	3.09796	0.0019486	0.088571	4085
TUBA4A	291.44	-0.75554	0.247662	-3.05069	0.00228314	0.0982384	7277
TPX2	118.283	0.68664	0.230076	2.98441	0.0028413	0.110088	22974
NEK11	329.789	-0.90591	0.304344	-2.9766	0.00291466	0.111189	79858
ORC6	79.8004	0.778826	0.273273	2.84999	0.004372	0.138936	23594
KLF4	1151.86	-0.609006	0.21621	-2.81674	0.00485145	0.147259	9314
PSMD11	1673.73	0.421264	0.150965	2.79047	0.00526309	0.153234	5717
CDC7	67.7475	0.903604	0.335278	2.69509	0.00703698	0.179774	8317
PML	385.895	-0.540787	0.205361	-2.63334	0.00845489	0.201908	5371
MCM10	57.1552	0.843873	0.325141	2.59541	0.00944782	0.214519	55388
FAM107A	930.145	-0.885055	0.346341	-2.55544	0.0106053	0.228735	11170
EZH2	179.911	0.733364	0.287193	2.55356	0.0106627	0.228974	2146
TRIP13	68.128	0.769504	0.301804	2.54968	0.0107822	0.229944	9319
SFN	62.9142	-3.30594	1.29889	-2.5452	0.0109214	0.230652	2810
CDC6	101.883	0.721089	0.283469	2.5438	0.0109653	0.230938	990
SKP2	1481.07	0.42866	0.169153	2.53415	0.011272	0.233762	6502
SMARCD3	79.0388	-0.831783	0.328596	-2.53132	0.0113633	0.234139	6604
MCM5	762.746	0.382008	0.152229	2.50943	0.0120928	0.241649	4174
ZFP36L1	9741.96	-0.508081	0.206572	-2.45958	0.01391	0.258617	677
CDT1	106.249	0.740639	0.301923	2.45308	0.014164	0.261108	81620
CDCA5	99.3354	0.560953	0.229013	2.44944	0.0143078	0.261779	113130
DUSP1	10705.4	-0.672324	0.27455	-2.44882	0.0143324	0.261779	1843
POLE3	464.791	0.389282	0.163025	2.38786	0.0169468	0.284823	54107
DLGAP5	102.924	0.569991	0.240669	2.36836	0.0178673	0.294125	9787
UBE2C	218.733	0.479017	0.207668	2.30665	0.0210743	0.325125	11065
CCNB1	97.879	0.583097	0.257144	2.26759	0.0233545	0.340905	891
PSMD13	766.053	0.316236	0.142225	2.22349	0.0261831	0.363436	5719
CDK3	138.948	-0.60374	0.271813	-2.22116	0.0263399	0.363624	1018
ZNF385A	320.142	0.503906	0.227543	2.21455	0.0267907	0.366299	25946
MCM3	758.406	0.428253	0.195013	2.19603	0.0280901	0.373873	4172
PSMC1	1864.45	0.310642	0.144869	2.1443	0.0320089	0.396858	5700
ESPL1	41.9185	0.748276	0.349052	2.14374	0.0320537	0.396858	9700
MCM6	440.597	0.366705	0.174148	2.10571	0.0352293	0.415006	4175
BUB1	71.1211	0.643	0.306943	2.09485	0.0361841	0.417823	699
SPDL1	151.704	0.467458	0.223764	2.08907	0.0367013	0.420669	54908
DHFR	325.734	0.414435	0.200127	2.07086	0.0383715	0.428137	1719
TFDP2	565.287	0.492701	0.238925	2.06216	0.0391926	0.43036	7029
CKAP5	900.887	0.335485	0.163565	2.05107	0.0402598	0.43384	9793
EPS8	766.236	-0.378817	0.185283	-2.04453	0.0409017	0.436141	2059
FHL1	67.3575	-0.7917	0.39173	-2.02103	0.0432764	0.44815	2273
CACUL1	744.424	0.346321	0.174416	1.9856	0.0470779	0.465963	143384
VPS4B	618.571	0.27574	0.139591	1.97535	0.0482284	0.470451	9525
CDC45	41.5951	0.6003	0.309748	1.93803	0.0526197	0.489092	8318
TFAP4	119.772	-0.572556	0.296787	-1.92918	0.0537085	0.493257	7023
DCUN1D3	426.041	-0.36036	0.188687	-1.90984	0.0561544	0.502092	123879
GMNN	49.8646	0.617547	0.325456	1.89749	0.0577639	0.509306	51053
KCNH5	29.2782	0.780455	0.416469	1.87398	0.0609332	0.520472	27133
EIF4EBP1	303.401	-0.423261	0.227047	-1.8642	0.0622934	0.524621	1978
PSMB5	1264.58	0.355154	0.190893	1.86049	0.0628169	0.526027	5693
GPNMB	7418.98	0.56396	0.303808	1.8563	0.0634104	0.527099	10457
CDC25A	15.9692	0.969386	0.524429	1.84846	0.0645358	0.531182	993
CCNB2	182.286	0.413207	0.231105	1.78796	0.073782	0.55761	9133
CKS2	147.292	0.36931	0.208425	1.77191	0.0764098	0.563775	1164
PPAT	217.829	0.437271	0.251458	1.73894	0.0820454	0.579724	5471
ZNF324	179.054	-0.415054	0.238947	-1.73701	0.0823854	0.580541	25799
GPR132	34.5649	-0.719528	0.41429	-1.73677	0.0824274	0.580541	29933
FBXO7	1393.78	-0.286063	0.164794	-1.73589	0.0825838	0.580565	25793
NASP	1431	0.271174	0.156935	1.72795	0.0839981	0.586494	4678
RFWD3	267.79	0.328531	0.191584	1.71482	0.0863788	0.590789	55159
CCND1	3777.38	0.362841	0.211696	1.71397	0.0865347	0.590789	595
ANAPC2	148.322	0.438987	0.257031	1.70791	0.0876529	0.59346	29882
BUB1B	79.9442	0.449796	0.264416	1.70109	0.0889254	0.595926	701
PSMD8	2610.62	0.325015	0.192885	1.68502	0.0919845	0.600189	5714
MCM2	173.22	0.423495	0.251494	1.68392	0.0921974	0.600253	4171
BAX	709.948	0.228692	0.13626	1.67836	0.0932775	0.601565	581
BCAT1	459.621	-0.517438	0.308401	-1.67781	0.0933844	0.601565	586
PPP2R2D	198.727	0.388624	0.232522	1.67135	0.0946531	0.603722	55844
CEP41	293.176	0.37335	0.227464	1.64136	0.100723	0.616944	95681
FOXM1	40.5961	0.677937	0.413408	1.63987	0.101031	0.617271	2305
TACC3	165.23	0.336187	0.205026	1.63973	0.101061	0.617271	10460
AURKB	18.2223	0.879109	0.538467	1.63261	0.10255	0.621381	9212
CDC14B	31.7906	-0.718141	0.445528	-1.61189	0.106986	0.632194	8555
ZWINT	192.257	0.380598	0.236221	1.61119	0.107137	0.632194	11130
PSMC4	1790.23	0.276699	0.171827	1.61034	0.107324	0.632194	5704
PSMA4	677.318	0.359551	0.223595	1.60805	0.107825	0.632213	5685
CCNB3	5.22712	1.44151	0.898546	1.60427	0.108655	0.635122	85417
RBL1	238.654	0.389327	0.243557	1.59851	0.10993	0.637468	5933
RIOK2	122.293	0.454407	0.284451	1.59749	0.110157	0.637468	55781
MTA3	1011.06	0.236762	0.148239	1.59717	0.110229	0.637468	57504
XRCC3	85.9449	0.458251	0.288522	1.58827	0.112225	0.642181	7517
RPL26	5873.62	-0.235638	0.148794	-1.58365	0.113273	0.642466	6154
MELK	54.2733	0.511986	0.32471	1.57675	0.114854	0.646334	9833
AKT1	847.136	-0.316006	0.201161	-1.57091	0.116204	0.648658	207
CUL4B	592.064	-0.245282	0.156364	-1.56865	0.116729	0.649108	8450
CTDSPL	135.61	0.419742	0.270119	1.55392	0.120204	0.655483	10217
CCNG2	364.482	-0.446001	0.287507	-1.55127	0.120837	0.655586	901
NACC2	185.077	-0.366896	0.237089	-1.54751	0.121741	0.657127	138151
CCNA2	201.497	0.303323	0.196124	1.54659	0.121963	0.657626	890
CASP2	699.704	0.220502	0.142914	1.5429	0.122855	0.65876	835
ORC5	90.3485	0.38228	0.248656	1.53739	0.124198	0.66171	5001
TAOK2	1080.48	0.270443	0.176381	1.53329	0.125206	0.663627	9344
PCNA	833.95	0.254347	0.166176	1.53059	0.125871	0.663815	5111
PSMC2	843.94	0.24988	0.163334	1.52988	0.126048	0.663897	5701
ANAPC5	625.921	0.302315	0.1986	1.52223	0.127951	0.668512	51433
NEK2	27.1145	0.617512	0.408372	1.51213	0.130501	0.674584	4751
PSMA6	1367.69	0.348942	0.230786	1.51198	0.13054	0.674584	5687
RAB11A	3151.82	0.178032	0.118055	1.50804	0.131544	0.675645	8766
ZNF830	180.176	-0.408222	0.270751	-1.50774	0.131621	0.675724	91603
DDB1	12445.6	0.327909	0.218093	1.50353	0.132703	0.677204	1642
POLE2	21.9861	0.718649	0.478913	1.50058	0.133464	0.678075	5427
CDK2	1369.41	0.254642	0.170008	1.49782	0.13418	0.679695	1017
PBX1	185.014	0.302918	0.202579	1.49531	0.134834	0.680319	5087
RDX	3120.18	0.246754	0.165101	1.49457	0.135027	0.680319	5962
PSMB3	1211.05	0.298262	0.200258	1.48939	0.136385	0.682658	5691
ADAM17	791.923	0.27276	0.183198	1.48888	0.136518	0.682658	6868
PLK1	116.978	0.391429	0.263345	1.48637	0.137181	0.683301	5347
PSMD6	1492.74	0.192707	0.130923	1.47191	0.141045	0.689688	9861
BRSK2	8.28459	1.08904	0.745429	1.46095	0.144028	0.690045	9024
PSMA8	5.70634	1.72428	1.1816	1.45928	0.144488	0.690045	143471
POLA2	213.571	0.325699	0.224032	1.4538	0.146001	0.692791	23649
PKD2	596.702	-0.252377	0.17466	-1.44497	0.148467	0.695288	5311
ANAPC15	236.834	0.295909	0.205541	1.43966	0.149964	0.696536	25906
GADD45A	399.969	-0.38585	0.268204	-1.43864	0.150252	0.696536	1647
GTSE1	54.1615	0.440311	0.307306	1.43281	0.151912	0.69814	51512
UBD	30.4412	-2.51652	1.76825	-1.42317	0.154687	0.701476	10537
SLFN11	74.1122	-0.445538	0.315659	-1.41145	0.158111	0.704168	91607
NAE1	303.753	0.364407	0.258446	1.40999	0.158541	0.704701	8883
SYF2	1703.71	0.202384	0.143866	1.40676	0.159499	0.705461	25949
CCND3	1361.43	0.299092	0.212777	1.40566	0.159825	0.705635	896
RPL24	1531.34	0.371648	0.265071	1.40207	0.160894	0.70758	6152
AVEN	222.564	-0.282927	0.203419	-1.39086	0.164268	0.709695	57099
GSPT1	1006	0.230416	0.166282	1.3857	0.16584	0.710336	2935
CCNG1	596.724	0.25076	0.181482	1.38174	0.167052	0.711521	900
ORC1	32.0493	0.562824	0.409929	1.37298	0.169759	0.71328	4998
NABP2	156.729	-0.382853	0.280363	-1.36556	0.172076	0.717262	79035
NPAT	537.361	0.262186	0.192134	1.3646	0.172378	0.717468	4863
CCNF	51.3653	0.384652	0.282219	1.36296	0.172896	0.717733	899
RBX1	2890.24	0.306137	0.224956	1.36087	0.173554	0.718516	9978
DCTN3	688.9	0.195362	0.144066	1.35606	0.175081	0.719168	11258
CCND2	1803.68	-0.358518	0.264429	-1.35582	0.175158	0.71929	894
PSMD12	532.749	0.208228	0.154091	1.35133	0.176591	0.72159	5718
PSMD1	755.387	0.246079	0.182581	1.34779	0.177727	0.723124	5707
APPL2	877.97	0.188191	0.14105	1.33422	0.182131	0.725839	55198
ANAPC4	134.54	0.362855	0.27251	1.33153	0.183016	0.726292	29945
TAOK3	572.734	-0.3027	0.227688	-1.32945	0.1837	0.72787	51347
PPP2R2A	1199.77	0.20242	0.15394	1.31493	0.188533	0.730793	5520
OFD1	496.717	-0.247754	0.188743	-1.31265	0.1893	0.730793	8481
FOXO4	6588.52	0.251333	0.192407	1.30626	0.191466	0.730793	4303
RAD21	2925	0.178327	0.136643	1.30506	0.191872	0.730793	5885
PSMB2	2875.98	0.230385	0.176626	1.30437	0.192109	0.730793	5690
MCM4	1141.36	0.270398	0.207405	1.30372	0.19233	0.730793	4173
CUL2	549.835	0.297146	0.227942	1.30361	0.192368	0.730793	8453
ANXA1	23541.4	0.287725	0.223021	1.29013	0.197007	0.736645	301
CSNK1E	2340.8	-0.260611	0.203089	-1.28323	0.19941	0.738248	1454
TUBG1	888.193	0.267715	0.209247	1.27942	0.200749	0.740146	7283
SOX4	64.9931	-0.521953	0.4082	-1.27867	0.201014	0.740155	6659
PSME2	1086.58	0.232258	0.181719	1.27811	0.201209	0.740155	5721
BLM	23.4604	0.634105	0.496746	1.27652	0.201772	0.740773	641
DYNLL1	5932.84	-0.250159	0.196421	-1.27358	0.202812	0.741019	8655
PSMD4	1495.66	0.225404	0.17757	1.26938	0.204305	0.742733	5710
HSPA2	826.42	-0.262104	0.206705	-1.26801	0.204795	0.742876	3306
CEP63	23.0933	0.712002	0.564339	1.26166	0.207072	0.746117	80254
ZNF207	2586.85	0.227788	0.180637	1.26103	0.207299	0.746658	7756
CDKN3	70.9279	0.344698	0.274791	1.2544	0.209696	0.749255	1033
CDKN1A	2206.11	-0.333773	0.267717	-1.24673	0.212495	0.750773	1026
FBXL15	163.78	-0.342312	0.274978	-1.24487	0.21318	0.751104	79176
LCMT1	396.637	0.208167	0.16793	1.23961	0.215119	0.75319	51451
PLAGL1	3064.91	-0.290106	0.234587	-1.23667	0.21621	0.754407	5325
TUBB	5399.14	0.197327	0.16009	1.2326	0.217724	0.756052	203068
ZNF655	137.478	-0.358761	0.293031	-1.22431	0.220835	0.75895	79027
PCNT	182.604	-0.247791	0.203497	-1.21766	0.223352	0.761698	5116
ID2	324.503	0.396168	0.329099	1.20379	0.228669	0.768133	3398
DYNC1H1	569.302	0.187804	0.156328	1.20134	0.229618	0.769457	1778
MNAT1	186.786	0.244118	0.20332	1.20066	0.229884	0.769457	4331
FBXO31	387.326	-0.23986	0.201118	-1.19263	0.233013	0.772499	79791
UBE2E1	1125.93	-0.251787	0.21118	-1.19229	0.233149	0.772624	7324
KANK2	769.259	-0.313548	0.263372	-1.19052	0.233843	0.773365	25959
APP	5945.18	0.212684	0.181141	1.17414	0.24034	0.77859	351
E2F7	22.7173	0.526526	0.45006	1.1699	0.24204	0.780806	144455
PPP6C	932.722	0.177469	0.152029	1.16733	0.243075	0.781825	5537
POLA1	191.084	0.230945	0.198654	1.16255	0.245014	0.783366	5422
CCP110	132.595	0.34082	0.294838	1.15596	0.247699	0.78576	9738
PSMD10	332.738	0.243248	0.211743	1.14879	0.250643	0.788609	5716
RPS27L	9.66524	-0.857409	0.749473	-1.14402	0.252617	0.790209	51065
IK	1478.19	0.173591	0.152131	1.14106	0.253845	0.791287	3550
ENSA	1573.29	0.268031	0.235864	1.13638	0.255798	0.791485	2029
MYC	713.49	-0.275564	0.242735	-1.13525	0.256272	0.791485	4609
FBXL8	61.7729	-0.329398	0.290292	-1.13471	0.256495	0.791521	55336
NEDD1	122.5	0.304832	0.26881	1.13401	0.256791	0.791521	121441
CKS1B	623.541	0.259516	0.229179	1.13237	0.257479	0.79168	1163
CEP78	126.197	0.250754	0.2215	1.13207	0.257604	0.79168	84131
PSMA2	920.36	0.191033	0.169357	1.12799	0.259324	0.79168	5683
PTPN6	453.748	-0.306636	0.271867	-1.12789	0.259367	0.79168	5777
BID	23.1822	0.587317	0.522432	1.1242	0.260929	0.793558	637
CUL1	1054.23	0.185275	0.165579	1.11895	0.263162	0.795797	8454
CDK7	545.53	0.193055	0.172686	1.11795	0.263587	0.7962	1022
E2F4	622.874	0.198058	0.177662	1.1148	0.264937	0.796543	1874
CDK5RAP2	388.898	-0.18897	0.169631	-1.11401	0.265274	0.796713	55755
CDC73	257.785	0.358614	0.323107	1.10989	0.267045	0.798865	79577
E2F8	28.2244	0.620218	0.561134	1.10529	0.269033	0.800243	79733
PKMYT1	43.1511	0.382355	0.347499	1.10031	0.271198	0.800453	9088
FGF10	81.8212	-0.423542	0.3869	-1.09471	0.273645	0.802619	2255
BACH1	331.537	-0.216759	0.198861	-1.09	0.275713	0.803674	571
CEP76	92.91	-0.375165	0.345119	-1.08706	0.277011	0.803674	79959
AJUBA	402.457	0.200855	0.185309	1.08389	0.278412	0.803674	84962
MDM2	988.787	0.169294	0.156547	1.08143	0.279507	0.804911	4193
CCNE2	53.3981	0.369188	0.345772	1.06772	0.285646	0.807383	9134
CDKN2D	143.199	-0.252131	0.237701	-1.0607	0.288824	0.807621	1032
TOPBP1	340.413	0.262398	0.247442	1.06044	0.288943	0.807621	11073
USP37	363.467	-0.284835	0.269644	-1.05634	0.290814	0.807623	57695
DCTN2	694.022	-0.205831	0.195458	-1.05307	0.292309	0.808829	10540
PSMA3	75.1007	0.321084	0.305858	1.04978	0.293819	0.809624	5684
SMC5	371.68	0.20855	0.198769	1.0492	0.294084	0.810014	23137
PIM2	99.5147	-0.304552	0.293144	-1.03892	0.298843	0.814794	11040
RAD51C	192.481	-0.275588	0.266486	-1.03416	0.301063	0.81619	5889
PSMA1	1069.86	0.220664	0.215496	1.02398	0.305843	0.819182	5682
E2F3	142.56	0.227334	0.222929	1.01976	0.307843	0.819695	1871
PSMD2	843.77	0.165495	0.163433	1.01261	0.311245	0.8203	5708
TMOD3	1854.06	-0.190524	0.188313	-1.01174	0.311663	0.820489	29766
CCL2	668.759	-0.633375	0.626573	-1.01086	0.312085	0.820996	6347
HAUS8	67.6264	0.316013	0.314364	1.00525	0.314778	0.822431	93323
TICRR	28.9186	0.434901	0.433696	1.00278	0.315968	0.822632	90381
PSMF1	1725.75	-0.189699	0.189515	-1.00097	0.31684	0.822632	9491
HMMR	24.4185	0.517394	0.518834	0.997224	0.318656	0.822949	3161
E2F6	232.425	0.207568	0.208559	0.99525	0.319615	0.823625	1876
KNTC1	135.889	0.311212	0.312734	0.995133	0.319671	0.823625	9735
PCM1	713.662	0.197137	0.199436	0.98847	0.322923	0.825507	5108
INTS3	315.299	0.315561	0.32085	0.983516	0.325354	0.826512	65123
ARID3A	2733.98	-0.258736	0.264198	-0.979324	0.32742	0.828035	1820
PSMC3	1797.54	0.188639	0.192624	0.979316	0.327424	0.828035	5702
MIIP	361.663	-0.214598	0.219227	-0.978887	0.327636	0.828035	60672
PLCB1	371.78	0.346678	0.35506	0.976391	0.328871	0.828543	23236
HAUS5	204.38	-0.21727	0.222677	-0.975718	0.329204	0.828972	23354
PRKAR2B	704.629	-0.291524	0.299387	-0.973737	0.330187	0.830034	5577
AIF1	1055.41	-0.273432	0.281051	-0.972891	0.330607	0.830034	199
CCDC57	379.081	-0.265912	0.276683	-0.961073	0.336516	0.834817	284001
CDK10	352.848	0.28443	0.296657	0.958786	0.337666	0.836176	8558
DYNC1I2	1300.83	-0.136751	0.143009	-0.95624	0.338951	0.83649	1781
IQGAP3	105.342	0.236956	0.24855	0.953351	0.340412	0.836582	128239
GEN1	114.608	0.265753	0.282317	0.941327	0.346537	0.838774	348654
CCNJL	19.7761	-0.465867	0.495191	-0.940783	0.346816	0.838902	79616
PINX1	97.3008	0.252996	0.269065	0.940278	0.347075	0.838902	54984
DYNC1LI1	388.762	0.196989	0.209903	0.938475	0.348001	0.839114	51143
FBXL12	449.411	-0.178769	0.190718	-0.937348	0.34858	0.83958	54850
CEP70	14.2452	0.505495	0.540709	0.934873	0.349854	0.840388	80321
CCNI	3166.92	-0.1301	0.139658	-0.931561	0.351564	0.842105	10983
E2F1	88.7372	0.227786	0.244757	0.930662	0.352029	0.842423	1869
HAUS1	216.493	0.156541	0.171139	0.914702	0.360348	0.847547	115106
PKIA	49.8254	0.461867	0.506044	0.912701	0.3614	0.848066	5569
ACTR1A	1122.94	0.12638	0.138909	0.909806	0.362925	0.848249	10121
HAUS6	114.305	1.25264	1.3786	0.908634	0.363543	0.848249	54801
VPS4A	1353.65	0.131025	0.144396	0.907402	0.364194	0.848701	27183
TM4SF5	28.6319	-0.560001	0.61904	-0.904628	0.365662	0.84916	9032
PSMC6	1173.98	0.135449	0.149988	0.903065	0.366491	0.849606	5706
ZW10	165.455	0.213067	0.238414	0.893683	0.371492	0.852801	9183
CDC27	862.115	0.15325	0.171706	0.892516	0.372117	0.852961	996
CEP192	351.786	-0.174186	0.19561	-0.890479	0.373209	0.854559	55125
ACVR1B	278.195	-0.182669	0.20576	-0.887775	0.374662	0.855206	91
TRIAP1	344.928	0.147166	0.165964	0.886738	0.37522	0.855284	51499
NDE1	242.067	-0.27633	0.311673	-0.886603	0.375293	0.855284	54820
CUL4A	384.143	-0.147708	0.167636	-0.881121	0.378252	0.855624	8451
RPA4	131.116	-0.287764	0.32937	-0.87368	0.382293	0.856938	29935
PLK3	395.304	0.171569	0.203908	0.841405	0.400121	0.866388	1263
PPP1R12B	64.0419	0.322628	0.384511	0.839061	0.401435	0.866388	4660
PLRG1	326.197	0.161493	0.192554	0.838689	0.401644	0.866388	5356
FBXO5	79.6418	0.213947	0.258977	0.826124	0.408734	0.868889	26271
ANLN	260.213	0.201287	0.244672	0.822682	0.410689	0.869758	54443
CNOT8	51.8465	0.227371	0.279588	0.813236	0.416083	0.872526	9337
MECP2	445.817	-0.144067	0.177209	-0.812978	0.416231	0.872526	4204
CNOT6	460.206	0.151558	0.187152	0.809813	0.418048	0.873298	57472
RCC1	458.699	0.154706	0.193126	0.801062	0.423096	0.876351	1104
CNOT2	735.799	0.127253	0.159486	0.797895	0.424931	0.876999	4848
CNOT6L	1591.52	0.148486	0.189635	0.783009	0.433622	0.878589	246175
HUS1	361.63	0.138496	0.178474	0.776004	0.437746	0.880698	3364
CDC25B	554.741	0.205751	0.266074	0.773283	0.439355	0.88086	994
CEP152	135.46	0.212109	0.274647	0.772297	0.439938	0.88086	22995
CDK5	137.647	0.175736	0.228699	0.768416	0.44224	0.882064	1020
YWHAE	6673.86	0.123791	0.161412	0.766922	0.443128	0.882489	7531
CHMP4C	195.243	-0.216025	0.286584	-0.753793	0.450974	0.886881	92421
OPTN	531.685	-0.234563	0.313	-0.749402	0.453615	0.889072	10133
DBF4	82.6863	0.234576	0.313974	0.747119	0.454992	0.889595	10926
CTDSP2	1402.36	-0.115806	0.155184	-0.746247	0.455518	0.890166	10106
POLE	181.921	-0.194345	0.262447	-0.740513	0.458989	0.891985	5426
TPR	1948.98	0.102544	0.138776	0.738922	0.459955	0.892195	7175
CDC26	366.295	-0.138016	0.187927	-0.734409	0.462699	0.894339	246184
ZFYVE19	270.901	0.180988	0.246767	0.733437	0.463292	0.894339	84936
CRLF3	617.54	0.148944	0.204877	0.726993	0.467231	0.897229	51379
CUL5	283.857	0.153293	0.212592	0.721064	0.47087	0.897333	8065
HSP90AA1	4406.34	0.145864	0.203028	0.718443	0.472484	0.897408	3320
GFI1	11.1564	0.506414	0.707783	0.715493	0.474305	0.897903	2672
CHMP2A	1962.07	0.124288	0.17382	0.715036	0.474587	0.89793	27243
RPS6KB1	547.493	-0.119044	0.167093	-0.712439	0.476193	0.898624	6198
CENPJ	44.8143	0.247137	0.350144	0.705816	0.480303	0.899553	55835
PSMG2	393.317	0.272576	0.386826	0.704648	0.481029	0.899943	56984
FOXN3	146.302	0.158208	0.23194	0.682106	0.495172	0.903806	1112
CDC16	945.716	-0.113292	0.167813	-0.675107	0.499608	0.906413	8881
PRMT2	271.05	0.198494	0.297475	0.667263	0.504604	0.90869	3275
CDKN2B	62.3434	-0.222972	0.335061	-0.665466	0.505752	0.909005	1030
ALMS1	78.3744	-0.173706	0.261116	-0.665244	0.505894	0.909046	7840
ANAPC10	450.41	0.121811	0.183339	0.664402	0.506433	0.909216	10393
HAUS2	172.433	0.129586	0.199219	0.650468	0.51539	0.91045	55142
MEPCE	1027.31	-0.153316	0.238184	-0.643689	0.519777	0.910556	56257
CEP250	123.845	-0.182812	0.284908	-0.641651	0.5211	0.910556	11190
PSMB6	1960.03	-0.163763	0.255384	-0.641241	0.521366	0.910556	5694
MCM7	731.205	0.105183	0.164459	0.639574	0.52245	0.910952	4176
AURKA	3.88557	-0.714478	1.12568	-0.634708	0.525619	0.912864	6790
HAUS7	224.899	-0.140165	0.221271	-0.633454	0.526437	0.913407	55559
HYAL1	50.2718	0.274833	0.43531	0.631349	0.527812	0.913795	3373
PSMD7	1605.38	0.150606	0.239485	0.628876	0.52943	0.914354	5713
PHB2	1385.45	0.0954887	0.152061	0.627965	0.530027	0.914457	11331
RBL2	555.088	-0.125895	0.201537	-0.624677	0.532183	0.915268	5934
LSM11	5.32713	0.961388	1.54763	0.6212	0.534468	0.915268	134353
NDC80	32.1083	0.330857	0.533954	0.619636	0.535497	0.915268	10403
PRIM1	81.1505	0.178046	0.292715	0.608259	0.543016	0.917366	5557
YWHAG	1453.34	-0.148488	0.244577	-0.607122	0.54377	0.917418	7532
CEP72	71.3407	-0.23101	0.381498	-0.605534	0.544824	0.917835	55722
SSNA1	861.839	-0.109891	0.182517	-0.60209	0.547114	0.91892	8636
FBXW11	248.499	-0.143186	0.238647	-0.599989	0.548514	0.91934	23291
CDC20	84.3825	0.182152	0.307375	0.592607	0.553444	0.920312	991
CDK4	863.555	-0.100601	0.17011	-0.591387	0.554261	0.920408	1019
BCL2	1522.36	0.177019	0.300269	0.589534	0.555503	0.921129	596
ORC2	214.403	0.121816	0.207606	0.586767	0.55736	0.92124	4999
SENP2	547.889	0.104277	0.178249	0.585008	0.558542	0.92169	59343
DLG1	690.218	0.0946453	0.163942	0.577311	0.56373	0.92382	1739
CDK5RAP3	867.471	0.113096	0.196274	0.576215	0.56447	0.9239	80279
CCNH	80.4611	0.21878	0.381667	0.573223	0.566493	0.924658	902
EP300	1410.29	0.134778	0.235477	0.572362	0.567077	0.92473	2033
ARPP19	1316.78	0.0755498	0.132545	0.569995	0.568681	0.925293	10776
TAF10	619.772	0.110303	0.19399	0.568602	0.569627	0.925293	6881
CNOT7	684.368	0.0892792	0.160416	0.556547	0.577837	0.929519	29883
CENPE	14.6023	0.664755	1.20814	0.550229	0.582162	0.930997	1062
CALM3	4008.79	-0.0841978	0.155837	-0.540294	0.588994	0.933356	808
KIF14	19.8765	0.283266	0.524718	0.539845	0.589304	0.933644	9928
PSMD3	1059.83	0.113282	0.211065	0.536714	0.591465	0.93559	5709
TFDP1	542.08	0.090121	0.169901	0.530431	0.595813	0.935764	7027
TTK	57.1586	-0.157274	0.296777	-0.52994	0.596154	0.935764	7272
LATS2	559.346	0.0795842	0.150396	0.529163	0.596692	0.935764	26524
FBXL6	124.473	-0.12531	0.238242	-0.525977	0.598904	0.935764	26233
PSMB9	301.787	-0.164729	0.313459	-0.525521	0.599221	0.935764	5698
TUBA1A	3757.81	0.0751574	0.144965	0.518452	0.604143	0.935764	7846
NSMCE2	391.315	0.0957469	0.185364	0.516536	0.60548	0.935764	286053
PHF8	476.461	-0.0945891	0.183323	-0.51597	0.605875	0.935764	23133
ACVR1	848.756	0.0959854	0.186311	0.515189	0.606421	0.935764	90
TNKS1BP1	2285.42	-0.11547	0.225615	-0.511801	0.60879	0.936249	85456
CLASP2	552.997	0.0876075	0.173923	0.503715	0.614461	0.936779	23122
KLHL22	499.779	-0.103869	0.208749	-0.497577	0.618782	0.937714	84861
RAD17	162.639	0.138323	0.278208	0.497192	0.619053	0.937714	5884
TAF2	323.269	0.096506	0.196361	0.491472	0.623092	0.938889	6873
CEP135	177.575	-0.117668	0.2415	-0.487239	0.626089	0.939687	9662
PSME1	1198.42	0.106964	0.220494	0.485109	0.627599	0.940242	5720
PSMB10	375.077	-0.1292	0.272014	-0.474977	0.634804	0.94212	5699
RCC2	1404.2	0.104127	0.219677	0.474	0.6355	0.942428	55920
ANAPC7	403.462	0.113251	0.241078	0.469767	0.638522	0.943958	51434
LSM10	98.8593	0.146365	0.315579	0.463798	0.642792	0.944495	84967
MCM8	37.3083	0.18312	0.399976	0.457827	0.647077	0.945499	84515
CDK2AP2	1388.99	0.123807	0.274067	0.451741	0.651456	0.94699	10263
PSME3	734.571	0.0924056	0.204915	0.450947	0.652028	0.947098	10197
INHBA	12817.5	-0.141496	0.314974	-0.449231	0.653265	0.947539	3624
CDK17	457.33	-0.0885758	0.197652	-0.44814	0.654052	0.947851	5128
SIRT2	83.375	0.149782	0.338077	0.443042	0.657735	0.948215	22933
APEX1	512.336	0.0699973	0.159065	0.440055	0.659897	0.948396	328
CCNE1	460.001	0.157449	0.361566	0.435465	0.663225	0.94862	898
RGCC	3987.92	-0.106972	0.247379	-0.432422	0.665435	0.948641	28984
CNOT4	547.253	0.0628192	0.145298	0.432348	0.665488	0.948641	4850
AKAP9	474.187	-0.0831634	0.193206	-0.43044	0.666876	0.949107	10142
PRKACA	585.459	0.069936	0.162841	0.429474	0.667578	0.949399	5566
CLASP1	545.436	-0.0590994	0.139361	-0.424073	0.671512	0.950568	23332
KDM8	28.8971	-0.180233	0.433415	-0.415843	0.677525	0.951264	79831
MAPRE1	1505.58	-0.0853209	0.207869	-0.410455	0.681472	0.951778	22919
BUB3	894.274	0.0603407	0.149365	0.403982	0.686226	0.952412	9184
RPA2	469.156	-0.0800997	0.199996	-0.400506	0.688784	0.952683	6118
PPP2R1A	1830.58	0.0705259	0.176315	0.399999	0.689157	0.952855	5518
HECW2	359.831	0.119695	0.299939	0.399065	0.689845	0.953151	57520
BTRC	458.694	-0.0639695	0.16085	-0.397696	0.690854	0.953151	8945
BORA	43.6012	0.128554	0.324045	0.396717	0.691576	0.953227	79866
MDM4	927.81	-0.088851	0.224203	-0.396297	0.691886	0.953278	4194
CETN2	445.125	-0.0693673	0.176566	-0.39287	0.694416	0.954227	1069
CTC1	307.611	-0.0654366	0.166696	-0.392551	0.694651	0.954227	80169
CEP164	100.773	-0.107605	0.275391	-0.390736	0.695992	0.954227	22897
NABP1	662.095	-0.0910766	0.233397	-0.390221	0.696373	0.954227	64859
NINL	51.6492	0.138463	0.357111	0.387732	0.698215	0.954227	22981
TP53	1101.52	-0.065966	0.171555	-0.384519	0.700594	0.954768	7157
CDC25C	10.0977	-0.243936	0.638564	-0.382008	0.702456	0.954883	995
SKP1	2877.09	-0.0590982	0.156351	-0.377984	0.705442	0.955894	6500
PSMB8	128.971	-0.110803	0.296107	-0.374201	0.708255	0.956237	5696
PSME4	488.673	0.0655519	0.175791	0.372896	0.709225	0.956237	23198
CDK14	266.475	-0.0906428	0.243131	-0.372815	0.709286	0.956237	5218
RINT1	103.709	0.0884961	0.237394	0.372781	0.709312	0.956237	60561
UBE2S	371.591	0.0684552	0.184952	0.370124	0.71129	0.956651	27338
CDKN1B	1132.66	0.0554696	0.150408	0.368793	0.712282	0.956651	1027
PSMD14	702.311	0.0654879	0.177677	0.368579	0.712442	0.956651	10213
CDKN2A	14.4597	0.231362	0.637848	0.362723	0.716812	0.95742	1029
PSMB7	1270.8	-0.0684613	0.18909	-0.362057	0.71731	0.95742	5695
TMEM14B	362.266	0.0647137	0.178874	0.361783	0.717514	0.95742	81853
PSMD5	49.2875	-1.4994	4.18903	-0.357934	0.720393	0.957754	5711
CDKN2C	96.8072	-0.0975689	0.27427	-0.35574	0.722035	0.958379	1031
CEP290	43.4646	0.148794	0.42644	0.348921	0.727149	0.959729	80184
CLSPN	35.9552	0.127541	0.372274	0.342599	0.7319	0.96167	63967
CHMP4B	1733.57	0.0571178	0.169461	0.337055	0.736076	0.962861	128866
FBXL17	285.741	0.0723393	0.217688	0.332308	0.739657	0.964267	64839
PPP3CA	322.721	-0.0984205	0.298906	-0.329269	0.741952	0.965091	5530
TUBB4A	6.811	0.390891	1.18734	0.329216	0.741993	0.965091	10382
MAD1L1	267.818	0.0559464	0.170747	0.327657	0.743171	0.965281	8379
DCTN1	1703.23	-0.0464059	0.142143	-0.326473	0.744067	0.965599	1639
SPAST	342.642	-0.0625178	0.192135	-0.325385	0.74489	0.965891	6683
STOX1	16.7306	-0.223634	0.689796	-0.324203	0.745784	0.966309	219736
PRKDC	1005.18	0.0537247	0.168345	0.319135	0.749624	0.967254	5591
PPM1D	1111.09	-0.0630703	0.198085	-0.318401	0.750181	0.967478	8493
CSNK1D	2608.25	-0.0486212	0.153855	-0.31602	0.751987	0.967691	1453
PSMB1	3006.23	0.0561916	0.177834	0.315979	0.752019	0.967691	5689
ATM	71.245	0.155565	0.493351	0.315324	0.752516	0.967703	472
DNM2	782.989	-0.0583411	0.187342	-0.311414	0.755486	0.968471	1785
ERCC3	405.944	0.064268	0.210124	0.305858	0.759713	0.969732	2071
DBF4B	93.6711	0.0833049	0.274785	0.303164	0.761765	0.969899	80174
APPL1	245.351	-0.0744528	0.249408	-0.298518	0.765308	0.969899	26060
ANAPC1	292.858	0.0506828	0.175453	0.288867	0.772683	0.972111	64682
BRD7	698.438	0.0436578	0.153622	0.28419	0.776265	0.972409	29117
BRD4	2588.35	-0.0578754	0.205615	-0.281475	0.778346	0.972409	23476
PPP1R12A	684.351	-0.0550729	0.196276	-0.280588	0.779026	0.972409	4659
WNT10B	5.13513	-1.17177	4.18904	-0.279722	0.779691	0.972438	7480
TUBB4B	47.1179	0.130103	0.477774	0.27231	0.785383	0.974211	10383
RB1	450.715	0.0648385	0.238799	0.271518	0.785992	0.974211	5925
UBE2D1	202.785	0.0599061	0.225021	0.266225	0.790066	0.974775	7321
BRCA1	66.2832	-0.0733414	0.279853	-0.262071	0.793267	0.975462	672
RPTOR	344.661	-0.0499559	0.194767	-0.25649	0.797572	0.976649	57521
ODF2	251.494	0.0588491	0.230516	0.255293	0.798497	0.97676	4957
MASTL	300.463	-0.0513643	0.201805	-0.254525	0.79909	0.976804	84930
PSMD9	349.503	-0.0434339	0.170688	-0.254464	0.799137	0.976804	5715
BRSK1	18.8253	0.141014	0.559989	0.251815	0.801184	0.976881	84446
TRIM39	241.574	-0.0618716	0.246299	-0.251205	0.801656	0.976881	56658
CHEK2	6.45139	-0.188678	0.772224	-0.244331	0.806975	0.977768	11200
PIAS1	745.136	-0.0416075	0.172057	-0.241824	0.808916	0.977773	8554
CDK6	1091.66	-0.0489998	0.203331	-0.240986	0.809566	0.977773	1021
PSMA7	1874.89	0.046528	0.193529	0.240419	0.810006	0.978032	5688
SIRT7	237.482	-0.0561907	0.245769	-0.228632	0.819155	0.980222	51547
PPP1CB	7869.32	0.0454604	0.202097	0.224943	0.822023	0.980222	5500
CNOT10	99.56	0.0681065	0.304462	0.223694	0.822995	0.980222	25904
HAUS4	127.006	-0.0522876	0.239174	-0.218618	0.826948	0.981139	54930
MAD2L2	283.446	0.0679306	0.321459	0.21132	0.832638	0.983521	10459
SFI1	100.822	0.078074	0.37944	0.205761	0.836977	0.984205	9814
FBXL3	864.623	-0.0338923	0.16493	-0.205496	0.837185	0.984205	26224
PSMB4	2774.46	0.0435032	0.211811	0.205387	0.83727	0.984205	5692
PLK2	489.419	0.0502311	0.248428	0.202196	0.839763	0.984332	10769
RAD51B	8.02997	-0.751284	3.71871	-0.202028	0.839895	0.984332	5890
PPP1R9B	1571.55	-0.0364445	0.181645	-0.200636	0.840983	0.984747	84687
XPC	1080.64	-0.0463043	0.231059	-0.200401	0.841167	0.984811	7508
USP47	1453.72	0.0293347	0.148783	0.197165	0.843698	0.984819	55031
DONSON	193.572	-0.0429917	0.224974	-0.191096	0.84845	0.98535	29980
WEE1	1182.41	-0.0332483	0.175957	-0.188957	0.850126	0.985386	7465
PHLDA1	483.548	0.0543016	0.294014	0.18469	0.853472	0.986184	22822
TPRA1	708.476	-0.0467029	0.253727	-0.184067	0.853961	0.986184	131601
EGFR	14364.5	0.0479448	0.262517	0.182635	0.855084	0.986184	1956
UBE2E2	282.929	0.0396874	0.228542	0.173654	0.862137	0.986972	7325
CCNY	1605.95	0.0363312	0.210203	0.172839	0.862778	0.986972	219771
CDC14A	349.758	0.0332515	0.192851	0.172421	0.863107	0.986972	8556
CALM1	10289.6	-0.0240733	0.139791	-0.172209	0.863273	0.986972	801
NBN	402.028	0.0392414	0.228135	0.17201	0.86343	0.986972	4683
MAD2L1BP	226.625	-0.0385994	0.224932	-0.171605	0.863748	0.987187	9587
BTG2	1034.08	-0.0354424	0.210899	-0.168054	0.866541	0.987318	7832
PSMC5	1018.36	0.0360646	0.220425	0.163614	0.870035	0.987318	5705
FZR1	449.797	0.0264773	0.163495	0.161945	0.871349	0.987318	51343
TPD52L1	22.7846	-0.0771087	0.476721	-0.161748	0.871504	0.987318	7164
SDCCAG8	318.814	0.0319588	0.199694	0.160039	0.87285	0.987318	10806
EIF4G1	3350.55	0.0268577	0.173177	0.155088	0.876752	0.987318	1981
ANKRD17	672.552	0.0329083	0.216101	0.152283	0.878964	0.987318	26057
RPS6	12567.2	0.0228398	0.150148	0.152115	0.879096	0.987318	6194
APC	294.406	-0.0262405	0.176723	-0.148484	0.881961	0.987318	324
ORC3	232.739	0.0269221	0.18666	0.144231	0.885318	0.987318	23595
KHDRBS1	1515.42	-0.0213675	0.149954	-0.142494	0.88669	0.987318	10657
PCID2	284.803	0.024807	0.176419	0.140614	0.888175	0.98801	55795
CUL3	1121.65	0.0236274	0.170317	0.138726	0.889667	0.988107	8452
TEX14	12.6876	-0.101834	0.735734	-0.138411	0.889916	0.988107	56155
HINFP	241.049	0.0286653	0.212534	0.134874	0.892711	0.988212	25988
INO80	798.406	0.0253246	0.190497	0.13294	0.894241	0.988573	54617
EIF4E	894.541	-0.019721	0.150976	-0.130624	0.896073	0.989274	1977
CHEK1	8.36299	0.0966029	0.742403	0.130122	0.89647	0.989374	1111
ANAPC16	912.908	-0.0190284	0.150576	-0.126371	0.899438	0.990006	119504
PLK4	67.1242	0.0363693	0.288454	0.126084	0.899666	0.990006	10733
CDC23	321.977	-0.0255687	0.210418	-0.121514	0.903284	0.990006	8697
PSMA5	699.647	0.0194017	0.164547	0.11791	0.906139	0.990777	5686
CHMP7	725.016	-0.0232606	0.197696	-0.117659	0.906338	0.990777	91782
SIN3A	1195.17	0.0222062	0.202948	0.109418	0.912871	0.990777	25942
CDC34	462.761	0.0218721	0.202689	0.10791	0.914067	0.990777	997
KLHL18	206.105	-0.0194718	0.180591	-0.107823	0.914136	0.990777	23276
DDX3X	5685.74	-0.0197232	0.194541	-0.101383	0.919246	0.992075	1654
TAOK1	1583.51	-0.0147171	0.159853	-0.0920665	0.926645	0.992093	57551
HUS1B	93.8828	0.0243961	0.294646	0.082798	0.934012	0.992093	135458
PRMT1	1591.46	0.0144025	0.176401	0.0816463	0.934928	0.992093	3276
CDK18	314.633	0.0237041	0.298388	0.0794404	0.936682	0.992337	5129
MTBP	41.5795	0.0315099	0.43135	0.0730496	0.941767	0.993361	27085
KCNA5	17.2276	-0.310886	4.39324	-0.0707646	0.943585	0.993361	3741
RPA1	535.381	0.0148838	0.214274	0.0694616	0.944622	0.993361	6117
PTEN	1489.78	0.0125309	0.180815	0.0693024	0.944749	0.993361	5728
CTDP1	216.973	0.0126249	0.186273	0.0677765	0.945964	0.993361	9150
NES	807.5	-0.0193218	0.296759	-0.0651093	0.948087	0.99344	10763
MYO16	5.86786	-0.0541946	0.855631	-0.0633387	0.949497	0.99344	23026
CEP57	207.964	0.0172882	0.283689	0.0609407	0.951406	0.993762	9702
CCNJ	85.4625	-0.0179831	0.302056	-0.0595357	0.952525	0.993782	54619
LATS1	1017.65	-0.00929374	0.162762	-0.0571001	0.954465	0.994117	9113
DACT1	108.343	0.0194163	0.345354	0.0562214	0.955165	0.99421	51339
FBXL7	231.542	-0.0113595	0.214558	-0.0529436	0.957777	0.994262	23194
MAX	374.081	0.0106086	0.20349	0.0521333	0.958422	0.994338	4149
POLE4	259.422	-0.0105673	0.211323	-0.0500054	0.960118	0.994613	56655
PCBP4	287.57	-0.00871176	0.226685	-0.0384312	0.969344	0.997467	57060
PAFAH1B1	977.387	0.00519609	0.153995	0.033742	0.973083	0.99831	5048
ERCC2	169.453	0.00412651	0.177967	0.023187	0.981501	0.999872	2068
CRADD	155.795	0.00347098	0.251523	0.0137998	0.98899	0.999872	8738
CNOT1	1086.21	-0.00181615	0.149441	-0.012153	0.990304	0.999872	23019
CNOT3	741.639	0.00127626	0.205651	0.00620596	0.995048	0.999872	4849
CNTRL	116.323	0.00135735	0.289014	0.00469647	0.996253	0.999872	11064
CARM1	938.189	0.00072907	0.217727	0.00334856	0.997328	0.999872	10498
CAMK2A							815
CYP1A1							1543
ESRRB							2103
GML							2765
MRE11							4361
NEUROG1							4762
ORC4							5000
CDK16							5127
PRIM2							5558
RFPL1							5988
RPA3							6119
TERT							7015
HMGA2							8091
GFI1B							8328
ZPR1							8882
CCNA1							8900
PHOX2B							8929
CNOT9							9125
USH1C							10083
CCNO							10309
NPM2							10361
CEP43							11116
CEP131							22994
FBXL21P							26223
NOP53							29997
MRNIP							51149
TFDP3							51270
PPME1							51400
ANAPC11							51529
PIDD1							55367
CNOT11							55571
KMT2E							55904
GJC2							57165
USP29							57663
CDK15							65061
HAUS3							79441
CCNP							79935
JADE1							79960
USP26							83844
USP44							84101
PABIR1							116224
PSMB11							122706
PLK5							126520
TRIM71							131405
CDC14C							168448
SPDYA							245711
FBXL22							283807
MIR133A1							406922
MIR137							406928
MIR138-1							406929
MIR15A							406948
MIR15B							406949
MIR16-1							406950
MIR193A							406968
MIR195							406971
MIR19B1							406980
MIR208A							406990
MIR21							406991
MIR214							406996
MIR221							407006
MIR222							407007
MIR26A1							407015
MIR29A							407021
MIR29B1							407024
MIR29C							407026
MIR30C2							407032
MIR133B							442890
MIR372							442917
DHFRP1							573971
MIR362							574030
MIR451A							574411
MIR495							574453
MIR515-1							574462
MIR520A							574467
MIR519D							574480
MIR520H							574493
CCNI2							645121
MIR590							693175
MIR638							693223
MIR892B							100126307
UBE2DNL							100131816

## Sheet: mitochondrial gene expression
geneSymbol	baseMean	log2FoldChange	lfcSE	stat	pvalue	padj	entrezid
FOXO3	1190.09	-0.619395	0.187639	-3.30099	0.000963451	0.0570835	2309
QRSL1	130.984	0.559322	0.227486	2.45871	0.0139437	0.25879	55278
SARS2	193.183	0.522497	0.214692	2.4337	0.0149452	0.268678	54938
MRPL16	286.127	0.378195	0.159572	2.37006	0.0177851	0.294043	54948
ALKBH1	151.572	0.465987	0.207191	2.24907	0.0245083	0.351292	8846
AURKAIP1	934.805	0.38054	0.176178	2.15998	0.0307746	0.38953	54998
MRPS15	973.382	0.412884	0.200208	2.06228	0.0391813	0.43036	64960
GFM1	505.191	0.425021	0.207384	2.04944	0.0404186	0.434042	85476
CHCHD10	790.698	0.505044	0.280676	1.79938	0.0719586	0.554902	400916
MRPS7	665.026	0.285401	0.159312	1.79146	0.0732193	0.556995	51081
TRIT1	127.714	0.48941	0.276826	1.76793	0.0770721	0.565831	54802
MRPS36	123.856	0.48175	0.279684	1.72248	0.0849831	0.587392	92259
MRPL42	301.908	0.432854	0.251889	1.71843	0.0857176	0.589771	28977
MRPL36	237.355	0.303532	0.17904	1.69533	0.0900131	0.597065	64979
MRPL22	130.92	0.493164	0.295374	1.66963	0.0949929	0.604288	29093
TFAM	246.984	0.438512	0.267165	1.64135	0.100724	0.616944	7019
MRPL12	347.992	0.299771	0.183386	1.63465	0.102123	0.620011	6182
MRPS25	78.4161	0.688421	0.422739	1.62848	0.103424	0.623699	64432
NDUFA7	493.547	0.288619	0.177516	1.62587	0.103976	0.625176	4701
MRPL37	594.57	0.266645	0.165386	1.61226	0.106905	0.632194	51253
MRPS10	614.457	0.249764	0.159764	1.56333	0.117976	0.65267	55173
TARS2	173.447	-0.395236	0.25487	-1.55073	0.120966	0.655829	80222
MRPL52	62.7461	0.473596	0.31574	1.49996	0.133625	0.678075	122704
MRPS16	798.035	0.197528	0.134785	1.4655	0.142785	0.690045	51021
MRPL3	842.707	0.254574	0.174293	1.46061	0.144122	0.690045	11222
DARS2	261.823	0.292716	0.201274	1.45432	0.145859	0.692791	55157
MRPL30	188.344	0.362558	0.249312	1.45423	0.145881	0.692791	51263
MRPL15	447.313	0.259174	0.181069	1.43135	0.15233	0.698653	29088
IARS2	1413.04	0.227143	0.159616	1.42306	0.15472	0.701476	55699
TRUB2	258.319	0.275739	0.195034	1.4138	0.157421	0.704093	26995
COA3	286.304	0.280975	0.201696	1.39306	0.163601	0.709502	28958
TACO1	206.532	0.24013	0.173466	1.3843	0.166267	0.711164	51204
MRPL9	852.134	0.232739	0.174817	1.33133	0.18308	0.726355	65005
MPV17L2	171.982	0.358522	0.274138	1.30782	0.190935	0.730793	84769
TRNT1	228.095	0.259156	0.198884	1.30305	0.192556	0.730793	51095
MRPL4	240.642	0.258677	0.200136	1.29251	0.196182	0.735055	51073
CHCHD1	28.9479	0.592605	0.461375	1.28443	0.198991	0.737592	118487
MRPL40	268.27	0.213375	0.168824	1.26389	0.206269	0.745395	64976
MRPL54	366.409	0.278996	0.224101	1.24496	0.213147	0.751104	116541
MRPL33	176.117	-0.249821	0.206546	-1.20952	0.226464	0.765283	9553
MRPS2	392.812	0.260309	0.215687	1.20688	0.227478	0.766668	51116
MTG1	442.666	0.248111	0.214121	1.15874	0.246561	0.784398	92170
TRMT61B	46.2757	0.443447	0.386355	1.14777	0.251063	0.789047	55006
MTIF3	738.477	0.172809	0.150784	1.14606	0.251768	0.789445	219402
MRPL49	358.67	0.252795	0.222513	1.13609	0.25592	0.791485	740
MRPL51	879.792	-0.17494	0.154507	-1.13225	0.25753	0.79168	51258
MRPL44	162.942	0.335731	0.298519	1.12466	0.260735	0.793558	65080
MRPS11	308.682	0.215971	0.198207	1.08962	0.275879	0.803674	64963
MRPS23	275.47	0.173429	0.161099	1.07654	0.281685	0.805854	51649
MRPS18A	600.141	0.177805	0.167089	1.06413	0.287269	0.807577	55168
LRPPRC	711.512	0.156505	0.15297	1.02311	0.306256	0.819182	10128
MRPL18	539.44	0.190999	0.18806	1.01563	0.309807	0.820022	29074
MRPL10	556.963	0.191757	0.191796	0.999799	0.317408	0.822949	124995
SHMT2	365.36	0.239879	0.240941	0.995592	0.319449	0.823625	6472
MRPS35	300.318	0.287162	0.289801	0.990893	0.321738	0.824868	60488
MRPL45	62.4401	0.47759	0.497882	0.959244	0.337436	0.835882	84311
MTRF1L	233.213	0.184671	0.193425	0.954741	0.339709	0.83649	54516
MRPL53	877.077	0.190813	0.200346	0.952417	0.340885	0.837068	116540
TRMT10B	79.3365	0.22451	0.240937	0.931819	0.35143	0.841917	158234
TSFM	209.879	0.184461	0.206021	0.895351	0.3706	0.852588	10102
TFB1M	24.2751	-0.414995	0.466109	-0.890341	0.373283	0.854559	51106
TEFM	59.438	0.2756	0.311553	0.884599	0.376373	0.855624	79736
RARS2	440.002	-0.169567	0.192229	-0.882106	0.377719	0.855624	57038
MRPL28	471.84	-0.134738	0.157754	-0.8541	0.39305	0.863048	10573
PPARGC1B	86.232	-0.246352	0.288673	-0.853396	0.39344	0.863048	133522
FASTKD3	38.581	0.346328	0.413403	0.837748	0.402172	0.867159	79072
MRPS14	306.937	0.149924	0.179833	0.833685	0.404458	0.868221	63931
MTO1	62.3678	0.318543	0.385392	0.826543	0.408496	0.868889	25821
MRPL43	488.778	0.14761	0.184573	0.799738	0.423862	0.876351	84545
MRPL21	480.493	0.148856	0.186717	0.797227	0.425319	0.876999	219927
ERAL1	690.771	0.136053	0.171242	0.794506	0.426901	0.877048	26284
TBRG4	352.053	0.152652	0.192333	0.793682	0.42738	0.877048	9238
MRPS9	194.039	-0.169309	0.21806	-0.776435	0.437492	0.880698	64965
MRPS24	513.44	0.14244	0.186602	0.763335	0.445263	0.883506	64951
MRPL55	133.41	0.25702	0.339542	0.756962	0.449073	0.885985	128308
MRPL46	603.166	0.165985	0.221846	0.748197	0.454342	0.889264	26589
MRPS17	169.33	0.152046	0.204022	0.745242	0.456125	0.890438	51373
TRMT10A	43.0295	0.309812	0.420546	0.73669	0.461311	0.893544	93587
MRPS22	136.691	-0.158127	0.22132	-0.714471	0.474936	0.89793	56945
MALSU1	334.44	-0.12243	0.182662	-0.670252	0.502697	0.908015	115416
NOA1	325.044	0.113134	0.17027	0.66444	0.506409	0.909216	84273
SLC25A33	27.8098	-0.335566	0.510787	-0.656958	0.511208	0.91045	84275
MRPS26	598.828	0.106574	0.167221	0.637327	0.523912	0.911963	64949
MRPS18B	560.174	0.0944389	0.155609	0.606899	0.543918	0.917418	28973
RPUSD3	136.26	-0.158348	0.2634	-0.601169	0.547728	0.919036	285367
MRPL13	7.19029	0.433714	0.738431	0.587346	0.556971	0.92124	28998
GADD45GIP1	1310.99	-0.107246	0.183235	-0.585292	0.558352	0.921623	90480
MTIF2	276.544	0.124526	0.216603	0.574904	0.565356	0.924421	4528
MRPS33	91.9177	0.135258	0.237953	0.568423	0.569748	0.925293	51650
MRPS18C	744.182	0.0924568	0.1654	0.558988	0.57617	0.929488	51023
PUS1	54.708	0.167112	0.303749	0.550163	0.582207	0.930997	80324
MRPL38	246.645	0.101332	0.184732	0.548535	0.583324	0.931357	64978
MRPS30	210.524	-0.11821	0.216535	-0.545916	0.585124	0.93172	10884
NSUN3	102.399	0.157599	0.290693	0.54215	0.587715	0.933077	63899
MRPL24	460.784	-0.0971013	0.1853	-0.524023	0.600262	0.935764	79590
MRPS27	510.355	0.0844227	0.16269	0.518917	0.603819	0.935764	23107
MRPL11	252.168	0.0830546	0.160931	0.516088	0.605793	0.935764	65003
MRPS5	317.307	-0.109254	0.214071	-0.510361	0.609799	0.936367	64969
MRRF	348.932	0.0997032	0.197677	0.504373	0.613999	0.936767	92399
FASTKD2	133.485	-0.12588	0.254828	-0.493979	0.621321	0.938311	22868
LARS2	191.711	0.094793	0.197262	0.480543	0.630842	0.940917	23395
TRMT5	114.023	-0.12437	0.263973	-0.471146	0.637537	0.943602	57570
AARS2	145.175	-0.105638	0.228965	-0.461371	0.644532	0.945199	57505
ELAC2	786.897	0.0627531	0.14581	0.430376	0.666922	0.949107	60528
DAP3	504.545	0.0759016	0.180805	0.419797	0.674634	0.950587	7818
GFM2	169.502	-0.105879	0.253569	-0.417553	0.676274	0.950908	84340
MRPL50	224.897	-0.0876425	0.213676	-0.410166	0.681684	0.951778	54534
NGRN	964.402	-0.070064	0.17854	-0.392428	0.694742	0.954227	51335
MRPS21	363.36	0.149362	0.381738	0.391268	0.695599	0.954227	54460
C1QBP	758.481	0.065856	0.181579	0.362685	0.71684	0.95742	708
SUPV3L1	177.896	-0.0787583	0.217815	-0.361583	0.717663	0.95742	6832
FASTKD5	81.3006	0.140094	0.38992	0.359289	0.719379	0.95742	60493
MRPL14	609.4	-0.0669181	0.186457	-0.358892	0.719676	0.95742	64928
WARS2	158.599	0.083862	0.238561	0.351533	0.725188	0.959353	10352
TFB2M	130.977	0.0795341	0.24263	0.3278	0.743063	0.965281	64216
MRPL23	530.909	-0.0703652	0.215016	-0.327256	0.743474	0.965369	6150
MRPS28	379.403	0.0580085	0.178515	0.32495	0.745219	0.966069	28957
GATC	415.79	0.0548213	0.170795	0.320978	0.748227	0.966621	283459
MRPL35	23.3726	0.174847	0.567823	0.307926	0.758139	0.969272	51318
MRPL34	20.7356	0.163713	0.542815	0.3016	0.762957	0.969899	64981
MRPL1	121.174	0.0747127	0.248862	0.300217	0.764011	0.969899	65008
MTRF1	23.8612	-0.130715	0.446949	-0.29246	0.769935	0.97172	9617
MRPL32	559.996	0.0410331	0.152078	0.269817	0.787301	0.974339	64983
CDK5RAP1	46.5312	0.0737095	0.31221	0.23609	0.813363	0.978825	51654
RMND1	83.2355	0.0644607	0.281803	0.228744	0.819068	0.980222	55005
HSD17B10	269.667	-0.0362248	0.173988	-0.208203	0.83507	0.983953	3028
MRPL39	282.379	0.0344723	0.187089	0.184256	0.853813	0.986184	54148
YARS2	272.783	0.0376285	0.20805	0.180863	0.856475	0.986374	51067
RPUSD4	236.902	0.0340206	0.194184	0.175198	0.860924	0.986625	84881
MRPL17	184.431	0.0373196	0.22056	0.169204	0.865636	0.987318	63875
PRKAA1	525.86	0.0288674	0.193104	0.149491	0.881166	0.987318	5562
TUFM	683.197	0.0235547	0.16022	0.147014	0.883121	0.987318	7284
MRPS6	974.065	-0.0235142	0.161485	-0.145612	0.884228	0.987318	64968
OXA1L	115.123	-0.035716	0.265017	-0.134769	0.892795	0.988212	5018
MRPL48	188.677	-0.0292617	0.219507	-0.133306	0.893951	0.988426	51642
TRMT10C	157.553	-0.0264469	0.200101	-0.132168	0.894852	0.988772	54931
MRPL27	309.625	0.0223399	0.187755	0.118984	0.905288	0.990218	51264
EARS2	338.665	-0.0249673	0.220328	-0.113318	0.909778	0.990777	124454
PTCD3	770.463	-0.0212808	0.188047	-0.113167	0.909898	0.990777	55037
MRPL2	431.05	0.0252751	0.227254	0.11122	0.911442	0.990777	51069
MRPL47	206.584	-0.021904	0.206601	-0.106021	0.915566	0.991331	57129
MRPL19	364.307	-0.0188894	0.196527	-0.0961161	0.923428	0.992093	9801
METTL4	90.5934	0.0264242	0.278192	0.0949855	0.924326	0.992093	64863
MRPL20	1136.1	0.0201993	0.219238	0.0921341	0.926591	0.992093	55052
MRPS31	382.883	-0.0161885	0.200918	-0.0805726	0.935782	0.99213	10240
POLRMT	362.829	0.00305007	0.193652	0.0157502	0.987434	0.999872	5442
PNPT1	228.723	0.00116301	0.207695	0.00559959	0.995532	0.999872	87178
GARS1							2617
HARS1							3035
MRPL58							3396
GATB							5188
MRPS12							6183
MTERF1							7978
PRORP							9692
MTG2							26164
MTRES1							51250
UQCC1							55245
TWNK							56652
MRPL41							64975
MRPS34							65993
MRPL57							78988
MTERF2							80298
RCC1L							81554
UQCC2							84300
MTERF4							130916
