# Supplementary material for: Differential gene expression in two consecutive pregnancies between same sex siblings and implications on maternal constraint
Source: Sci Rep. 2024 Feb 20;14:4210. doi: 10.1038/s41598-024-54724-3 (PMC10879170; doi:10.1038/s41598-024-54724-3)
Supplement: Supplementary file 3 — Supplementary Table 2. [file 41598_2024_54724_MOESM3_ESM.xlsx]

## Sheet: regulation of cytokine producti
geneSymbol	baseMean	log2FoldChange	lfcSE	stat	pvalue	padj	entrezid
APOD	3206.29	-1.67493	0.255241	-6.56216	5.30343e-11	1.18045e-07	347
SAA1	132.958	-3.1723	0.564558	-5.61908	1.91975e-08	1.54475e-05	6288
CLU	1579.46	-1.78755	0.324334	-5.51145	3.55883e-08	2.4632e-05	1191
TREM2	72.2335	-2.23776	0.444852	-5.03036	4.89563e-07	0.00024047	54209
C3	182.892	-2.01466	0.40994	-4.91453	8.8995e-07	0.000347468	718
F3	1260.86	-1.25124	0.298146	-4.19673	2.70795e-05	0.00434042	2152
LUM	8069.63	-0.89723	0.215723	-4.15917	3.19408e-05	0.00493746	4060
IL18	116.15	-1.1246	0.274929	-4.09051	4.30425e-05	0.00624199	3606
IL16	79.0614	-1.15952	0.285195	-4.06569	4.78911e-05	0.00669026	3603
STAT6	2051.74	-0.501361	0.126021	-3.97839	6.9383e-05	0.00887811	6778
RNF128	316.273	0.935263	0.253113	3.69504	0.00021985	0.0220053	79589
TGFB2	806.488	-0.916809	0.252048	-3.63744	0.00027536	0.0255665	7042
BCL6	960.806	-1.15775	0.326186	-3.54935	0.000386177	0.0330216	604
GATA6	127.462	-1.02055	0.289824	-3.52128	0.000429472	0.035349	2627
SMAD3	531.934	-0.895593	0.26202	-3.41803	0.00063076	0.0450758	4088
NAV3	72.5111	-1.04628	0.306338	-3.41544	0.0006368	0.0451003	89795
INHBB	37.0274	-1.69494	0.498602	-3.39938	0.00067538	0.0472955	3625
PIK3R1	1482.78	-0.669226	0.197507	-3.38836	0.000703119	0.0480107	5295
ZFP36	2063.81	-1.00042	0.29694	-3.36909	0.000754158	0.0497021	7538
IL1RL1	13.8763	-2.5313	0.756409	-3.34647	0.000818482	0.0525866	9173
SLC2A10	148.294	-0.81974	0.249977	-3.27925	0.00104082	0.0595809	81031
IL18R1	87.1164	-0.992352	0.316178	-3.13858	0.00169767	0.0810358	8809
CDH3	171.362	0.718339	0.229465	3.1305	0.0017451	0.0819631	1001
PLD4	31.9671	-1.86867	0.598561	-3.12194	0.00179665	0.0831537	122618
IL6ST	9011.01	-0.700755	0.231357	-3.02889	0.00245452	0.103369	3572
PER1	782.545	-0.711768	0.240767	-2.95626	0.00311398	0.114715	5187
IL17RC	54.2491	-1.31092	0.450925	-2.90718	0.00364699	0.125925	84818
HLA-G	1859.99	-2.58953	0.894136	-2.89612	0.00377802	0.127446	3135
ARRB2	692.88	-0.701957	0.244465	-2.8714	0.00408657	0.132974	409
CREBBP	1261.16	-0.670673	0.233627	-2.8707	0.00409568	0.132974	1387
ITGB6	189.827	-1.30392	0.460442	-2.83188	0.00462757	0.142693	3694
KLF4	1151.86	-0.609006	0.21621	-2.81674	0.00485145	0.147259	9314
ALOX15B	4.49772	-3.36023	1.21784	-2.75917	0.00579491	0.161243	247
IL6R	162.052	-0.803488	0.292278	-2.74905	0.0059768	0.164276	3570
ARG2	103.786	0.653852	0.241457	2.70795	0.00677003	0.176653	384
THBS1	4287.47	-1.00962	0.378914	-2.6645	0.00771037	0.189684	7057
PML	385.895	-0.540787	0.205361	-2.63334	0.00845489	0.201908	5371
PTGS2	181.208	-1.86704	0.728578	-2.56258	0.0103896	0.226652	5743
CYP1B1	112.427	-1.08034	0.427666	-2.52612	0.0115331	0.23552	1545
IGF2BP3	2496.02	0.541191	0.21427	2.52574	0.0115454	0.23552	10643
HDAC2	1408.23	0.436716	0.17302	2.52408	0.0116003	0.23552	3066
LRRFIP1	1014.44	-0.521598	0.210058	-2.48312	0.0130238	0.249089	9208
ZBP1	9.17667	-2.4825	1.00429	-2.47189	0.0134399	0.25347	81030
ADAM8	62.9952	-1.10455	0.44873	-2.46151	0.0138353	0.25757	101
IL1R2	141.955	-2.09191	0.854465	-2.44821	0.0143568	0.261779	7850
CLNK	36.6893	-1.50068	0.613016	-2.44803	0.0143639	0.261779	116449
IL1B	65.6572	-1.4947	0.611525	-2.44422	0.0145166	0.263775	3553
SLC11A1	79.6034	-0.743845	0.30608	-2.43023	0.0150893	0.270067	6556
CCL3	82.5031	-1.60915	0.673394	-2.38962	0.0168659	0.284596	6348
CADM1	1037.8	0.589528	0.247507	2.38187	0.0172251	0.288545	23705
ICOSLG	185.585	-0.7678	0.326845	-2.34912	0.0188177	0.303858	23308
NLRP7	7.96468	-2.49513	1.06648	-2.33959	0.0193049	0.30813	199713
LGR4	1247.28	0.629065	0.269763	2.33191	0.0197052	0.311579	55366
RPS6KA5	788.998	0.449614	0.195898	2.29514	0.0217248	0.330525	9252
FN1	37055	-1.49454	0.651297	-2.29471	0.0217499	0.330525	2335
HSPA1B	2586.15	-0.777575	0.339156	-2.29268	0.0218667	0.331968	3304
SLAMF1	55.6289	1.04536	0.458279	2.28105	0.0225455	0.335802	6504
CAPN2	1342.94	-0.4991	0.218984	-2.27916	0.0226578	0.33594	824
POSTN	1388.31	0.462582	0.203931	2.26833	0.0233093	0.340905	10631
CLEC7A	11.161	-1.8007	0.80684	-2.23179	0.0256289	0.360343	64581
HDAC9	31.6636	-1.01532	0.455982	-2.22666	0.0259699	0.36246	9734
ISL1	94.6641	1.00887	0.453416	2.22504	0.0260785	0.362977	3670
CD14	4145.71	0.646205	0.291773	2.21475	0.0267773	0.366299	929
TMSB4X	26361.5	-0.470451	0.212547	-2.21339	0.0268704	0.366299	7114
VSIG4	727.406	-0.530614	0.240344	-2.20773	0.0272634	0.36967	11326
PPARA	195.511	-0.51376	0.233104	-2.204	0.0275244	0.371394	5465
NFKB2	708.081	-0.34115	0.15536	-2.19586	0.0281017	0.373873	4791
PDCD1LG2	210.802	-1.00747	0.462065	-2.18036	0.0292304	0.381398	80380
SSC5D	10.1216	-1.47711	0.679101	-2.1751	0.0296224	0.384583	284297
CD200	2904.64	0.562969	0.259044	2.17326	0.0297609	0.38502	4345
POLR3D	565.924	-0.434343	0.200303	-2.16843	0.0301262	0.387291	661
PTPRS	270.121	-0.664783	0.309351	-2.14896	0.0316377	0.393926	5802
TMF1	86.2065	0.848596	0.396275	2.14143	0.0322392	0.397817	7110
CD2	23.3732	-1.98055	0.927884	-2.13448	0.0328039	0.400887	914
RASGRP1	490.812	-0.642843	0.30221	-2.12714	0.0334086	0.404061	10125
SERPINF2	14.495	-1.32197	0.623714	-2.11951	0.0340474	0.408542	5345
H19	315807	-0.394365	0.186176	-2.11824	0.0341549	0.40914	283120
FERMT1	160.028	0.522836	0.247095	2.11593	0.0343505	0.410239	55612
LGALS9	125.188	-0.747654	0.36008	-2.07635	0.0378613	0.425702	3965
NUTF2	1512.88	0.445175	0.218616	2.03633	0.0417171	0.44116	10204
BCL3	61.258	-0.801228	0.394158	-2.03276	0.0420771	0.44247	602
LEP	2882.4	-2.11087	1.04376	-2.02236	0.0431388	0.447989	3952
EGR1	1576.19	-1.18067	0.58427	-2.02076	0.043305	0.44815	1958
ISG15	737.214	-0.621132	0.307987	-2.01674	0.0437222	0.449229	9636
IL27	58.134	0.930526	0.466327	1.99543	0.0459956	0.461499	246778
HLA-E	9563.44	-0.445783	0.224509	-1.98559	0.0470786	0.465963	3133
IRF5	102.979	-0.689061	0.355261	-1.93959	0.0524297	0.488667	3663
HFE	125.558	-0.534953	0.27601	-1.93817	0.052603	0.489092	3077
FKBP1A	5635.06	0.252412	0.130263	1.93771	0.0526581	0.489092	2280
HPSE	266.443	0.898877	0.466203	1.92808	0.0538451	0.493618	10855
MAST2	275.305	-0.465974	0.24278	-1.91932	0.0549433	0.497101	23139
FCN1	138.959	-0.745919	0.393698	-1.89465	0.0581392	0.510251	2219
HLA-DPB1	686.578	-0.796128	0.421386	-1.88931	0.0588507	0.513087	3115
KLF2	1848.15	-0.641086	0.340127	-1.88484	0.0594515	0.514357	10365
SCIMP	50.2984	-0.994115	0.530755	-1.87302	0.0610654	0.520822	388325
KPNA6	1805.81	0.316497	0.170263	1.85887	0.0630458	0.526027	23633
GPNMB	7418.98	0.56396	0.303808	1.8563	0.0634104	0.527099	10457
JAK2	450.654	-0.414379	0.224827	-1.8431	0.0653138	0.533834	3717
LILRB4	130.601	-0.573848	0.315455	-1.81911	0.0688942	0.545745	11006
ABL1	838.22	-0.343243	0.190118	-1.80542	0.0710091	0.552068	25
NOD2	14.6463	-1.21018	0.674329	-1.79464	0.0727117	0.556915	64127
GAPDH	20214.6	-0.408265	0.227519	-1.79442	0.0727461	0.556915	2597
LITAF	906.352	-0.435741	0.243305	-1.79093	0.0733051	0.556995	9516
TLR3	325.664	0.544358	0.304176	1.78961	0.0735159	0.55761	7098
TAX1BP1	134.814	0.468582	0.264011	1.77486	0.0759218	0.562028	8887
AGT	21.9975	-1.32453	0.749941	-1.76617	0.0773665	0.565831	183
ATP2B1	438.401	0.431376	0.247722	1.74137	0.0816192	0.579724	490
IL27RA	72.6955	-0.656209	0.377135	-1.73998	0.0818621	0.579724	9466
FCER1G	1326.83	-0.384564	0.223237	-1.72267	0.0849482	0.587392	2207
ASB1	321.645	-0.32111	0.187464	-1.71292	0.0867273	0.5914	51665
FGR	124.782	-0.575337	0.336854	-1.70797	0.0876418	0.59346	2268
FURIN	8148.88	0.600242	0.351674	1.70681	0.0878568	0.594159	5045
MC1R	637.203	-0.425443	0.249569	-1.70471	0.0882479	0.594159	4157
PYCARD	157.012	-0.515253	0.302864	-1.70127	0.0888928	0.595926	29108
ADRA2A	11.9714	1.49042	0.876294	1.70082	0.088977	0.595926	150
DDIT3	8.31114	1.37741	0.81541	1.68922	0.0911767	0.598683	1649
RELB	226.772	-0.431668	0.257025	-1.67948	0.0930593	0.601449	5971
CCR2	21.0636	-1.13327	0.675065	-1.67875	0.0932002	0.601565	729230
OSM	27.0498	-0.976273	0.584809	-1.66939	0.0950405	0.604288	5008
SOD1	6329.66	0.360776	0.218299	1.65267	0.0983986	0.61298	6647
PTGER4	86.8523	-0.469048	0.285505	-1.64287	0.10041	0.616588	5734
NLRP12	16.9002	-0.842571	0.513736	-1.64009	0.100987	0.617271	91662
P2RX7	139.572	-0.526951	0.321688	-1.63808	0.101405	0.617872	5027
CD81	6159.76	-0.267902	0.164359	-1.62998	0.103105	0.623257	975
LILRA2	30.9486	-0.85427	0.525891	-1.62442	0.104285	0.62641	11027
B2M	20293.8	-0.333712	0.205862	-1.62105	0.105007	0.627898	567
UBE2J1	1438.86	0.292675	0.181436	1.6131	0.106723	0.632194	51465
ANXA4	4148.09	-0.415956	0.257911	-1.61279	0.106791	0.632194	307
IRF7	192.515	-0.493327	0.306241	-1.61091	0.107198	0.632194	3665
ARHGEF2	407.994	-0.324801	0.202439	-1.60444	0.108618	0.635122	9181
STAT3	1469.56	-0.248835	0.155544	-1.59977	0.109649	0.637252	6774
PTPN22	23.8434	-0.924992	0.579066	-1.59739	0.110179	0.637468	26191
SPTBN1	9244.7	-0.314526	0.197278	-1.59433	0.110862	0.638224	6711
PIBF1	200.043	-0.383023	0.240743	-1.591	0.111609	0.640679	10464
IDO1	1855.2	0.399201	0.251395	1.58794	0.112299	0.642367	3620
HEG1	2276.81	-0.236624	0.149299	-1.5849	0.112988	0.642466	57493
SMAD4	1066.31	0.228665	0.145039	1.57658	0.114893	0.646334	4089
RARA	258.618	-0.326926	0.209337	-1.56172	0.118355	0.65307	5914
SORL1	112.534	-0.509735	0.326549	-1.56097	0.11853	0.65307	6653
CUEDC2	57.6389	-0.596549	0.383406	-1.55592	0.119727	0.654477	79004
HILPDA	10.5877	1.06026	0.683085	1.55217	0.120622	0.655586	29923
FFAR2	26.3977	-0.781079	0.50341	-1.55158	0.120763	0.655586	2867
HOMER3	301.709	-0.336359	0.216798	-1.55148	0.120786	0.655586	9454
IRAK3	126.428	-0.455641	0.294564	-1.54683	0.121904	0.657538	11213
MAP3K7	331.396	0.32641	0.212618	1.5352	0.124736	0.662949	6885
PQBP1	177.786	0.370733	0.241974	1.53212	0.125493	0.663731	10084
TGFB1	2958.4	-0.281127	0.185007	-1.51955	0.128624	0.670359	7040
GPRC5B	658.58	-0.432244	0.286382	-1.50932	0.131216	0.675504	51704
STAT5B	5469.66	0.299689	0.199043	1.50565	0.132157	0.677103	6777
AGPAT2	194.546	-0.465059	0.311153	-1.49463	0.135011	0.680319	10555
F2RL1	37.8861	-0.730945	0.489089	-1.4945	0.135044	0.680319	2150
ADAM17	791.923	0.27276	0.183198	1.48888	0.136518	0.682658	6868
CEACAM1	603.975	-0.26377	0.177455	-1.4864	0.137172	0.683301	634
HLA-DRB1	1459.25	-0.56517	0.38221	-1.47869	0.139223	0.686551	3123
LAPTM4B	502.818	-0.335384	0.227458	-1.47449	0.140351	0.688677	55353
POMC	27.8523	-1.52715	1.03604	-1.47403	0.140474	0.688677	5443
CD2AP	1036.39	0.200229	0.136375	1.46822	0.142044	0.690045	23607
SERPINE1	21786.2	-0.583802	0.40148	-1.45413	0.145911	0.692791	5054
LTB	29.7525	-0.720154	0.495659	-1.45292	0.146245	0.692791	4050
BTK	47.2419	-0.682464	0.470665	-1.45	0.147058	0.693169	695
CEBPB	51.1899	0.820156	0.565659	1.44991	0.147083	0.693169	1051
SLAMF6	31.9351	-0.614017	0.42806	-1.43442	0.151453	0.69801	114836
TLR2	129.424	-0.520813	0.368856	-1.41197	0.157959	0.704093	7097
NFAM1	85.0284	-0.473861	0.336815	-1.40689	0.159461	0.705461	150372
F2R	66.1706	-0.830539	0.592654	-1.40139	0.161097	0.70775	2149
CYLD	439.34	-0.219629	0.157479	-1.39466	0.16312	0.70932	1540
IGF2BP2	1300.72	-0.245043	0.175842	-1.39354	0.163457	0.709446	10644
NR4A3	56.0099	-0.819	0.589228	-1.38995	0.164543	0.709695	8013
SLC7A5	1935.04	0.476405	0.342789	1.38979	0.164593	0.709695	8140
SPHK1	79.4264	-0.521041	0.375659	-1.387	0.16544	0.710178	8877
SASH3	118.387	-0.500235	0.363064	-1.37781	0.168261	0.712488	54440
UBA7	474.78	-0.262138	0.190642	-1.37502	0.169124	0.713273	7318
CARD16	411.8	0.296031	0.216949	1.36452	0.172405	0.717468	114769
NOD1	207.971	-0.358721	0.263949	-1.35906	0.174129	0.718628	10392
CARD17	11.3414	1.29162	0.950831	1.35841	0.174332	0.718628	440068
XBP1	3404	0.32875	0.242289	1.35685	0.17483	0.719112	7494
RUNX1	20.4857	-0.772849	0.572984	-1.34881	0.177397	0.722534	861
CD276	428.698	-0.322476	0.239849	-1.34449	0.178788	0.723563	80381
CD86	114.874	-0.429541	0.319819	-1.34308	0.179247	0.724248	942
LY96	50.7069	0.74369	0.555479	1.33883	0.180627	0.724316	23643
MERTK	630.934	-0.356431	0.266418	-1.33787	0.18094	0.724316	10461
APPL2	877.97	0.188191	0.14105	1.33422	0.182131	0.725839	55198
TSPO	275.811	-0.323128	0.244837	-1.31977	0.186912	0.730793	706
MBP	53.3207	-0.419146	0.317648	-1.31953	0.186992	0.730793	4155
SYK	268.456	-0.373204	0.284806	-1.31038	0.190067	0.730793	6850
LRRC32	189.56	-0.252444	0.195018	-1.29446	0.195506	0.734394	2615
LILRB1	72.145	-0.547127	0.42328	-1.29259	0.196153	0.735055	10859
REL	359.245	-0.246235	0.19076	-1.29081	0.196768	0.736645	5966
ANXA1	23541.4	0.287725	0.223021	1.29013	0.197007	0.736645	301
NCKAP1L	266.152	-0.35869	0.278539	-1.28776	0.197831	0.737316	3071
NFKB1	501.586	-0.195648	0.152046	-1.28677	0.198175	0.737316	4790
IL33	251.559	0.585966	0.456142	1.28461	0.198928	0.737592	90865
CD74	1326.13	-0.482901	0.376101	-1.28397	0.199153	0.737708	972
DDX21	539.165	0.289947	0.228465	1.26911	0.204403	0.742733	9188
CD6	11.6221	-1.06147	0.837989	-1.26669	0.205265	0.743964	923
BTNL9	457.37	-0.456458	0.361171	-1.26383	0.206292	0.745395	153579
POLR1C	297.217	0.240787	0.190683	1.26276	0.206676	0.745395	9533
IL7	11.9082	0.962447	0.765108	1.25792	0.20842	0.74716	3574
CD46	98.3098	0.346178	0.275413	1.25694	0.208774	0.74716	4179
AXL	240.724	-0.363276	0.289022	-1.25691	0.208785	0.74716	558
TUSC2	200.952	0.328088	0.265796	1.23436	0.217069	0.755155	11334
NLRP3	29.581	-0.622852	0.507096	-1.22827	0.219345	0.757225	114548
PAEP	148.575	-2.52268	2.05577	-1.22712	0.219777	0.757307	5047
RIPK2	531.192	0.289614	0.2383	1.21533	0.22424	0.762647	8767
IL1R1	1596.81	-0.329723	0.271687	-1.21361	0.224895	0.76342	3554
IRF3	1043.31	-0.284547	0.234938	-1.21116	0.225835	0.764373	3661
EREG	11.6854	-2.60099	2.19019	-1.18756	0.235006	0.774921	2069
PTAFR	40.8643	-0.481957	0.406071	-1.18688	0.235275	0.774921	5724
MNDA	278.872	-0.359455	0.303693	-1.18361	0.236567	0.775877	4332
APP	5945.18	0.212684	0.181141	1.17414	0.24034	0.77859	351
CD226	23.6418	-0.579679	0.494875	-1.17136	0.241452	0.780097	10666
F11R	4042.09	-0.307278	0.263869	-1.16451	0.244218	0.782555	50848
POLA1	191.084	0.230945	0.198654	1.16255	0.245014	0.783366	5422
TBK1	1276.29	0.224313	0.193003	1.16223	0.245144	0.783366	29110
PRKCZ	4546.62	0.241382	0.207796	1.16163	0.245386	0.78366	5590
CLEC9A	23.7141	0.668339	0.578305	1.15569	0.247809	0.78576	283420
DHX36	574.169	0.177561	0.153801	1.15448	0.248303	0.786274	170506
MEFV	9.58282	-1.08485	0.943611	-1.14968	0.250274	0.788231	4210
CD83	57.712	-0.590302	0.516711	-1.14242	0.253279	0.790789	9308
TWIST1	1087.38	0.337373	0.295977	1.13986	0.254344	0.791287	7291
WNT11	75.8539	-0.46164	0.405691	-1.13791	0.255158	0.791485	7481
TYROBP	2015.55	-0.276884	0.243671	-1.1363	0.25583	0.791485	7305
SIRPA	603.821	-0.27491	0.241976	-1.1361	0.255913	0.791485	140885
LAPTM5	1398.32	-0.277271	0.244486	-1.1341	0.256754	0.791521	7805
PTPN6	453.748	-0.306636	0.271867	-1.12789	0.259367	0.79168	5777
BTN3A1	72.6861	0.306177	0.271754	1.12667	0.259883	0.792166	11119
IKBKE	76.4864	-0.388765	0.346285	-1.12267	0.261576	0.794698	9641
ARFGEF2	669.048	0.220785	0.196868	1.12149	0.262079	0.795167	10564
FADD	659.153	0.220147	0.197084	1.11702	0.263985	0.796543	8772
GIT1	80.5743	-0.428114	0.383982	-1.11493	0.26488	0.796543	28964
C1QTNF3	115.495	-0.306354	0.27582	-1.1107	0.266696	0.798865	114899
WNT5A	441.878	-0.702589	0.633743	-1.10863	0.267588	0.799385	7474
GAS6	1087.09	-0.276054	0.251189	-1.09899	0.271773	0.800505	2621
MAPK14	875.196	-0.18477	0.170646	-1.08277	0.27891	0.803893	1432
CD34	5786.08	0.262273	0.242309	1.08239	0.27908	0.804077	947
CLEC4A	36.9958	-0.439432	0.409629	-1.07276	0.28338	0.806757	50856
CX3CL1	87.0014	-0.45615	0.426813	-1.06873	0.28519	0.807383	6376
LTBP1	1984.49	-0.307038	0.287874	-1.06657	0.286165	0.807383	4052
TIRAP	49.7665	0.373257	0.35004	1.06633	0.286276	0.807383	114609
GBP5	117.913	-0.997693	0.936975	-1.0648	0.286966	0.807577	115362
CD80	12.4991	-0.851503	0.801563	-1.0623	0.288098	0.807621	941
ITGAV	2417.99	0.196928	0.185851	1.0596	0.289326	0.807621	3685
RPS6KA4	487.022	0.185098	0.175018	1.0576	0.29024	0.807623	8986
ERMAP	117.262	0.336044	0.317879	1.05715	0.290445	0.807623	114625
TRIM21	311.708	-0.182196	0.172399	-1.05683	0.29059	0.807623	6737
EBI3	15249.8	0.400583	0.379067	1.05676	0.290621	0.807623	10148
PRKD2	660.054	-0.247152	0.234847	-1.0524	0.292618	0.809243	25865
TLR1	46.903	-0.3896	0.370533	-1.05146	0.293049	0.809569	7096
CD96	16.6519	-0.654967	0.625916	-1.04641	0.29537	0.810692	10225
DHX58	109.973	-0.268399	0.25686	-1.04492	0.296058	0.811388	79132
AFAP1L2	343.326	0.271914	0.261579	1.03951	0.298568	0.814749	84632
LYN	1521.21	-0.285417	0.274791	-1.03867	0.298959	0.814794	4067
ARG1	7.86078	-0.796576	0.768409	-1.03666	0.299897	0.815329	383
JAK3	145.585	-0.338687	0.326738	-1.03657	0.299936	0.815329	3718
SUZ12	887.225	0.160029	0.154763	1.03402	0.301125	0.81619	23512
WNT3A	336.046	0.373747	0.363144	1.0292	0.303386	0.817776	89780
HRAS	248.3	0.189209	0.183983	1.02841	0.303759	0.817776	3265
POLR3B	189.036	0.234189	0.228955	1.02286	0.306374	0.819182	55703
TRIM25	3070.74	-0.170861	0.167207	-1.02185	0.306852	0.819182	7706
FLOT1	1711.19	-0.17008	0.167259	-1.01687	0.309216	0.819728	10211
CD160	9.24742	-1.06111	1.0455	-1.01493	0.310137	0.820022	11126
INPP5D	657.533	0.176718	0.174312	1.0138	0.310679	0.820022	3635
INHA	374.185	-0.659839	0.655747	-1.00624	0.3143	0.822196	3623
ITCH	1275.89	0.130447	0.130065	1.00294	0.315892	0.822632	83737
XRCC6	3683.12	0.177111	0.177973	0.995158	0.319659	0.823625	2547
CYBA	753.16	-0.26165	0.263562	-0.992745	0.320834	0.824518	1535
IL20RB	42.5901	-0.361191	0.365981	-0.986914	0.323685	0.825507	53833
PLCB1	371.78	0.346678	0.35506	0.976391	0.328871	0.828543	23236
AIF1	1055.41	-0.273432	0.281051	-0.972891	0.330607	0.830034	199
TRIM56	437.237	-0.164392	0.170652	-0.963318	0.335388	0.834742	81844
IL10	22.5657	-0.520756	0.54885	-0.948812	0.342716	0.837647	3586
HSPA1A	6329.64	-0.346908	0.368301	-0.941912	0.346238	0.838669	3303
ELANE	8.17607	0.696852	0.74395	0.936692	0.348917	0.83997	1991
S1PR3	289.832	0.219407	0.237408	0.924177	0.355394	0.844601	1903
CACTIN	273.604	-0.185224	0.203158	-0.911727	0.361912	0.848112	58509
HYAL2	1926.8	-0.236146	0.259839	-0.908818	0.363446	0.848249	8692
IFIH1	271.55	-0.205265	0.227702	-0.901463	0.367342	0.850249	64135
AZU1	5.39712	1.03772	1.15246	0.900439	0.367886	0.850395	566
PDCD4	10747.2	0.163379	0.181862	0.898372	0.368987	0.851427	27250
SCRIB	235.809	0.216268	0.241006	0.897356	0.369529	0.852161	23513
GLMN	43.5774	0.379275	0.423333	0.895925	0.370293	0.852588	11146
BCL6B	293.907	-0.187066	0.209127	-0.894512	0.371048	0.852588	255877
LILRA5	12.246	-0.722229	0.807417	-0.894493	0.371058	0.852588	353514
ALOX5	355.653	0.206849	0.23283	0.888411	0.37432	0.855206	240
FCGR2B	2562.02	0.266842	0.304505	0.876314	0.380859	0.856209	2213
IFNGR1	1662.81	0.157117	0.179637	0.874635	0.381773	0.856779	3459
TLR7	86.6162	-0.322839	0.371033	-0.870109	0.384241	0.858145	51284
NLRP10	117.645	0.437614	0.505686	0.865387	0.386827	0.860119	338322
NDRG2	874.984	-0.212765	0.246823	-0.862015	0.388679	0.860507	57447
IL1RAP	493.948	0.291305	0.338838	0.859717	0.389945	0.860779	3556
TNF	25.3208	-0.508907	0.593786	-0.857054	0.391415	0.861532	7124
HLA-A	1954.93	-0.323231	0.387688	-0.833739	0.404428	0.868221	3105
TBX21	12.9278	0.671323	0.807373	0.83149	0.405697	0.868889	30009
TRAF6	124.697	0.212376	0.25545	0.831378	0.40576	0.868889	7189
TREX1	44.8278	0.275723	0.335501	0.821824	0.411177	0.870428	11277
NDFIP1	1783.66	0.176239	0.220424	0.799546	0.423974	0.876351	80762
SCAMP5	112.395	-0.26342	0.330129	-0.797931	0.424911	0.876999	192683
HDAC7	1120.78	-0.153551	0.192796	-0.796441	0.425776	0.877048	51564
HK1	1448.12	-0.124704	0.157638	-0.791081	0.428897	0.877048	3098
EIF2AK2	1048.96	-0.154819	0.196042	-0.789723	0.42969	0.877048	5610
IL17B	12.556	0.522367	0.662311	0.788703	0.430286	0.877221	27190
LGALS9C	7.20706	-0.690831	0.892384	-0.774141	0.438847	0.88086	654346
CEBPG	83.1016	0.20797	0.268832	0.773604	0.439165	0.88086	1054
POLR2K	14.379	0.434012	0.56773	0.76447	0.444587	0.88297	5440
ATF2	566.525	0.120934	0.1583	0.763955	0.444894	0.883038	1386
MAPK13	917.666	0.162048	0.212837	0.761369	0.446437	0.883908	5603
IRF8	112.273	-0.257864	0.338905	-0.760873	0.446733	0.884233	3394
TIA1	1073.54	-0.190331	0.258385	-0.736619	0.461354	0.893544	7072
FRMD8	413.95	0.122379	0.166809	0.733648	0.463163	0.894339	83786
KAT5	1346.63	0.125186	0.172369	0.726266	0.467676	0.897229	10524
TRIM27	517.518	-0.129472	0.178694	-0.724546	0.468731	0.897291	5987
HSP90AA1	4406.34	0.145864	0.203028	0.718443	0.472484	0.897408	3320
CD244	10.6055	-0.519809	0.726224	-0.715769	0.474134	0.897903	51744
UBE2L6	680.871	-0.169461	0.2375	-0.713521	0.475523	0.898139	9246
ZP3	9.82648	0.597128	0.840936	0.710076	0.477657	0.899542	7784
TRIM6	27.2747	0.329695	0.464881	0.709202	0.478199	0.899553	117854
SEMA7A	4598.85	0.202485	0.285659	0.708836	0.478426	0.899553	8482
EPHA2	1034.66	-0.200355	0.283342	-0.707115	0.479495	0.899553	1969
STAT1	810.767	-0.22237	0.314905	-0.706149	0.480096	0.899553	6772
XRCC5	4208.24	0.0960404	0.136167	0.705312	0.480616	0.899833	7520
MDK	495.105	-0.209613	0.299044	-0.700941	0.48334	0.899959	4192
CHUK	227.719	0.144012	0.205959	0.699225	0.484411	0.899959	1147
HSPD1	1875.64	-0.190002	0.273872	-0.693762	0.487831	0.901352	3329
MUL1	626.08	0.158798	0.233398	0.680376	0.496267	0.904547	79594
PANX1	88.6797	-0.252053	0.375682	-0.670921	0.502271	0.907815	24145
RIOK3	531.927	0.1744	0.26058	0.669277	0.503319	0.908599	8780
CD28	270.326	-0.206856	0.310706	-0.665763	0.505563	0.909005	940
AGER	139.826	-0.192236	0.289833	-0.663263	0.507162	0.909621	177
TGFB3	812.515	0.159132	0.24228	0.65681	0.511303	0.91045	7043
CARD11	14.6166	0.428787	0.654356	0.655281	0.512287	0.91045	84433
NPLOC4	2332.49	-0.116624	0.178342	-0.653933	0.513155	0.91045	55666
TRAF3IP1	273.652	-0.136179	0.20911	-0.651231	0.514897	0.91045	26146
CCDC88B	31.6152	-0.32621	0.503383	-0.648035	0.516962	0.91045	283234
TLR4	509.312	0.134445	0.210579	0.638456	0.523177	0.911802	7099
PTPRC	63.3812	-0.325949	0.511007	-0.637858	0.523566	0.911819	5788
PLD3	3892.5	-0.150201	0.238427	-0.629965	0.528718	0.914077	23646
DDX41	386.083	-0.131333	0.210976	-0.622504	0.53361	0.915268	51428
GPATCH3	187.515	-0.124422	0.20016	-0.621615	0.534195	0.915268	63906
PLCG2	181.754	0.1518	0.244207	0.621603	0.534203	0.915268	5336
PELI1	796.276	0.108524	0.175605	0.618	0.536575	0.915443	57162
RNF26	489.644	0.144984	0.235715	0.615079	0.538502	0.915782	79102
RPS3	9292.59	0.116127	0.190237	0.610434	0.541574	0.917366	6188
DHX33	228.642	0.131996	0.216693	0.609138	0.542433	0.917366	56919
TRAF3	714.97	-0.128809	0.211772	-0.608243	0.543026	0.917366	7187
TNFAIP3	459.5	-0.214666	0.354984	-0.604721	0.545364	0.917835	7128
CARD8	389.762	-0.130443	0.2167	-0.601954	0.547205	0.91892	22900
CD274	1179.34	0.179538	0.299256	0.599949	0.54854	0.91934	29126
HMGB1	741.066	0.119939	0.200517	0.598147	0.549742	0.919519	3146
HOMER2	13.6636	-0.34965	0.58855	-0.594087	0.552454	0.919927	9455
SRGN	3108.77	-0.0953842	0.160693	-0.593579	0.552794	0.919927	5552
BTN3A3	64.6784	0.240192	0.412378	0.582456	0.56026	0.922178	10384
EP300	1410.29	0.134778	0.235477	0.572362	0.567077	0.92473	2033
RNF216	970.719	-0.0827755	0.145123	-0.570383	0.568418	0.925293	54476
LILRB2	117.924	-0.236681	0.420693	-0.562599	0.573708	0.927643	10288
MAVS	606.451	-0.103906	0.184835	-0.562159	0.574008	0.927643	57506
MCOLN2	24.7377	-0.303152	0.54525	-0.555987	0.57822	0.929519	255231
LEF1	52.3684	-0.226706	0.408214	-0.555361	0.578648	0.929519	51176
MAP2K3	266.511	0.160088	0.28884	0.554244	0.579412	0.930006	5606
PPP1R11	1182.77	-0.110138	0.198844	-0.553892	0.579653	0.930033	6992
HAVCR2	81.1224	-0.201574	0.363934	-0.553876	0.579664	0.930033	84868
DDT	351.356	0.143736	0.259569	0.553748	0.579751	0.930033	1652
ZCCHC3	956.338	0.100929	0.182589	0.552764	0.580425	0.930233	85364
SMAD7	909.863	0.0982781	0.178145	0.551673	0.581172	0.930645	4092
C5	24.962	-0.291045	0.529379	-0.549787	0.582466	0.930997	727
NLRX1	63.0474	-0.171008	0.311319	-0.549303	0.582798	0.930997	79671
CD3E	31.1634	-0.332888	0.610402	-0.545358	0.585507	0.931904	916
ZC3H12A	218.911	-0.163196	0.306135	-0.533085	0.593975	0.935601	80149
POLR3GL	496.686	-0.0889367	0.168122	-0.529	0.596805	0.935764	84265
LPL	2182.68	0.386283	0.730611	0.528712	0.597005	0.935764	4023
SNAI2	413.626	-0.160869	0.305044	-0.527364	0.597941	0.935764	6591
PF4	115.56	-0.205711	0.390614	-0.526636	0.598446	0.935764	5196
HGF	5142.43	0.130084	0.247064	0.526522	0.598526	0.935764	3082
MYD88	593.825	0.11175	0.213628	0.523109	0.600898	0.935764	4615
TNFRSF14	280.064	0.12129	0.232274	0.522185	0.601541	0.935764	8764
HIF1A	917.722	-0.114866	0.220708	-0.520444	0.602754	0.935764	3091
TLR5	32.2603	-0.186357	0.358341	-0.520054	0.603026	0.935764	7100
CTNNB1	8392.27	0.0781971	0.152897	0.511438	0.609044	0.936249	1499
BANK1	12.9281	0.388842	0.77031	0.504787	0.613709	0.936767	55024
DICER1	323.484	0.127633	0.254345	0.50181	0.615801	0.93716	23405
CR1	127.065	0.207257	0.413475	0.501257	0.616191	0.93728	1378
PDE4B	293.195	-0.154142	0.308121	-0.500263	0.61689	0.937436	5142
LTF	77.0302	0.220752	0.441474	0.500033	0.617052	0.937436	4057
RSAD2	130.939	-0.154361	0.316391	-0.487879	0.625636	0.939687	91543
TWSG1	727.424	-0.0956718	0.198043	-0.483086	0.629034	0.940766	57045
ERRFI1	30.966	0.224431	0.464629	0.483033	0.629072	0.940766	54206
HLA-DPA1	1846.41	-0.19918	0.416728	-0.477962	0.632677	0.941793	3113
MAPKAPK2	842.053	0.0664307	0.139388	0.476589	0.633654	0.941982	9261
CD4	734.667	-0.0839112	0.177271	-0.473351	0.635963	0.942533	920
NPTN	5.18634	-0.444637	0.9481	-0.468977	0.639086	0.944309	27020
HMOX1	1559.99	-0.108798	0.233469	-0.466004	0.641212	0.944406	3162
ABCD1	585.667	0.130352	0.282914	0.460748	0.644979	0.945199	215
HSP90AB1	7799.82	-0.103479	0.224938	-0.460034	0.645492	0.945199	3326
CCR7	17.0342	-0.252571	0.551275	-0.458158	0.646839	0.945499	1236
EZR	23901.6	-0.122131	0.267158	-0.457151	0.647562	0.945695	7430
MAP2K5	393.406	0.105688	0.234328	0.451027	0.65197	0.947098	5607
DHX9	1260.16	0.0638679	0.141612	0.451007	0.651984	0.947098	1660
INHBA	12817.5	-0.141496	0.314974	-0.449231	0.653265	0.947539	3624
FZD5	182.677	-0.114933	0.257491	-0.446357	0.655339	0.947851	7855
RIPK1	880.536	0.0663766	0.1496	0.443695	0.657263	0.948101	8737
ARRB1	845.362	0.0964451	0.219502	0.439382	0.660385	0.948445	408
TNFRSF8	17.829	-1.82974	4.18903	-0.436793	0.662261	0.94862	943
HTR2B	33.7259	-1.5379	3.54856	-0.433388	0.664733	0.94862	3357
RGCC	3987.92	-0.106972	0.247379	-0.432422	0.665435	0.948641	28984
IL1A	13.3993	0.286856	0.669863	0.428231	0.668483	0.949533	3552
TRIM16	804.109	-0.10529	0.247314	-0.425736	0.670301	0.950568	10626
CARD9	28.4529	-0.195419	0.462063	-0.422928	0.672348	0.950572	64170
CASP1	122.792	0.138401	0.327567	0.422513	0.672651	0.950587	834
ADCY7	1112.13	-0.0965221	0.230564	-0.418635	0.675483	0.950587	113
BPI	6.49878	0.392115	0.943845	0.415444	0.677817	0.951264	671
BTN3A2	143.881	0.152385	0.373666	0.407812	0.683412	0.952231	11118
CARD18	16.8219	0.189791	0.465659	0.407575	0.683586	0.952231	59082
LGALS9B	6.79371	-0.387969	0.952386	-0.407365	0.68374	0.952231	284194
POLR3G	13.997	-0.243941	0.60035	-0.406332	0.684498	0.952236	10622
CD84	157.98	-0.137083	0.341695	-0.401184	0.688285	0.952683	8832
RIPK3	62.6112	-0.110041	0.274718	-0.400558	0.688745	0.952683	11035
UCN	30.4943	-0.22181	0.556263	-0.39875	0.690077	0.953151	7349
TRAIP	41.0968	0.137545	0.345011	0.398668	0.690138	0.953151	10293
NMI	316.175	0.105469	0.265727	0.396906	0.691437	0.953151	9111
TNFRSF1B	1092.48	0.0775965	0.197379	0.393135	0.69422	0.954227	7133
POLR3H	330.084	0.0737572	0.196529	0.3753	0.707438	0.956237	171568
AKIRIN2	348.48	0.0650235	0.17361	0.374538	0.708004	0.956237	55122
HERC5	267.619	-0.0829836	0.224272	-0.370013	0.711373	0.956651	51191
DTX4	593.193	-0.0679346	0.184954	-0.367306	0.713391	0.956821	23220
C1QBP	758.481	0.065856	0.181579	0.362685	0.71684	0.95742	708
GSTP1	7855.96	0.0939446	0.261892	0.358715	0.719809	0.95742	2950
POLR2F	453.007	0.093161	0.262655	0.35469	0.722822	0.958496	5435
TNFRSF21	948.59	-0.0775845	0.220231	-0.352286	0.724623	0.959353	27242
CLC	7.91191	-0.257062	0.755634	-0.340194	0.733711	0.962238	1178
C3AR1	235.693	-0.0964753	0.284433	-0.339184	0.734471	0.962238	719
LAMTOR5	1374.44	-0.0705542	0.211256	-0.333975	0.738398	0.963701	10542
PTPRJ	1239.06	-0.0838311	0.260507	-0.321799	0.747605	0.966572	5795
HMGB2	1722.36	0.066092	0.20542	0.32174	0.747649	0.966572	3148
PRKDC	1005.18	0.0537247	0.168345	0.319135	0.749624	0.967254	5591
DLL1	55.8196	-0.147252	0.466561	-0.315611	0.752298	0.967703	28514
GPSM3	246.01	-0.0709185	0.225615	-0.314335	0.753267	0.967932	63940
CSK	700.978	-0.0571359	0.182465	-0.313133	0.75418	0.968288	1445
CD36	3354.54	-0.0584815	0.188926	-0.309547	0.756906	0.969091	948
CASP8	33.7114	-0.132652	0.431417	-0.307479	0.758479	0.969272	841
TIGIT	11.7386	0.257259	0.838587	0.306777	0.759013	0.969344	201633
NLRP2	199.415	-0.0949954	0.316758	-0.299898	0.764255	0.969899	55655
APPL1	245.351	-0.0744528	0.249408	-0.298518	0.765308	0.969899	26060
IRAK1	120.48	-0.070593	0.236493	-0.2985	0.765322	0.969899	3654
ZFPM1	38.91	-0.110038	0.378759	-0.290523	0.771416	0.971978	161882
DDX58	332.291	0.0557109	0.192425	0.28952	0.772184	0.972111	23586
IL17RA	283.664	-0.0738322	0.260062	-0.283902	0.776486	0.972409	23765
IL4R	433.209	-0.051266	0.180733	-0.283656	0.776674	0.972409	3566
IL12RB2	141.798	-0.0904032	0.321289	-0.281377	0.778421	0.972409	3595
PDE4D	476.989	0.0828213	0.295093	0.280662	0.77897	0.972409	5144
ARNT	2026.08	-0.0810372	0.296209	-0.273581	0.784406	0.973663	405
CSF1R	3545.19	-0.0527526	0.193768	-0.272246	0.785433	0.974211	1436
GATA4	220.309	0.0733964	0.272019	0.269821	0.787298	0.974339	2626
PARK7	3878.93	0.0524189	0.195869	0.267623	0.78899	0.974727	11315
POU2F2	100.868	-0.0897526	0.338067	-0.265487	0.790634	0.974915	5452
NLRP1	262.226	-0.0834845	0.314796	-0.265202	0.790854	0.974915	22861
ANGPT1	312.705	-0.0744134	0.280707	-0.265093	0.790938	0.974915	284
BRCA1	66.2832	-0.0733414	0.279853	-0.262071	0.793267	0.975462	672
POLR3A	266.782	-0.0525967	0.20476	-0.25687	0.797279	0.976601	11128
SIGIRR	173.45	-0.0717545	0.282234	-0.254237	0.799312	0.976804	59307
OTUD5	1611.25	-0.0410879	0.164302	-0.250076	0.802529	0.977139	55593
YY1	1196.84	-0.0443045	0.177684	-0.249345	0.803094	0.977203	7528
SERPINB1	531.315	0.0448209	0.180227	0.248691	0.8036	0.977427	1992
PTPN11	1100.75	0.0350578	0.14234	0.246295	0.805454	0.97763	5781
HSPB1	27332.9	0.0763907	0.310734	0.24584	0.805806	0.97763	3315
HLA-B	1291.34	-1.07355	4.39324	-0.244364	0.806949	0.977768	3106
BST2	3379.88	0.0489151	0.201874	0.242306	0.808543	0.977773	684
TRPM4	110.15	-0.0646781	0.272737	-0.237145	0.812544	0.978691	54795
IGF1	111.995	-0.0890192	0.376168	-0.236647	0.81293	0.978733	3479
LRP1	3535.24	-0.0463142	0.197802	-0.234144	0.814873	0.979109	4035
POLR3C	366.173	-0.0483545	0.21067	-0.229527	0.818459	0.980222	10623
ATP6AP2	1700.04	0.0432423	0.189769	0.227868	0.819749	0.980222	10159
GSDMD	913.153	0.0332043	0.148949	0.222924	0.823595	0.980222	79792
ATF4	7040.82	-0.0427108	0.197651	-0.216092	0.828916	0.982249	468
IL6	108.598	0.0797466	0.370412	0.215292	0.82954	0.982537	3569
POLR3K	194.414	-0.0404434	0.189444	-0.213485	0.830949	0.982899	51728
PIN1	546.357	0.0383111	0.187867	0.203927	0.83841	0.984205	5300
PRNP	22.7314	-0.0942339	0.46544	-0.202462	0.839556	0.984332	5621
TRIB2	1180.09	-0.0431401	0.219656	-0.196398	0.844298	0.984819	28951
POLR2E	1866.26	0.0301729	0.155063	0.194585	0.845718	0.985181	5434
IGF2BP1	136.742	-0.0664797	0.344303	-0.193085	0.846893	0.98535	10642
IL15	26.234	-0.0851779	0.442906	-0.192316	0.847495	0.98535	3600
MMP12	50.0192	-0.791351	4.18903	-0.18891	0.850163	0.985386	4321
CREB1	483.059	0.0354369	0.189428	0.187074	0.851603	0.98603	1385
TRIL	32.0863	0.0696617	0.380833	0.182919	0.854861	0.986184	9865
SULF2	224.442	-0.0676535	0.370969	-0.18237	0.855293	0.986184	55959
LURAP1	217.849	0.0889202	0.487828	0.182278	0.855365	0.986184	541468
IL12RB1	4.90525	-0.176237	0.979854	-0.17986	0.857262	0.986587	3594
CD33	54.2985	0.0922424	0.519563	0.177539	0.859085	0.98661	945
CD200R1	33.5408	0.0759985	0.439955	0.172742	0.862854	0.986972	131450
POLR3E	566.078	-0.0295412	0.177711	-0.166231	0.867975	0.987318	55718
BTN2A2	30.6534	-0.0793909	0.478021	-0.166083	0.868092	0.987318	10385
SETD2	820.528	-0.0279968	0.168615	-0.16604	0.868126	0.987318	29072
AGPAT1	1027.01	0.0276133	0.168588	0.163791	0.869895	0.987318	10554
RAC1	5390.25	-0.0215769	0.135033	-0.15979	0.873047	0.987318	5879
SYT11	417.494	-0.0353123	0.225026	-0.156925	0.875304	0.987318	23208
NFATC4	298.595	0.0522621	0.336619	0.155256	0.876619	0.987318	4776
BAP1	983.653	-0.0260053	0.174866	-0.148716	0.881778	0.987318	8314
MAPKBP1	225.825	0.02877	0.201472	0.142799	0.886449	0.987318	23005
IRF1	1191.23	-0.0423596	0.303329	-0.139649	0.888937	0.98802	3659
PSEN1	1449.12	-0.022425	0.160584	-0.139646	0.888939	0.98802	5663
NFKBIL1	138.274	-0.0342813	0.247301	-0.138622	0.889749	0.988107	4795
BTN2A3P	14.1191	0.0821153	0.597336	0.137469	0.89066	0.988212	54718
TRAF2	125.888	0.0321863	0.2388	0.134783	0.892783	0.988212	7186
GBP1	495.882	-0.0459712	0.355137	-0.129446	0.897005	0.989473	2633
GPAM	86.8252	0.0361436	0.281957	0.128188	0.898	0.989697	57678
CHID1	1050.78	-0.0250491	0.198	-0.126511	0.899328	0.989956	66005
SULF1	164.36	-0.0958209	0.775875	-0.1235	0.901711	0.990006	23213
NLRC5	164.227	0.040477	0.331042	0.122271	0.902684	0.990006	84166
MAPK11	63.0902	0.0488875	0.406393	0.120296	0.904249	0.990006	5600
TXK	18.8906	-0.0606015	0.524056	-0.115639	0.907938	0.990777	7294
SOCS5	11.6917	0.0707877	0.67419	0.104997	0.916378	0.991413	9655
GATA3	2799.37	0.0383405	0.367616	0.104295	0.916935	0.991582	2625
DDX3X	5685.74	-0.0197232	0.194541	-0.101383	0.919246	0.992075	1654
NLRC3	41.5819	0.0347744	0.352811	0.0985638	0.921485	0.992093	197358
TNFSF4	6.61493	-0.0788887	0.849606	-0.0928533	0.92602	0.992093	7292
POLR3F	144.535	-0.0261965	0.284276	-0.0921516	0.926578	0.992093	10621
POLR2H	530.537	-0.0183055	0.20449	-0.0895179	0.92867	0.992093	5437
ATG5	486.617	-0.0166926	0.203906	-0.081864	0.934755	0.992093	9474
MALT1	90.0349	0.0188372	0.230719	0.0816455	0.934929	0.992093	10892
BCL10	130.887	0.0216758	0.26952	0.0804236	0.9359	0.99213	8915
CD40	192.244	-0.0185555	0.251794	-0.073693	0.941255	0.993254	958
CRCP	990.312	-0.00957434	0.14827	-0.0645735	0.948514	0.99344	27297
TLR6	13.916	0.040714	0.649478	0.0626872	0.950016	0.993673	10333
OTUD7B	594.702	0.00895929	0.165641	0.0540888	0.956864	0.994262	56957
POLR2L	1992.6	-0.0122979	0.228573	-0.0538031	0.957092	0.994262	5441
BTN2A1	710.243	-0.00834559	0.169634	-0.0491977	0.960762	0.994613	11120
ROCK2	1334.19	-0.00667713	0.135777	-0.0491771	0.960778	0.994613	9475
APOA1	29.027	-0.0331952	0.699815	-0.0474342	0.962167	0.995261	335
RELA	1116.24	0.0089414	0.192469	0.0464562	0.962947	0.995505	5970
ITGB8	244.101	0.0149373	0.342703	0.0435868	0.965234	0.996286	3696
FOXP3	4.84134	0.0442626	1.11258	0.0397839	0.968265	0.997448	50943
FLT4	4497.88	0.00606967	0.18257	0.0332457	0.973479	0.99831	2324
EIF2AK3	424.432	0.00617769	0.200836	0.0307599	0.975461	0.998857	9451
CD58	250.675	-0.00730673	0.253017	-0.0288784	0.976962	0.998857	965
IFI16	1011.92	-0.00533505	0.201261	-0.0265081	0.978852	0.999313	3428
GBA	1464.02	-0.00791512	0.351288	-0.0225317	0.982024	0.999872	2629
LAG3	30.1275	0.0107175	0.581205	0.0184401	0.985288	0.999872	3902
PCBP2	11601.4	0.00263439	0.148268	0.0177678	0.985824	0.999872	5094
CD47	1071.62	-0.00385058	0.244931	-0.0157211	0.987457	0.999872	961
FOXP1	1058.08	-0.00227694	0.180449	-0.0126182	0.989932	0.999872	27086
MMP8	4.02072	0.0481022	4.18903	0.0114829	0.990838	0.999872	4317
AKAP8	655.364	0.00228868	0.214564	0.0106667	0.991489	0.999872	10270
RNF125	137.459	-0.00279407	0.331299	-0.00843366	0.993271	0.999872	54941
RNF135	289.637	-0.00140691	0.224779	-0.00625905	0.995006	0.999872	84282
PPM1B	784.147	0.000943564	0.176811	0.00533657	0.995742	0.999872	5495
TLR8	92.9397	0.00135924	0.416191	0.0032659	0.997394	0.999872	51311
ADCYAP1							116
ABCD2							225
APOA2							336
BTN1A1							696
C5AR1							728
CD40LG							959
CHRNA7							1139
CIDEA							1149
CMKLR1							1240
CRP							1401
CRYBA1							1411
CSF2							1437
CX3CR1							1524
DRD2							1813
F2							2147
FOXJ1							2302
ACKR1							2532
GDF2							2658
GHSR							2693
FFAR1							2864
FFAR3							2865
HLA-F							3134
IFNA2							3440
IFNB1							3456
IFNG							3458
IGHD							3495
IL2							3558
IL4							3565
IL5RA							3568
IL9							3578
IL12A							3592
IL12B							3593
IL13							3596
IL17A							3605
INS							3630
IRF4							3662
KIR2DL4							3805
LBP							3929
LTA							4049
LY9							4063
MIF							4282
MOG							4340
MRE11							4361
MYB							4602
NODAL							4838
NOS2							4843
ORM1							5004
ORM2							5005
PLA2G1B							5319
POU2AF1							5450
PRKCQ							5588
RORA							6095
SARS1							6301
CCL1							6346
CCL19							6363
CXCL6							6372
XCL1							6375
SFTPD							6441
SPN							6693
UFD1							7353
SCGB1A1							7356
EPX							8288
SOCS1							8651
SERPINB7							8710
IL1RL2							8808
CCN4							8840
ADIPOQ							9370
AIM2							9447
TOMM70							9868
NR1H4							9971
PRG3							10394
BTNL3							10917
HHLA2							11148
TRIM32							22954
LILRA4							23547
TSKU							25987
IL36RN							26525
NOX1							27035
CHIA							27159
IL37							27178
C5AR2							27202
PLA2G3							50487
ZNF580							51157
IL23A							51561
CYRIB							51571
GHRL							51738
IL17D							53342
UBASH3A							53347
TLR9							54106
INAVA							55765
IL26							55801
SELENOS							55829
ERBIN							55914
BTNL2							56244
CRTAM							56253
PANX2							56666
HMHB1							57824
NLRC4							58484
SELENOK							58515
IL21							59067
ACE2							59272
CRLF2							64109
VSIR							64115
ILRUN							64771
LRRC19							64922
VTCN1							79679
BTNL8							79908
CPTP							80772
TSLP							85480
TRIM15							89870
MACIR							90355
EOLA1							91966
CLEC6A							93978
IL17F							112744
PGLYRP2							114770
PGLYRP3							114771
C1QTNF4							114900
CGAS							115004
PANX3							116337
TMIGD2							126259
CCBE1							147372
NLRP4							147945
TICAM1							148022
IL23R							149233
PYHIN1							149628
PYDC2							152138
DEFB114							245928
DEFB124							245937
PYDC1							260434
IFNL1							282618
CXCL17							284340
NLRP9							338321
RAB7B							338382
FFAR4							338557
STING1							340061
RAET1G							353091
USP50							373509
SIGLEC16							400709
MIRLET7C							406885
MIRLET7E							406887
MIRLET7F1							406888
MIR100							406892
MIR101-1							406893
MIR105-1							406897
MIR106A							406899
MIR106B							406900
MIR107							406901
MIR125A							406910
MIR125B1							406911
MIR129-1							406917
MIR130A							406919
MIR132							406921
MIR134							406924
MIR135A1							406925
MIR136							406927
MIR140							406932
MIR142							406934
MIR144							406936
MIR145							406937
MIR146A							406938
MIR147A							406939
MIR149							406941
MIR152							406943
MIR155							406947
MIR15A							406948
MIR15B							406949
MIR16-1							406950
MIR17							406952
MIR181A2							406954
MIR181C							406957
MIR182							406958
MIR192							406967
MIR194-1							406969
MIR195							406971
MIR197							406974
MIR199A1							406976
MIR19A							406979
MIR19B1							406980
MIR20A							406982
MIR200B							406984
MIR200C							406985
MIR203A							406986
MIR204							406987
MIR205							406988
MIR206							406989
MIR21							406991
MIR215							406997
MIR217							406999
MIR221							407006
MIR222							407007
MIR24-1							407012
MIR26A1							407015
MIR26B							407017
MIR27B							407019
MIR28							407020
MIR29B1							407024
MIR31							407035
MIR320A							407037
MIR34A							407040
MIR92A1							407048
MIR93							407050
MIR98							407054
MIR302C							442895
MIR302D							442896
MIR338							442906
MIR372							442917
MIR373							442918
MIR361							494323
MIR378A							494327
MIR383							494332
MIR20B							574032
MIR488							574441
MIR146B							574447
MIR181D							574457
MIR520B							574473
MIR520C							574476
MIR520G							574484
MIR520H							574493
MIR504							574507
MIR506							574511
STMP1							647087
LGALS7B							653499
MIR411							693121
MIR590							693175
MIR657							724027
ACOD1							730249
MIR766							768218
MIR675							100033819
MIR877							100126314
MIR920							100126320
MIR935							100126325
MIR708							100126333
MIR365A							100126355
BTNL10							100129094
CD24							100133941
MIR6869							102465524

## Sheet: regulation of cell activation
geneSymbol	baseMean	log2FoldChange	lfcSE	stat	pvalue	padj	entrezid
PDGFRA	1898.63	-1.65318	0.237978	-6.94679	3.73703e-12	1.42259e-08	5156
TREM2	72.2335	-2.23776	0.444852	-5.03036	4.89563e-07	0.00024047	54209
SFRP1	575.935	-1.07697	0.24475	-4.4003	1.08104e-05	0.00231844	6422
ZBTB16	1022.16	-1.62603	0.377876	-4.30308	1.68437e-05	0.00304935	7704
PLA2G4A	68.3364	-1.46217	0.347519	-4.20745	2.58266e-05	0.00434042	5321
CLCF1	79.9873	-1.36129	0.329737	-4.12841	3.6528e-05	0.00540011	23529
IL18	116.15	-1.1246	0.274929	-4.09051	4.30425e-05	0.00624199	3606
CD9	1558.82	-1.39187	0.354566	-3.92555	8.65327e-05	0.0106261	928
SLAMF8	164.505	-1.43808	0.395691	-3.63434	0.000278696	0.0257195	56833
BCL6	960.806	-1.15775	0.326186	-3.54935	0.000386177	0.0330216	604
ZFP36L2	807.194	-0.920748	0.264921	-3.47556	0.000509795	0.0398085	678
PIK3R1	1482.78	-0.669226	0.197507	-3.38836	0.000703119	0.0480107	5295
SERPINE2	14395.3	-1.24153	0.36889	-3.36559	0.000763793	0.0497021	5270
IL1RL1	13.8763	-2.5313	0.756409	-3.34647	0.000818482	0.0525866	9173
TFRC	6089.36	1.05762	0.3323	3.18273	0.00145895	0.0738054	7037
LGALS3	1716.72	-1.14211	0.372895	-3.06283	0.00219256	0.0954907	3958
IL6ST	9011.01	-0.700755	0.231357	-3.02889	0.00245452	0.103369	3572
GLI2	31.084	-1.54876	0.514705	-3.00903	0.00262084	0.105582	2736
ITGAM	109.68	-1.27362	0.426611	-2.98543	0.0028318	0.11	3684
HLA-G	1859.99	-2.58953	0.894136	-2.89612	0.00377802	0.127446	3135
CYP26B1	118.207	-1.21187	0.423905	-2.85883	0.00425202	0.137173	56603
ARG2	103.786	0.653852	0.241457	2.70795	0.00677003	0.176653	384
THBS1	4287.47	-1.00962	0.378914	-2.6645	0.00771037	0.189684	7057
ZMIZ1	803.939	-0.506682	0.201559	-2.51382	0.0119432	0.239603	57178
ADAM8	62.9952	-1.10455	0.44873	-2.46151	0.0138353	0.25757	101
ZFP36L1	9741.96	-0.508081	0.206572	-2.45958	0.01391	0.258617	677
CLNK	36.6893	-1.50068	0.613016	-2.44803	0.0143639	0.261779	116449
IL1B	65.6572	-1.4947	0.611525	-2.44422	0.0145166	0.263775	3553
AHR	3141.04	0.771004	0.316397	2.43682	0.014817	0.267149	196
HAMP	15.3629	-1.5894	0.654822	-2.42723	0.0152147	0.270331	57817
NFKBID	32.3882	-1.13919	0.4712	-2.41764	0.0156214	0.274768	84807
CCL3	82.5031	-1.60915	0.673394	-2.38962	0.0168659	0.284596	6348
PNP	2021.78	0.490011	0.205149	2.38856	0.0169143	0.284596	4860
SRC	184.177	-0.523816	0.220908	-2.37119	0.0177309	0.293466	6714
FANCD2	106.594	0.562179	0.238731	2.35486	0.0185296	0.300692	2177
ICOSLG	185.585	-0.7678	0.326845	-2.34912	0.0188177	0.303858	23308
CCL21	16.5792	-1.76739	0.75334	-2.34607	0.0189725	0.305063	6366
SDC4	1470.07	-0.835317	0.356242	-2.3448	0.0190373	0.305781	6385
NFKBIZ	1107.67	-0.684328	0.304305	-2.24882	0.0245238	0.351292	64332
CD22	49.2648	-1.51108	0.676969	-2.23213	0.0256062	0.360343	933
CLEC7A	11.161	-1.8007	0.80684	-2.23179	0.0256289	0.360343	64581
VSIG4	727.406	-0.530614	0.240344	-2.20773	0.0272634	0.36967	11326
PRELID1	1279.01	0.349779	0.159759	2.18942	0.0285662	0.376172	27166
PDCD1LG2	210.802	-1.00747	0.462065	-2.18036	0.0292304	0.381398	80380
CD200	2904.64	0.562969	0.259044	2.17326	0.0297609	0.38502	4345
CORO1A	379.624	-0.711565	0.328826	-2.16395	0.0304679	0.388872	11151
VAV3	50.8857	-0.826333	0.384708	-2.14795	0.0317177	0.393936	10451
CD2	23.3732	-1.98055	0.927884	-2.13448	0.0328039	0.400887	914
PAK1	1725.16	0.554653	0.265681	2.08767	0.0368278	0.42132	5058
LGALS9	125.188	-0.747654	0.36008	-2.07635	0.0378613	0.425702	3965
YES1	1904.1	0.270832	0.132698	2.04098	0.0412533	0.438287	7525
LEP	2882.4	-2.11087	1.04376	-2.02236	0.0431388	0.447989	3952
IL27	58.134	0.930526	0.466327	1.99543	0.0459956	0.461499	246778
PAWR	494.166	0.348244	0.174849	1.99168	0.046406	0.463066	5074
HLA-E	9563.44	-0.445783	0.224509	-1.98559	0.0470786	0.465963	3133
EGR3	31.7633	-1.0185	0.516133	-1.97332	0.0484586	0.472092	1960
HFE	125.558	-0.534953	0.27601	-1.93817	0.052603	0.489092	3077
GRAP2	15.1822	-1.16242	0.605219	-1.92065	0.0547756	0.496762	9402
CD177	44.3883	-1.07938	0.561994	-1.92062	0.0547793	0.496762	57126
CASP3	659.633	0.37519	0.196547	1.9089	0.0562747	0.502578	836
PIK3R6	10.3252	-1.24737	0.656433	-1.90022	0.0574039	0.507012	146850
IGFBP2	1421.85	-1.0822	0.571807	-1.89259	0.058412	0.511466	3485
HLA-DPB1	686.578	-0.796128	0.421386	-1.88931	0.0588507	0.513087	3115
VNN1	46.8655	-0.714344	0.382103	-1.86951	0.0615524	0.52123	8876
GPNMB	7418.98	0.56396	0.303808	1.8563	0.0634104	0.527099	10457
JAK2	450.654	-0.414379	0.224827	-1.8431	0.0653138	0.533834	3717
MICA	100.235	-0.582085	0.31933	-1.82283	0.068329	0.544959	100507436
LILRB4	130.601	-0.573848	0.315455	-1.81911	0.0688942	0.545745	11006
MAP3K8	384.217	-0.536023	0.295063	-1.81664	0.0692725	0.545969	1326
ABL1	838.22	-0.343243	0.190118	-1.80542	0.0710091	0.552068	25
C12orf4	27.3772	0.948327	0.525898	1.80325	0.0713487	0.553171	57102
NOD2	14.6463	-1.21018	0.674329	-1.79464	0.0727117	0.556915	64127
RHOH	11.5968	-1.42598	0.795675	-1.79216	0.0731076	0.556995	399
FLT3LG	38.3409	-0.648641	0.36437	-1.78017	0.075048	0.560722	2323
PLA2G10	5.08403	-2.04298	1.16011	-1.76102	0.0782344	0.570069	8399
IL27RA	72.6955	-0.656209	0.377135	-1.73998	0.0818621	0.579724	9466
FBXO7	1393.78	-0.286063	0.164794	-1.73589	0.0825838	0.580565	25793
SOS2	285.09	0.696642	0.404049	1.72415	0.08468	0.587392	6655
SELP	70.4388	-0.688837	0.399528	-1.72413	0.0846847	0.587392	6403
FCER1G	1326.83	-0.384564	0.223237	-1.72267	0.0849482	0.587392	2207
PAK3	94.2102	0.589788	0.343925	1.71487	0.0863686	0.590789	5063
MFHAS1	346.456	-0.348481	0.203644	-1.71123	0.0870391	0.592432	9258
FGR	124.782	-0.575337	0.336854	-1.70797	0.0876418	0.59346	2268
PYCARD	157.012	-0.515253	0.302864	-1.70127	0.0888928	0.595926	29108
TNFSF8	38.456	-0.763502	0.449346	-1.69914	0.0892924	0.595926	944
GPR183	278.964	0.495129	0.292163	1.6947	0.090132	0.597065	1880
CCR2	21.0636	-1.13327	0.675065	-1.67875	0.0932002	0.601565	729230
SNX4	980.52	0.275134	0.165278	1.66467	0.0959778	0.60732	8723
SH3RF1	110.255	-0.398553	0.240869	-1.65464	0.0979968	0.612812	57630
SOD1	6329.66	0.360776	0.218299	1.65267	0.0983986	0.61298	6647
CD81	6159.76	-0.267902	0.164359	-1.62998	0.103105	0.623257	975
LILRA2	30.9486	-0.85427	0.525891	-1.62442	0.104285	0.62641	11027
FER	294.138	-0.36326	0.22706	-1.59985	0.109633	0.637252	2241
PTPN22	23.8434	-0.924992	0.579066	-1.59739	0.110179	0.637468	26191
PIBF1	200.043	-0.383023	0.240743	-1.591	0.111609	0.640679	10464
IDO1	1855.2	0.399201	0.251395	1.58794	0.112299	0.642367	3620
SPHK2	20.8923	0.831735	0.524589	1.5855	0.112853	0.642466	56848
AKT1	847.136	-0.316006	0.201161	-1.57091	0.116204	0.648658	207
TNFAIP8L2	90.0733	-0.490353	0.312679	-1.56823	0.116827	0.649108	79626
LMO4	240.146	0.594552	0.379505	1.56665	0.117196	0.650107	8543
CLPTM1	2952	0.319827	0.204761	1.56195	0.1183	0.65307	1209
RARA	258.618	-0.326926	0.209337	-1.56172	0.118355	0.65307	5914
NCK2	278.157	0.466858	0.302556	1.54305	0.122819	0.65876	8440
DOCK8	721.814	0.351738	0.230661	1.52491	0.127281	0.665789	81704
TGFB1	2958.4	-0.281127	0.185007	-1.51955	0.128624	0.670359	7040
STAT5B	5469.66	0.299689	0.199043	1.50565	0.132157	0.677103	6777
F2RL1	37.8861	-0.730945	0.489089	-1.4945	0.135044	0.680319	2150
ITGB2	786.652	-0.438151	0.294637	-1.48709	0.136991	0.683006	3689
CEACAM1	603.975	-0.26377	0.177455	-1.4864	0.137172	0.683301	634
CD5	10.8138	-1.32392	0.894864	-1.47947	0.139015	0.686551	921
HLA-DRB1	1459.25	-0.56517	0.38221	-1.47869	0.139223	0.686551	3123
VAMP8	2996.85	0.30037	0.204528	1.4686	0.141942	0.690045	8673
MMP14	3417.35	-0.30272	0.206596	-1.46528	0.142845	0.690045	4323
IL31RA	4.30112	-1.95656	1.33642	-1.46403	0.143186	0.690045	133396
GAB2	479.575	-0.372922	0.254823	-1.46346	0.143343	0.690045	9846
IGF2	698.884	-0.249304	0.170595	-1.46138	0.143911	0.690045	3481
PRDM1	96.0993	-0.677117	0.466214	-1.45237	0.146398	0.692791	639
BTK	47.2419	-0.682464	0.470665	-1.45	0.147058	0.693169	695
CEBPB	51.1899	0.820156	0.565659	1.44991	0.147083	0.693169	1051
RNF41	310.482	-0.263657	0.184025	-1.43273	0.151936	0.69814	10193
NFAM1	85.0284	-0.473861	0.336815	-1.40689	0.159461	0.705461	150372
NR4A3	56.0099	-0.819	0.589228	-1.38995	0.164543	0.709695	8013
SPHK1	79.4264	-0.521041	0.375659	-1.387	0.16544	0.710178	8877
MYO18A	435.633	-0.407759	0.294487	-1.38464	0.166162	0.710915	399687
SASH3	118.387	-0.500235	0.363064	-1.37781	0.168261	0.712488	54440
RPS6KA1	151.506	-0.428795	0.314191	-1.36476	0.172329	0.717468	6195
XBP1	3404	0.32875	0.242289	1.35685	0.17483	0.719112	7494
KAT2A	163.656	-0.29891	0.220783	-1.35386	0.175781	0.720103	2648
RUNX1	20.4857	-0.772849	0.572984	-1.34881	0.177397	0.722534	861
CD276	428.698	-0.322476	0.239849	-1.34449	0.178788	0.723563	80381
CD86	114.874	-0.429541	0.319819	-1.34308	0.179247	0.724248	942
VAMP7	731.35	0.181067	0.135122	1.34002	0.180239	0.724248	6845
MERTK	630.934	-0.356431	0.266418	-1.33787	0.18094	0.724316	10461
RASAL3	29.9196	-0.584982	0.438685	-1.33349	0.182371	0.725839	64926
HLA-DRA	2461.02	-0.538151	0.407997	-1.319	0.187167	0.730793	3122
SYK	268.456	-0.373204	0.284806	-1.31038	0.190067	0.730793	6850
CTLA4	20.7362	0.900665	0.689965	1.30538	0.191764	0.730793	1493
CD300A	86.2014	-0.453118	0.348703	-1.29944	0.193794	0.73241	11314
LRRC32	189.56	-0.252444	0.195018	-1.29446	0.195506	0.734394	2615
LILRB1	72.145	-0.547127	0.42328	-1.29259	0.196153	0.735055	10859
ANXA1	23541.4	0.287725	0.223021	1.29013	0.197007	0.736645	301
NCKAP1L	266.152	-0.35869	0.278539	-1.28776	0.197831	0.737316	3071
IL33	251.559	0.585966	0.456142	1.28461	0.198928	0.737592	90865
CD74	1326.13	-0.482901	0.376101	-1.28397	0.199153	0.737708	972
SOX4	64.9931	-0.521953	0.4082	-1.27867	0.201014	0.740155	6659
THY1	1886.55	0.423221	0.331206	1.27782	0.201314	0.740155	7070
CD6	11.6221	-1.06147	0.837989	-1.26669	0.205265	0.743964	923
LRRK2	73.3536	-0.502382	0.397772	-1.26299	0.206593	0.745395	120892
IL7	11.9082	0.962447	0.765108	1.25792	0.20842	0.74716	3574
CD46	98.3098	0.346178	0.275413	1.25694	0.208774	0.74716	4179
AXL	240.724	-0.363276	0.289022	-1.25691	0.208785	0.74716	558
PDPK1	830.434	0.234724	0.187128	1.25435	0.209715	0.749255	5170
CDKN1A	2206.11	-0.333773	0.267717	-1.24673	0.212495	0.750773	1026
PRAM1	25.0473	-0.570618	0.458951	-1.24331	0.213754	0.75181	84106
PLEK	144.365	0.380039	0.308133	1.23336	0.217441	0.755738	5341
NLRP3	29.581	-0.622852	0.507096	-1.22827	0.219345	0.757225	114548
IRS2	435.128	-0.278601	0.226967	-1.22749	0.219637	0.757225	8660
LOXL3	155.116	-0.323632	0.263821	-1.22671	0.219931	0.757666	84695
GATA2	2687.54	0.343164	0.281746	1.21799	0.223227	0.76167	2624
RIPK2	531.192	0.289614	0.2383	1.21533	0.22424	0.762647	8767
CD1D	10.0235	-0.8862	0.729479	-1.21484	0.224428	0.762647	912
NOS3	761.093	0.365316	0.30195	1.20986	0.226334	0.765013	4846
FES	276.576	-0.278602	0.233303	-1.19416	0.232415	0.77194	2242
PTAFR	40.8643	-0.481957	0.406071	-1.18688	0.235275	0.774921	5724
ADAMTS18	387.828	0.442533	0.373637	1.18439	0.236258	0.77574	170692
MNDA	278.872	-0.359455	0.303693	-1.18361	0.236567	0.775877	4332
CD226	23.6418	-0.579679	0.494875	-1.17136	0.241452	0.780097	10666
F11R	4042.09	-0.307278	0.263869	-1.16451	0.244218	0.782555	50848
PRKCZ	4546.62	0.241382	0.207796	1.16163	0.245386	0.78366	5590
STXBP1	402.787	-0.246544	0.21248	-1.16031	0.245921	0.783975	6812
TNFRSF4	47.6576	-0.476874	0.411049	-1.16014	0.245992	0.783975	7293
FANCA	67.7136	0.375024	0.323545	1.15911	0.246412	0.784349	2175
CD83	57.712	-0.590302	0.516711	-1.14242	0.253279	0.790789	9308
APOE	2607.28	-0.347965	0.305215	-1.14007	0.254258	0.791287	348
TYROBP	2015.55	-0.276884	0.243671	-1.1363	0.25583	0.791485	7305
SIRPA	603.821	-0.27491	0.241976	-1.1361	0.255913	0.791485	140885
LAPTM5	1398.32	-0.277271	0.244486	-1.1341	0.256754	0.791521	7805
MLH1	54.951	-0.35443	0.314105	-1.12838	0.259159	0.79168	4292
PTPN6	453.748	-0.306636	0.271867	-1.12789	0.259367	0.79168	5777
PRKCA	266.683	-0.325007	0.290023	-1.12062	0.262448	0.795167	5578
PRKCD	370.842	-0.24277	0.216778	-1.1199	0.262756	0.795331	5580
FADD	659.153	0.220147	0.197084	1.11702	0.263985	0.796543	8772
WNT5A	441.878	-0.702589	0.633743	-1.10863	0.267588	0.799385	7474
TOX	41.928	0.401048	0.36298	1.10488	0.269213	0.800243	9760
PLA2G2A	6859.32	-0.240463	0.217831	-1.1039	0.269636	0.800243	5320
TNFSF13B	48.1491	-0.433341	0.39425	-1.09915	0.271701	0.800505	10673
GAS6	1087.09	-0.276054	0.251189	-1.09899	0.271773	0.800505	2621
FGF10	81.8212	-0.423542	0.3869	-1.09471	0.273645	0.802619	2255
TBC1D10C	15.1677	-0.641602	0.591862	-1.08404	0.278347	0.803674	374403
IGLL5	6.51103	-0.95895	0.884934	-1.08364	0.278524	0.803686	100423062
SLC7A1	775.913	0.367985	0.341859	1.07642	0.281738	0.805854	6541
CX3CL1	87.0014	-0.45615	0.426813	-1.06873	0.28519	0.807383	6376
TIRAP	49.7665	0.373257	0.35004	1.06633	0.286276	0.807383	114609
CD80	12.4991	-0.851503	0.801563	-1.0623	0.288098	0.807621	941
EBI3	15249.8	0.400583	0.379067	1.05676	0.290621	0.807623	10148
PLSCR1	810.95	-0.223024	0.211088	-1.05655	0.290719	0.807623	5359
GLI3	1618.64	0.203531	0.19472	1.04525	0.295907	0.811266	2737
PRDX2	2244.67	0.160324	0.154248	1.03939	0.298623	0.814753	7001
LYN	1521.21	-0.285417	0.274791	-1.03867	0.298959	0.814794	4067
ARG1	7.86078	-0.796576	0.768409	-1.03666	0.299897	0.815329	383
JAK3	145.585	-0.338687	0.326738	-1.03657	0.299936	0.815329	3718
SH3KBP1	359.707	0.23333	0.226129	1.03185	0.302144	0.817476	30011
LRFN5	60.1704	-0.5166	0.501799	-1.0295	0.303247	0.817776	145581
WNT3A	336.046	0.373747	0.363144	1.0292	0.303386	0.817776	89780
CD160	9.24742	-1.06111	1.0455	-1.01493	0.310137	0.820022	11126
INPP5D	657.533	0.176718	0.174312	1.0138	0.310679	0.820022	3635
CCL2	668.759	-0.633375	0.626573	-1.01086	0.312085	0.820996	6347
INHA	374.185	-0.659839	0.655747	-1.00624	0.3143	0.822196	3623
BMP4	519.839	-0.300945	0.300298	-1.00215	0.316269	0.822632	652
SAMSN1	109.977	-0.351392	0.351502	-0.999686	0.317462	0.822949	64092
XRCC6	3683.12	0.177111	0.177973	0.995158	0.319659	0.823625	2547
PRKAR1A	3983.5	0.140603	0.141562	0.993228	0.320599	0.824344	5573
IL20RB	42.5901	-0.361191	0.365981	-0.986914	0.323685	0.825507	53833
ATP11C	147.469	-0.24084	0.244818	-0.983753	0.325237	0.826512	286410
AIF1	1055.41	-0.273432	0.281051	-0.972891	0.330607	0.830034	199
THBD	1410.68	-0.23715	0.243859	-0.972491	0.330806	0.830123	7056
IL10	22.5657	-0.520756	0.54885	-0.948812	0.342716	0.837647	3586
PAK2	1656.34	0.159743	0.168997	0.945242	0.344535	0.838669	5062
CLECL1	7.20122	-0.702254	0.743722	-0.944243	0.345045	0.838669	160365
DTX1	6.56074	0.792761	0.848928	0.933838	0.350387	0.840677	1840
LST1	114.172	-0.290105	0.312924	-0.927078	0.353886	0.843605	7940
NKAP	324.73	0.153016	0.168882	0.906054	0.364907	0.848701	79576
SCRIB	235.809	0.216268	0.241006	0.897356	0.369529	0.852161	23513
TYRO3	275.544	-0.22694	0.252977	-0.897079	0.369677	0.852372	7301
GLMN	43.5774	0.379275	0.423333	0.895925	0.370293	0.852588	11146
VCAM1	574.6	-0.332987	0.371941	-0.895268	0.370644	0.852588	7412
LILRA5	12.246	-0.722229	0.807417	-0.894493	0.371058	0.852588	353514
FGL1	42.947	-0.404592	0.457116	-0.885097	0.376104	0.855624	2267
KLRK1	46.9011	-0.445502	0.503833	-0.884225	0.376575	0.855624	22914
FCGR2B	2562.02	0.266842	0.304505	0.876314	0.380859	0.856209	2213
PJA2	1198.9	-0.131228	0.150457	-0.872195	0.383102	0.857264	9867
CAPN3	34.4077	-0.385941	0.443234	-0.870739	0.383897	0.858081	825
RIF1	471.544	0.169999	0.198181	0.857797	0.391005	0.861126	55183
PDGFB	984.485	-0.136101	0.160169	-0.849729	0.395476	0.863728	5155
FGL2	252.777	-0.314312	0.376191	-0.835513	0.403429	0.867657	10875
HLA-A	1954.93	-0.323231	0.387688	-0.833739	0.404428	0.868221	3105
VAV1	154.441	-0.22173	0.266125	-0.833179	0.404744	0.868522	7409
TBX21	12.9278	0.671323	0.807373	0.83149	0.405697	0.868889	30009
TRAF6	124.697	0.212376	0.25545	0.831378	0.40576	0.868889	7189
CD209	323.838	0.237668	0.287415	0.826917	0.408284	0.868889	30835
TP53BP1	873.49	-0.154058	0.186539	-0.825878	0.408873	0.868889	7158
BAD	525.685	0.218175	0.264461	0.824983	0.409381	0.868889	572
TREX1	44.8278	0.275723	0.335501	0.821824	0.411177	0.870428	11277
NDFIP1	1783.66	0.176239	0.220424	0.799546	0.423974	0.876351	80762
LAMP1	598.148	0.193976	0.245637	0.789685	0.429712	0.877048	3916
UBASH3B	804.932	-0.198744	0.253248	-0.784782	0.432582	0.878199	84959
BLOC1S3	37.0274	-0.329293	0.422449	-0.779485	0.435694	0.879816	388552
LGALS9C	7.20706	-0.690831	0.892384	-0.774141	0.438847	0.88086	654346
PPP2R3C	160.573	0.165764	0.215523	0.769125	0.441819	0.881775	55012
ZAP70	13.2265	-0.530527	0.692798	-0.765775	0.44381	0.882565	7535
CAV1	45.7929	-0.279326	0.37065	-0.753612	0.451082	0.886881	857
DCAF15	352.036	0.125817	0.167993	0.748943	0.453891	0.889264	90379
ZNF335	498.334	-0.15358	0.208689	-0.735926	0.461776	0.893675	63925
STXBP2	1533.42	-0.174556	0.239838	-0.72781	0.46673	0.897109	6813
TNFSF13	37.5557	-0.329984	0.4592	-0.718607	0.472383	0.897408	8741
PLA2G2F	9.43954	0.661412	0.922006	0.717362	0.473151	0.897903	64600
ZP3	9.82648	0.597128	0.840936	0.710076	0.477657	0.899542	7784
CTSC	1380.97	0.175368	0.249215	0.703683	0.48163	0.899959	1075
MDK	495.105	-0.209613	0.299044	-0.700941	0.48334	0.899959	4192
HES1	593.412	0.181125	0.258807	0.699846	0.484024	0.899959	3280
SOX13	802.93	-0.131543	0.189043	-0.695838	0.48653	0.900923	9580
LDLR	1382.63	-0.203066	0.29183	-0.695838	0.48653	0.900923	3949
HSPD1	1875.64	-0.190002	0.273872	-0.693762	0.487831	0.901352	3329
THOC1	303.513	-0.153143	0.222432	-0.688493	0.491142	0.902447	9984
GRB2	1231.26	0.130761	0.191401	0.683179	0.494494	0.903629	2885
SOX12	73.7242	0.336296	0.493481	0.681477	0.49557	0.903985	6666
FYN	112.974	-0.225993	0.33534	-0.673922	0.500361	0.906569	2534
MILR1	188.334	-0.235494	0.351439	-0.670086	0.502803	0.908058	284021
CD28	270.326	-0.206856	0.310706	-0.665763	0.505563	0.909005	940
AGER	139.826	-0.192236	0.289833	-0.663263	0.507162	0.909621	177
SH2B3	401.118	-0.155745	0.236315	-0.659058	0.509859	0.91045	10019
CD300LF	7.46612	-0.636584	0.96982	-0.656394	0.51157	0.91045	146722
CARD11	14.6166	0.428787	0.654356	0.655281	0.512287	0.91045	84433
ZBTB1	495.762	0.109812	0.168108	0.653226	0.51361	0.91045	22890
ERBB2	2473.69	0.191026	0.292689	0.652658	0.513977	0.91045	2064
CD38	23.8735	0.520062	0.800782	0.649443	0.516052	0.91045	952
CCDC88B	31.6152	-0.32621	0.503383	-0.648035	0.516962	0.91045	283234
TLR4	509.312	0.134445	0.210579	0.638456	0.523177	0.911802	7099
PTPRC	63.3812	-0.325949	0.511007	-0.637858	0.523566	0.911819	5788
CDC42	3810.97	-0.142158	0.222872	-0.637847	0.523573	0.911819	998
HLX	442.67	0.210958	0.335843	0.628145	0.529909	0.914457	3142
CST7	17.6501	-0.390508	0.624816	-0.624996	0.531974	0.915268	8530
PELI1	796.276	0.108524	0.175605	0.618	0.536575	0.915443	57162
RPS3	9292.59	0.116127	0.190237	0.610434	0.541574	0.917366	6188
STX4	2024.15	-0.0850868	0.140202	-0.606885	0.543927	0.917418	6810
TNFAIP3	459.5	-0.214666	0.354984	-0.604721	0.545364	0.917835	7128
CD274	1179.34	0.179538	0.299256	0.599949	0.54854	0.91934	29126
HMGB1	741.066	0.119939	0.200517	0.598147	0.549742	0.919519	3146
BCL2	1522.36	0.177019	0.300269	0.589534	0.555503	0.921129	596
CD55	210.031	-0.211226	0.360255	-0.586323	0.557659	0.92124	1604
DLG1	690.218	0.0946453	0.163942	0.577311	0.56373	0.92382	1739
IL7R	40.8644	-0.241349	0.418593	-0.57657	0.56423	0.92382	3575
LILRB2	117.924	-0.236681	0.420693	-0.562599	0.573708	0.927643	10288
LGALS1	2787.66	-0.132452	0.237707	-0.557205	0.577388	0.929519	3956
LEF1	52.3684	-0.226706	0.408214	-0.555361	0.578648	0.929519	51176
HAVCR2	81.1224	-0.201574	0.363934	-0.553876	0.579664	0.930033	84868
SMAD7	909.863	0.0982781	0.178145	0.551673	0.581172	0.930645	4092
SOS1	456.267	0.0996844	0.182454	0.546354	0.584823	0.931593	6654
CD3E	31.1634	-0.332888	0.610402	-0.545358	0.585507	0.931904	916
SIRPB1	7.4336	-2.37428	4.39324	-0.54044	0.588894	0.933356	10326
ZC3H12A	218.911	-0.163196	0.306135	-0.533085	0.593975	0.935601	80149
DPP4	2939.84	0.105256	0.198149	0.531198	0.595282	0.935764	1803
SART1	457.087	0.115435	0.217445	0.530868	0.59551	0.935764	9092
MYD88	593.825	0.11175	0.213628	0.523109	0.600898	0.935764	4615
TNFRSF14	280.064	0.12129	0.232274	0.522185	0.601541	0.935764	8764
RHBDD3	172.037	0.0991716	0.19055	0.52045	0.60275	0.935764	25807
ITPKB	479.213	0.137797	0.266301	0.517448	0.604844	0.935764	3707
NR1H3	202.153	-0.124122	0.240004	-0.517168	0.605039	0.935764	10062
CEBPA	817.471	0.166592	0.324512	0.513362	0.607698	0.936087	1050
ZP4	2.70983	-0.970063	1.91355	-0.506945	0.612193	0.936767	57829
BANK1	12.9281	0.388842	0.77031	0.504787	0.613709	0.936767	55024
EFNB1	1873.04	-0.124627	0.247606	-0.503326	0.614735	0.936779	1947
CR1	127.065	0.207257	0.413475	0.501257	0.616191	0.93728	1378
CCL5	143.113	-0.214369	0.4333	-0.494736	0.620787	0.937975	6352
CAMK4	14.922	0.309086	0.639563	0.483277	0.628899	0.940766	814
TWSG1	727.424	-0.0956718	0.198043	-0.483086	0.629034	0.940766	57045
HLA-DPA1	1846.41	-0.19918	0.416728	-0.477962	0.632677	0.941793	3113
C1QTNF1	932.347	-0.134363	0.282958	-0.474852	0.634893	0.942161	114897
GRN	10142	0.133379	0.281427	0.473938	0.635544	0.942428	2896
CD4	734.667	-0.0839112	0.177271	-0.473351	0.635963	0.942533	920
HMOX1	1559.99	-0.108798	0.233469	-0.466004	0.641212	0.944406	3162
METTL3	1049.26	0.0656234	0.140907	0.465721	0.641416	0.944406	56339
FOXF1	244.14	0.149425	0.324889	0.459927	0.645569	0.945199	2294
CCR7	17.0342	-0.252571	0.551275	-0.458158	0.646839	0.945499	1236
CNR1	31.158	-1.88911	4.18903	-0.450966	0.652014	0.947098	1268
RC3H1	748.902	-0.0619837	0.137718	-0.450077	0.652655	0.947377	149041
INHBA	12817.5	-0.141496	0.314974	-0.449231	0.653265	0.947539	3624
AP3D1	1219.06	0.0993395	0.222251	0.446969	0.654897	0.947851	8943
AP3B1	424.575	0.0874539	0.199822	0.437658	0.661634	0.94862	8546
IL1A	13.3993	0.286856	0.669863	0.428231	0.668483	0.949533	3552
AP1G1	987.803	-0.112453	0.263573	-0.426649	0.669635	0.950436	164
NR1D1	123.546	0.134881	0.318948	0.422894	0.672373	0.950572	9572
BPI	6.49878	0.392115	0.943845	0.415444	0.677817	0.951264	671
SOX15	9.99763	-1.82259	4.39324	-0.414862	0.678243	0.951264	6665
CBLB	690.597	-0.115589	0.281204	-0.411052	0.681035	0.951778	868
LGALS9B	6.79371	-0.387969	0.952386	-0.407365	0.68374	0.952231	284194
CD84	157.98	-0.137083	0.341695	-0.401184	0.688285	0.952683	8832
RIPK3	62.6112	-0.110041	0.274718	-0.400558	0.688745	0.952683	11035
PDPN	1360.92	-0.0961586	0.241214	-0.398643	0.690156	0.953151	10630
DUSP10	118.872	-0.130774	0.33003	-0.396248	0.691922	0.953278	11221
DROSHA	591.409	-0.0755742	0.191527	-0.394588	0.693147	0.954041	29102
TNFRSF1B	1092.48	0.0775965	0.197379	0.393135	0.69422	0.954227	7133
SHPK	456.838	-0.0708469	0.181213	-0.390959	0.695828	0.954227	23729
NCK1	458.669	0.0655074	0.170409	0.384412	0.700673	0.954768	4690
MSH2	282.093	-0.0707418	0.184953	-0.382486	0.702101	0.954772	4436
PDGFRB	2894.35	0.0896907	0.239399	0.37465	0.707921	0.956237	5159
EMILIN1	28.6303	-0.197403	0.528892	-0.373238	0.708971	0.956237	11117
GPR137B	503.156	-0.0624898	0.172907	-0.361406	0.717796	0.95742	7107
TNFRSF21	948.59	-0.0775845	0.220231	-0.352286	0.724623	0.959353	27242
PTPN2	329.932	0.0812122	0.232665	0.349052	0.72705	0.959729	5771
HMGB3	7748.21	-0.10185	0.296782	-0.343181	0.731462	0.961431	3149
CLC	7.91191	-0.257062	0.755634	-0.340194	0.733711	0.962238	1178
RAC2	172.016	-0.11883	0.358789	-0.331199	0.740494	0.964334	5880
MAD1L1	267.818	0.0559464	0.170747	0.327657	0.743171	0.965281	8379
IL2RA	87.5708	0.112764	0.349085	0.323026	0.746675	0.966572	3559
EFNB3	8.90265	-0.210939	0.656544	-0.321286	0.747993	0.966621	1949
PRKDC	1005.18	0.0537247	0.168345	0.319135	0.749624	0.967254	5591
IKZF3	13.6637	0.212835	0.671759	0.316832	0.751371	0.967691	22806
ATM	71.245	0.155565	0.493351	0.315324	0.752516	0.967703	472
TSPAN32	12.9225	-0.236341	0.754481	-0.31325	0.754091	0.968288	10077
CSK	700.978	-0.0571359	0.182465	-0.313133	0.75418	0.968288	1445
SUPT6H	2430.47	0.0559246	0.178892	0.312616	0.754573	0.96833	6830
TIGIT	11.7386	0.257259	0.838587	0.306777	0.759013	0.969344	201633
ZC3H8	136.187	-0.0901683	0.302273	-0.298301	0.765474	0.969948	84524
CD320	1042.66	0.11099	0.388374	0.28578	0.775046	0.972409	51293
IL4R	433.209	-0.051266	0.180733	-0.283656	0.776674	0.972409	3566
TNIP2	651.791	-0.065658	0.23155	-0.283559	0.776748	0.972409	79155
DNAJA3	611.065	0.0505263	0.182391	0.277022	0.781763	0.972856	9093
PAG1	1319.2	0.0574679	0.222923	0.257793	0.796567	0.976585	55824
ADA	56.1658	-0.121673	0.477743	-0.254682	0.798968	0.976804	100
NFATC2	166.833	1.10245	4.39324	0.250942	0.801859	0.976881	4773
PTPN11	1100.75	0.0350578	0.14234	0.246295	0.805454	0.97763	5781
IGF1	111.995	-0.0890192	0.376168	-0.236647	0.81293	0.978733	3479
FLOT2	2176.04	0.0367262	0.159133	0.230789	0.817479	0.980222	2319
CBFB	567.131	0.0339748	0.149933	0.2266	0.820735	0.980222	865
DUSP3	1339.84	0.0404226	0.179205	0.225566	0.821539	0.980222	1845
NRARP	201.327	0.0796709	0.357426	0.222902	0.823612	0.980222	441478
IL6	108.598	0.0797466	0.370412	0.215292	0.82954	0.982537	3569
TTBK1	5.41634	0.188003	0.879945	0.213653	0.830818	0.982899	84630
MAD2L2	283.446	0.0679306	0.321459	0.21132	0.832638	0.983521	10459
PRNP	22.7314	-0.0942339	0.46544	-0.202462	0.839556	0.984332	5621
BST1	28.8003	0.0898837	0.450123	0.199687	0.841725	0.984819	683
IL15	26.234	-0.0851779	0.442906	-0.192316	0.847495	0.98535	3600
IL12RB1	4.90525	-0.176237	0.979854	-0.17986	0.857262	0.986587	3594
CD33	54.2985	0.0922424	0.519563	0.177539	0.859085	0.98661	945
HLA-DMB	23.772	-0.412522	2.47546	-0.166645	0.86765	0.987318	3109
HLA-DOA	23.3436	-0.10934	0.656261	-0.16661	0.867677	0.987318	3111
BTN2A2	30.6534	-0.0793909	0.478021	-0.166083	0.868092	0.987318	10385
RC3H2	861.156	-0.0220596	0.133038	-0.165814	0.868303	0.987318	54542
RAC1	5390.25	-0.0215769	0.135033	-0.15979	0.873047	0.987318	5879
SYT11	417.494	-0.0353123	0.225026	-0.156925	0.875304	0.987318	23208
CLEC4D	21.9302	-0.0836166	0.533798	-0.156645	0.875525	0.987318	338339
EXOSC3	400.907	-0.0242621	0.156087	-0.15544	0.876475	0.987318	51010
RUNX3	34.1975	-0.0637061	0.439995	-0.144788	0.884878	0.987318	864
KLRC2	4.7132	0.181547	1.25541	0.144611	0.885018	0.987318	3822
PCID2	284.803	0.024807	0.176419	0.140614	0.888175	0.98801	55795
IRF1	1191.23	-0.0423596	0.303329	-0.139649	0.888937	0.98802	3659
MAPK8IP1	47.1357	-0.0468168	0.339491	-0.137903	0.890317	0.988212	9479
PRKG1	219.612	-0.0453653	0.338086	-0.134183	0.893258	0.988212	5592
GPAM	86.8252	0.0361436	0.281957	0.128188	0.898	0.989697	57678
IL13RA2	6.90463	0.533896	4.18903	0.127451	0.898584	0.989714	3598
FCRL3	4.35797	-0.384375	3.12354	-0.123057	0.902062	0.990006	115352
TXK	18.8906	-0.0606015	0.524056	-0.115639	0.907938	0.990777	7294
PCK1	8.15244	-0.137195	1.25505	-0.109315	0.912953	0.990777	5105
PDGFA	1047.68	0.0204623	0.194254	0.105338	0.916107	0.991413	5154
SOCS5	11.6917	0.0707877	0.67419	0.104997	0.916378	0.991413	9655
GATA3	2799.37	0.0383405	0.367616	0.104295	0.916935	0.991582	2625
TNFSF4	6.61493	-0.0788887	0.849606	-0.0928533	0.92602	0.992093	7292
CD27	9.501	0.404534	4.39324	0.0920812	0.926634	0.992093	939
PARP3	119.241	-0.0209602	0.232622	-0.0901043	0.928204	0.992093	10039
LAX1	8.78037	-0.0610193	0.699354	-0.0872509	0.930472	0.992093	54900
UNC13D	960.972	0.0221791	0.258219	0.0858926	0.931552	0.992093	201294
MALT1	90.0349	0.0188372	0.230719	0.0816455	0.934929	0.992093	10892
BCL10	130.887	0.0216758	0.26952	0.0804236	0.9359	0.99213	8915
SLC15A4	267.709	0.0135427	0.174247	0.0777216	0.938049	0.992818	121260
CD40	192.244	-0.0185555	0.251794	-0.073693	0.941255	0.993254	958
ALOX12	9.30477	0.0425097	0.639993	0.0664222	0.947042	0.99344	239
SPINK5	37.1022	0.0321238	0.495307	0.0648563	0.948288	0.99344	11005
TLR6	13.916	0.040714	0.649478	0.0626872	0.950016	0.993673	10333
SIT1	6.72332	0.26825	4.39324	0.0610597	0.951312	0.993762	27240
SPTA1	51.6464	-0.0220675	0.377487	-0.0584589	0.953383	0.993782	6708
FOXP3	4.84134	0.0442626	1.11258	0.0397839	0.968265	0.997448	50943
PIK3CA	315.897	0.0107577	0.279839	0.0384423	0.969335	0.997467	5290
PKN1	752.922	0.00543019	0.188245	0.0288463	0.976987	0.998857	5585
MPL	7.59713	0.0238065	0.866421	0.0274768	0.978079	0.999075	4352
HSPH1	216.993	0.00911247	0.367617	0.0247879	0.980224	0.999638	10808
TGFBR2	236.119	0.00624738	0.254757	0.0245229	0.980436	0.999738	7048
PAXIP1	209.401	0.00502061	0.218742	0.0229522	0.981688	0.999872	22976
LAG3	30.1275	0.0107175	0.581205	0.0184401	0.985288	0.999872	3902
CD47	1071.62	-0.00385058	0.244931	-0.0157211	0.987457	0.999872	961
LAT	127.73	-0.00410061	0.292564	-0.0140161	0.988817	0.999872	27040
MMP8	4.02072	0.0481022	4.18903	0.0114829	0.990838	0.999872	4317
TESPA1	11.4321	0.0391189	3.55097	0.0110164	0.99121	0.999872	9840
DLG5	12526.2	-0.00177376	0.210235	-0.00843703	0.993268	0.999872	9231
BLK							640
CD19							930
CD40LG							959
CD70							970
CHRNB2							1141
CNR2							1269
CCN2							1490
DMTN							2039
EPO							2056
F2							2147
FOXJ1							2302
GNRH1							2796
GPER1							2852
HLA-DRB3							3125
HLA-F							3134
HRG							3273
IFNA2							3440
IFNB1							3456
IFNG							3458
IGHA1							3493
IGHA2							3494
IGHD							3495
IGHE							3497
IGHG1							3500
IGHG2							3501
IGHG3							3502
IGHG4							3503
IGHM							3507
IGKC							3514
IGLC1							3537
IGLC2							3538
IGLC3							3539
IGLC6							3542
IGLL1							3543
IHH							3549
IL2							3558
IL4							3565
IL5							3567
IL12A							3592
IL12B							3593
IL13							3596
IRF4							3662
KARS1							3735
LBP							3929
LCK							3932
LMO1							4004
MEF2C							4208
MIF							4282
MYB							4602
PDCD1							5133
ENPP3							5169
PRKCQ							5588
NECTIN2							5819
RAG1							5896
RORA							6095
CCL19							6363
XCL1							6375
SFTPD							6441
SHH							6469
SOX11							6664
SPN							6693
TAC1							6863
TCF7							6932
SCGB1A1							7356
NSD2							7468
FOXN1							8456
TNFSF11							8600
SOCS1							8651
TNFSF14							8740
TNFSF9							8744
TNFRSF18							8784
IL1RL2							8808
TNFSF18							8995
SOCS6							9306
RIPOR2							9750
HHLA2							11148
TMEM131L							23240
TNFRSF13B							23495
STAP1							26228
PLA2G2D							26279
HAVCR1							26762
IL36B							27177
IGHV7-81							28378
IGHV6-1							28385
IGHV5-10-1							28386
IGHV5-51							28388
IGHV4-38-2							28389
IGHV4-61							28391
IGHV4-59							28392
IGHV4-39							28394
IGHV4-34							28395
IGHV4-31							28396
IGHV4-30-4							28397
IGHV4-28							28400
IGHV4-4							28401
IGHV3-74							28408
IGHV3-73							28409
IGHV3-72							28410
IGHV3-66							28412
IGHV3-64							28414
IGHV3-53							28420
IGHV3-49							28423
IGHV3-48							28424
IGHV3-43							28426
IGHV3-38							28429
IGHV3-35							28432
IGHV3-33							28434
IGHV3-30							28439
IGHV3-23							28442
IGHV3-21							28444
IGHV3-20							28445
IGHV3-16							28447
IGHV3-15							28448
IGHV3-13							28449
IGHV3-11							28450
IGHV3-9							28451
IGHV3-7							28452
IGHV2-70							28454
IGHV2-26							28455
IGHV2-5							28457
IGHV1-69-2							28458
IGHV1-69							28461
IGHV1-58							28464
IGHV1-45							28466
IGHV1-24							28467
IGHV1-18							28468
IGHV1-8							28472
IGHV1-3							28473
TRDC							28526
TRBC2							28638
TRBC1							28639
IGLC7							28834
ICOS							29851
ADGRE2							30817
PLA2G3							50487
ZBTB7B							51043
GAL							51083
KMT5B							51111
MZB1							51237
IL23A							51561
CYRIB							51571
TLR9							54106
SHLD2							54537
SIRPG							55423
CRTAM							56253
HMCES							56941
SLC39A10							57181
IGHV7-4-1							57289
IGHV3-30-3							57290
SLC46A2							57864
SELENOK							58515
IL21							59067
CELA2A							63036
CRLF2							64109
VSIR							64115
MARCHF7							64844
VTCN1							79679
KMT5C							84787
TSLP							85480
IGHV3-30-5							89770
PGLYRP2							114770
PGLYRP3							114771
CGAS							115004
TNFRSF13C							115650
EXOSC6							118460
SPACA3							124912
TMIGD2							126259
TICAM1							148022
IL23R							149233
SHLD1							149840
BTLA							151888
ADGRF5							221395
ZNF683							257101
IFNL1							282618
TAFA3							284467
CLEC4G							339390
IGHV1OR15-1							388077
MIR125A							406910
MIR128-1							406915
MIR130A							406919
MIR142							406934
MIR145							406937
MIR181B1							406955
MIR181C							406957
MIR21							406991
MIR27A							407018
MIR30B							407030
MIR92A1							407048
MIR17HG							407975
TARM1							441864
LGALS7B							653499
CD24							100133941
KLRC4-KLRK1							100528032
IGHV2-70D							102723168
IGHV1-69D							102723169
IGHV3-64D							102723170
IGHV3-43D							103106901
SHLD3							112441434

## Sheet: cytokine production
geneSymbol	baseMean	log2FoldChange	lfcSE	stat	pvalue	padj	entrezid
APOD	3206.29	-1.67493	0.255241	-6.56216	5.30343e-11	1.18045e-07	347
SAA1	132.958	-3.1723	0.564558	-5.61908	1.91975e-08	1.54475e-05	6288
CLU	1579.46	-1.78755	0.324334	-5.51145	3.55883e-08	2.4632e-05	1191
TREM2	72.2335	-2.23776	0.444852	-5.03036	4.89563e-07	0.00024047	54209
C3	182.892	-2.01466	0.40994	-4.91453	8.8995e-07	0.000347468	718
F3	1260.86	-1.25124	0.298146	-4.19673	2.70795e-05	0.00434042	2152
LUM	8069.63	-0.89723	0.215723	-4.15917	3.19408e-05	0.00493746	4060
IL18	116.15	-1.1246	0.274929	-4.09051	4.30425e-05	0.00624199	3606
IL16	79.0614	-1.15952	0.285195	-4.06569	4.78911e-05	0.00669026	3603
STAT6	2051.74	-0.501361	0.126021	-3.97839	6.9383e-05	0.00887811	6778
S100A8	592.142	-1.24961	0.326626	-3.8258	0.000130348	0.0144876	6279
RNF128	316.273	0.935263	0.253113	3.69504	0.00021985	0.0220053	79589
TGFB2	806.488	-0.916809	0.252048	-3.63744	0.00027536	0.0255665	7042
BCL6	960.806	-1.15775	0.326186	-3.54935	0.000386177	0.0330216	604
GATA6	127.462	-1.02055	0.289824	-3.52128	0.000429472	0.035349	2627
SMAD3	531.934	-0.895593	0.26202	-3.41803	0.00063076	0.0450758	4088
NAV3	72.5111	-1.04628	0.306338	-3.41544	0.0006368	0.0451003	89795
INHBB	37.0274	-1.69494	0.498602	-3.39938	0.00067538	0.0472955	3625
PIK3R1	1482.78	-0.669226	0.197507	-3.38836	0.000703119	0.0480107	5295
ZFP36	2063.81	-1.00042	0.29694	-3.36909	0.000754158	0.0497021	7538
IL1RL1	13.8763	-2.5313	0.756409	-3.34647	0.000818482	0.0525866	9173
SLC2A10	148.294	-0.81974	0.249977	-3.27925	0.00104082	0.0595809	81031
IL18R1	87.1164	-0.992352	0.316178	-3.13858	0.00169767	0.0810358	8809
CDH3	171.362	0.718339	0.229465	3.1305	0.0017451	0.0819631	1001
PLD4	31.9671	-1.86867	0.598561	-3.12194	0.00179665	0.0831537	122618
IL6ST	9011.01	-0.700755	0.231357	-3.02889	0.00245452	0.103369	3572
PER1	782.545	-0.711768	0.240767	-2.95626	0.00311398	0.114715	5187
IL17RC	54.2491	-1.31092	0.450925	-2.90718	0.00364699	0.125925	84818
HLA-G	1859.99	-2.58953	0.894136	-2.89612	0.00377802	0.127446	3135
ARRB2	692.88	-0.701957	0.244465	-2.8714	0.00408657	0.132974	409
CREBBP	1261.16	-0.670673	0.233627	-2.8707	0.00409568	0.132974	1387
ITGB6	189.827	-1.30392	0.460442	-2.83188	0.00462757	0.142693	3694
KLF4	1151.86	-0.609006	0.21621	-2.81674	0.00485145	0.147259	9314
ALOX15B	4.49772	-3.36023	1.21784	-2.75917	0.00579491	0.161243	247
IL6R	162.052	-0.803488	0.292278	-2.74905	0.0059768	0.164276	3570
NOX5	135.511	1.08441	0.395302	2.74325	0.00608336	0.165709	79400
ARG2	103.786	0.653852	0.241457	2.70795	0.00677003	0.176653	384
THBS1	4287.47	-1.00962	0.378914	-2.6645	0.00771037	0.189684	7057
PML	385.895	-0.540787	0.205361	-2.63334	0.00845489	0.201908	5371
CHI3L1	182.711	-1.3494	0.519516	-2.59741	0.00939297	0.214519	1116
PTGS2	181.208	-1.86704	0.728578	-2.56258	0.0103896	0.226652	5743
CYP1B1	112.427	-1.08034	0.427666	-2.52612	0.0115331	0.23552	1545
IGF2BP3	2496.02	0.541191	0.21427	2.52574	0.0115454	0.23552	10643
HDAC2	1408.23	0.436716	0.17302	2.52408	0.0116003	0.23552	3066
LRRFIP1	1014.44	-0.521598	0.210058	-2.48312	0.0130238	0.249089	9208
ZBP1	9.17667	-2.4825	1.00429	-2.47189	0.0134399	0.25347	81030
ADAM8	62.9952	-1.10455	0.44873	-2.46151	0.0138353	0.25757	101
IL1R2	141.955	-2.09191	0.854465	-2.44821	0.0143568	0.261779	7850
CLNK	36.6893	-1.50068	0.613016	-2.44803	0.0143639	0.261779	116449
IL1B	65.6572	-1.4947	0.611525	-2.44422	0.0145166	0.263775	3553
SLC11A1	79.6034	-0.743845	0.30608	-2.43023	0.0150893	0.270067	6556
CCL3	82.5031	-1.60915	0.673394	-2.38962	0.0168659	0.284596	6348
PNP	2021.78	0.490011	0.205149	2.38856	0.0169143	0.284596	4860
CADM1	1037.8	0.589528	0.247507	2.38187	0.0172251	0.288545	23705
ICOSLG	185.585	-0.7678	0.326845	-2.34912	0.0188177	0.303858	23308
NLRP7	7.96468	-2.49513	1.06648	-2.33959	0.0193049	0.30813	199713
LGR4	1247.28	0.629065	0.269763	2.33191	0.0197052	0.311579	55366
RPS6KA5	788.998	0.449614	0.195898	2.29514	0.0217248	0.330525	9252
FN1	37055	-1.49454	0.651297	-2.29471	0.0217499	0.330525	2335
HSPA1B	2586.15	-0.777575	0.339156	-2.29268	0.0218667	0.331968	3304
SLAMF1	55.6289	1.04536	0.458279	2.28105	0.0225455	0.335802	6504
CAPN2	1342.94	-0.4991	0.218984	-2.27916	0.0226578	0.33594	824
POSTN	1388.31	0.462582	0.203931	2.26833	0.0233093	0.340905	10631
CLEC7A	11.161	-1.8007	0.80684	-2.23179	0.0256289	0.360343	64581
HDAC9	31.6636	-1.01532	0.455982	-2.22666	0.0259699	0.36246	9734
ISL1	94.6641	1.00887	0.453416	2.22504	0.0260785	0.362977	3670
CD14	4145.71	0.646205	0.291773	2.21475	0.0267773	0.366299	929
TMSB4X	26361.5	-0.470451	0.212547	-2.21339	0.0268704	0.366299	7114
VSIG4	727.406	-0.530614	0.240344	-2.20773	0.0272634	0.36967	11326
PPARA	195.511	-0.51376	0.233104	-2.204	0.0275244	0.371394	5465
NFKB2	708.081	-0.34115	0.15536	-2.19586	0.0281017	0.373873	4791
PDCD1LG2	210.802	-1.00747	0.462065	-2.18036	0.0292304	0.381398	80380
SSC5D	10.1216	-1.47711	0.679101	-2.1751	0.0296224	0.384583	284297
CD200	2904.64	0.562969	0.259044	2.17326	0.0297609	0.38502	4345
POLR3D	565.924	-0.434343	0.200303	-2.16843	0.0301262	0.387291	661
PTPRS	270.121	-0.664783	0.309351	-2.14896	0.0316377	0.393926	5802
TMF1	86.2065	0.848596	0.396275	2.14143	0.0322392	0.397817	7110
CD2	23.3732	-1.98055	0.927884	-2.13448	0.0328039	0.400887	914
RASGRP1	490.812	-0.642843	0.30221	-2.12714	0.0334086	0.404061	10125
SERPINF2	14.495	-1.32197	0.623714	-2.11951	0.0340474	0.408542	5345
H19	315807	-0.394365	0.186176	-2.11824	0.0341549	0.40914	283120
FERMT1	160.028	0.522836	0.247095	2.11593	0.0343505	0.410239	55612
LGALS9	125.188	-0.747654	0.36008	-2.07635	0.0378613	0.425702	3965
NUTF2	1512.88	0.445175	0.218616	2.03633	0.0417171	0.44116	10204
BCL3	61.258	-0.801228	0.394158	-2.03276	0.0420771	0.44247	602
LEP	2882.4	-2.11087	1.04376	-2.02236	0.0431388	0.447989	3952
EGR1	1576.19	-1.18067	0.58427	-2.02076	0.043305	0.44815	1958
ISG15	737.214	-0.621132	0.307987	-2.01674	0.0437222	0.449229	9636
IL27	58.134	0.930526	0.466327	1.99543	0.0459956	0.461499	246778
HLA-E	9563.44	-0.445783	0.224509	-1.98559	0.0470786	0.465963	3133
IRF5	102.979	-0.689061	0.355261	-1.93959	0.0524297	0.488667	3663
HFE	125.558	-0.534953	0.27601	-1.93817	0.052603	0.489092	3077
FKBP1A	5635.06	0.252412	0.130263	1.93771	0.0526581	0.489092	2280
HPSE	266.443	0.898877	0.466203	1.92808	0.0538451	0.493618	10855
MAST2	275.305	-0.465974	0.24278	-1.91932	0.0549433	0.497101	23139
FCN1	138.959	-0.745919	0.393698	-1.89465	0.0581392	0.510251	2219
HLA-DPB1	686.578	-0.796128	0.421386	-1.88931	0.0588507	0.513087	3115
KLF2	1848.15	-0.641086	0.340127	-1.88484	0.0594515	0.514357	10365
SCIMP	50.2984	-0.994115	0.530755	-1.87302	0.0610654	0.520822	388325
KPNA6	1805.81	0.316497	0.170263	1.85887	0.0630458	0.526027	23633
GPNMB	7418.98	0.56396	0.303808	1.8563	0.0634104	0.527099	10457
JAK2	450.654	-0.414379	0.224827	-1.8431	0.0653138	0.533834	3717
NFATC1	61.9818	-0.548681	0.301074	-1.82241	0.0683928	0.544959	4772
LILRB4	130.601	-0.573848	0.315455	-1.81911	0.0688942	0.545745	11006
ABL1	838.22	-0.343243	0.190118	-1.80542	0.0710091	0.552068	25
NOD2	14.6463	-1.21018	0.674329	-1.79464	0.0727117	0.556915	64127
GAPDH	20214.6	-0.408265	0.227519	-1.79442	0.0727461	0.556915	2597
LITAF	906.352	-0.435741	0.243305	-1.79093	0.0733051	0.556995	9516
TLR3	325.664	0.544358	0.304176	1.78961	0.0735159	0.55761	7098
TAX1BP1	134.814	0.468582	0.264011	1.77486	0.0759218	0.562028	8887
AGT	21.9975	-1.32453	0.749941	-1.76617	0.0773665	0.565831	183
ATP2B1	438.401	0.431376	0.247722	1.74137	0.0816192	0.579724	490
IL27RA	72.6955	-0.656209	0.377135	-1.73998	0.0818621	0.579724	9466
FCER1G	1326.83	-0.384564	0.223237	-1.72267	0.0849482	0.587392	2207
ASB1	321.645	-0.32111	0.187464	-1.71292	0.0867273	0.5914	51665
FGR	124.782	-0.575337	0.336854	-1.70797	0.0876418	0.59346	2268
FURIN	8148.88	0.600242	0.351674	1.70681	0.0878568	0.594159	5045
MC1R	637.203	-0.425443	0.249569	-1.70471	0.0882479	0.594159	4157
PYCARD	157.012	-0.515253	0.302864	-1.70127	0.0888928	0.595926	29108
ADRA2A	11.9714	1.49042	0.876294	1.70082	0.088977	0.595926	150
TMED10	1802.02	0.447358	0.263063	1.70057	0.0890231	0.595926	10972
DDIT3	8.31114	1.37741	0.81541	1.68922	0.0911767	0.598683	1649
RELB	226.772	-0.431668	0.257025	-1.67948	0.0930593	0.601449	5971
CCR2	21.0636	-1.13327	0.675065	-1.67875	0.0932002	0.601565	729230
OSM	27.0498	-0.976273	0.584809	-1.66939	0.0950405	0.604288	5008
SOD1	6329.66	0.360776	0.218299	1.65267	0.0983986	0.61298	6647
PTGER4	86.8523	-0.469048	0.285505	-1.64287	0.10041	0.616588	5734
NLRP12	16.9002	-0.842571	0.513736	-1.64009	0.100987	0.617271	91662
P2RX7	139.572	-0.526951	0.321688	-1.63808	0.101405	0.617872	5027
CD81	6159.76	-0.267902	0.164359	-1.62998	0.103105	0.623257	975
LILRA2	30.9486	-0.85427	0.525891	-1.62442	0.104285	0.62641	11027
B2M	20293.8	-0.333712	0.205862	-1.62105	0.105007	0.627898	567
UBE2J1	1438.86	0.292675	0.181436	1.6131	0.106723	0.632194	51465
ANXA4	4148.09	-0.415956	0.257911	-1.61279	0.106791	0.632194	307
IRF7	192.515	-0.493327	0.306241	-1.61091	0.107198	0.632194	3665
ARHGEF2	407.994	-0.324801	0.202439	-1.60444	0.108618	0.635122	9181
STAT3	1469.56	-0.248835	0.155544	-1.59977	0.109649	0.637252	6774
PTPN22	23.8434	-0.924992	0.579066	-1.59739	0.110179	0.637468	26191
SPTBN1	9244.7	-0.314526	0.197278	-1.59433	0.110862	0.638224	6711
PHB	627.566	-0.351389	0.22044	-1.59403	0.110928	0.638362	5245
PIBF1	200.043	-0.383023	0.240743	-1.591	0.111609	0.640679	10464
IDO1	1855.2	0.399201	0.251395	1.58794	0.112299	0.642367	3620
SPHK2	20.8923	0.831735	0.524589	1.5855	0.112853	0.642466	56848
HEG1	2276.81	-0.236624	0.149299	-1.5849	0.112988	0.642466	57493
SMAD4	1066.31	0.228665	0.145039	1.57658	0.114893	0.646334	4089
RARA	258.618	-0.326926	0.209337	-1.56172	0.118355	0.65307	5914
SORL1	112.534	-0.509735	0.326549	-1.56097	0.11853	0.65307	6653
RAB1A	553.317	0.51953	0.332903	1.5606	0.118618	0.653085	5861
CUEDC2	57.6389	-0.596549	0.383406	-1.55592	0.119727	0.654477	79004
HILPDA	10.5877	1.06026	0.683085	1.55217	0.120622	0.655586	29923
FFAR2	26.3977	-0.781079	0.50341	-1.55158	0.120763	0.655586	2867
HOMER3	301.709	-0.336359	0.216798	-1.55148	0.120786	0.655586	9454
IRAK3	126.428	-0.455641	0.294564	-1.54683	0.121904	0.657538	11213
MAP3K7	331.396	0.32641	0.212618	1.5352	0.124736	0.662949	6885
PQBP1	177.786	0.370733	0.241974	1.53212	0.125493	0.663731	10084
TGFB1	2958.4	-0.281127	0.185007	-1.51955	0.128624	0.670359	7040
GPRC5B	658.58	-0.432244	0.286382	-1.50932	0.131216	0.675504	51704
STAT5B	5469.66	0.299689	0.199043	1.50565	0.132157	0.677103	6777
AGPAT2	194.546	-0.465059	0.311153	-1.49463	0.135011	0.680319	10555
F2RL1	37.8861	-0.730945	0.489089	-1.4945	0.135044	0.680319	2150
ADAM17	791.923	0.27276	0.183198	1.48888	0.136518	0.682658	6868
CEACAM1	603.975	-0.26377	0.177455	-1.4864	0.137172	0.683301	634
HLA-DRB1	1459.25	-0.56517	0.38221	-1.47869	0.139223	0.686551	3123
LAPTM4B	502.818	-0.335384	0.227458	-1.47449	0.140351	0.688677	55353
POMC	27.8523	-1.52715	1.03604	-1.47403	0.140474	0.688677	5443
CD2AP	1036.39	0.200229	0.136375	1.46822	0.142044	0.690045	23607
SERPINE1	21786.2	-0.583802	0.40148	-1.45413	0.145911	0.692791	5054
LTB	29.7525	-0.720154	0.495659	-1.45292	0.146245	0.692791	4050
BTK	47.2419	-0.682464	0.470665	-1.45	0.147058	0.693169	695
CEBPB	51.1899	0.820156	0.565659	1.44991	0.147083	0.693169	1051
BATF	58.6282	-0.512112	0.353536	-1.44854	0.147466	0.693482	10538
SLAMF6	31.9351	-0.614017	0.42806	-1.43442	0.151453	0.69801	114836
TLR2	129.424	-0.520813	0.368856	-1.41197	0.157959	0.704093	7097
NFAM1	85.0284	-0.473861	0.336815	-1.40689	0.159461	0.705461	150372
F2R	66.1706	-0.830539	0.592654	-1.40139	0.161097	0.70775	2149
CYLD	439.34	-0.219629	0.157479	-1.39466	0.16312	0.70932	1540
IGF2BP2	1300.72	-0.245043	0.175842	-1.39354	0.163457	0.709446	10644
NR4A3	56.0099	-0.819	0.589228	-1.38995	0.164543	0.709695	8013
SLC7A5	1935.04	0.476405	0.342789	1.38979	0.164593	0.709695	8140
SPHK1	79.4264	-0.521041	0.375659	-1.387	0.16544	0.710178	8877
SASH3	118.387	-0.500235	0.363064	-1.37781	0.168261	0.712488	54440
UBA7	474.78	-0.262138	0.190642	-1.37502	0.169124	0.713273	7318
CARD16	411.8	0.296031	0.216949	1.36452	0.172405	0.717468	114769
NOD1	207.971	-0.358721	0.263949	-1.35906	0.174129	0.718628	10392
CARD17	11.3414	1.29162	0.950831	1.35841	0.174332	0.718628	440068
XBP1	3404	0.32875	0.242289	1.35685	0.17483	0.719112	7494
KAT2A	163.656	-0.29891	0.220783	-1.35386	0.175781	0.720103	2648
RUNX1	20.4857	-0.772849	0.572984	-1.34881	0.177397	0.722534	861
CD276	428.698	-0.322476	0.239849	-1.34449	0.178788	0.723563	80381
CD86	114.874	-0.429541	0.319819	-1.34308	0.179247	0.724248	942
LY96	50.7069	0.74369	0.555479	1.33883	0.180627	0.724316	23643
MERTK	630.934	-0.356431	0.266418	-1.33787	0.18094	0.724316	10461
PIK3CD	147.947	-0.422945	0.316657	-1.33566	0.181661	0.725645	5293
APPL2	877.97	0.188191	0.14105	1.33422	0.182131	0.725839	55198
TSPO	275.811	-0.323128	0.244837	-1.31977	0.186912	0.730793	706
MBP	53.3207	-0.419146	0.317648	-1.31953	0.186992	0.730793	4155
KIT	111.583	0.399525	0.304854	1.31055	0.190011	0.730793	3815
SYK	268.456	-0.373204	0.284806	-1.31038	0.190067	0.730793	6850
LRRC32	189.56	-0.252444	0.195018	-1.29446	0.195506	0.734394	2615
LILRB1	72.145	-0.547127	0.42328	-1.29259	0.196153	0.735055	10859
REL	359.245	-0.246235	0.19076	-1.29081	0.196768	0.736645	5966
ANXA1	23541.4	0.287725	0.223021	1.29013	0.197007	0.736645	301
NCKAP1L	266.152	-0.35869	0.278539	-1.28776	0.197831	0.737316	3071
NFKB1	501.586	-0.195648	0.152046	-1.28677	0.198175	0.737316	4790
IL33	251.559	0.585966	0.456142	1.28461	0.198928	0.737592	90865
CD74	1326.13	-0.482901	0.376101	-1.28397	0.199153	0.737708	972
DDX21	539.165	0.289947	0.228465	1.26911	0.204403	0.742733	9188
CD6	11.6221	-1.06147	0.837989	-1.26669	0.205265	0.743964	923
BTNL9	457.37	-0.456458	0.361171	-1.26383	0.206292	0.745395	153579
POLR1C	297.217	0.240787	0.190683	1.26276	0.206676	0.745395	9533
IL7	11.9082	0.962447	0.765108	1.25792	0.20842	0.74716	3574
CD46	98.3098	0.346178	0.275413	1.25694	0.208774	0.74716	4179
AXL	240.724	-0.363276	0.289022	-1.25691	0.208785	0.74716	558
TUSC2	200.952	0.328088	0.265796	1.23436	0.217069	0.755155	11334
NLRP3	29.581	-0.622852	0.507096	-1.22827	0.219345	0.757225	114548
PAEP	148.575	-2.52268	2.05577	-1.22712	0.219777	0.757307	5047
RIPK2	531.192	0.289614	0.2383	1.21533	0.22424	0.762647	8767
IL1R1	1596.81	-0.329723	0.271687	-1.21361	0.224895	0.76342	3554
IRF3	1043.31	-0.284547	0.234938	-1.21116	0.225835	0.764373	3661
PLA2R1	119.08	0.327162	0.271328	1.20578	0.227901	0.767342	22925
EREG	11.6854	-2.60099	2.19019	-1.18756	0.235006	0.774921	2069
PTAFR	40.8643	-0.481957	0.406071	-1.18688	0.235275	0.774921	5724
MNDA	278.872	-0.359455	0.303693	-1.18361	0.236567	0.775877	4332
APP	5945.18	0.212684	0.181141	1.17414	0.24034	0.77859	351
CD226	23.6418	-0.579679	0.494875	-1.17136	0.241452	0.780097	10666
F11R	4042.09	-0.307278	0.263869	-1.16451	0.244218	0.782555	50848
POLA1	191.084	0.230945	0.198654	1.16255	0.245014	0.783366	5422
TBK1	1276.29	0.224313	0.193003	1.16223	0.245144	0.783366	29110
PRKCZ	4546.62	0.241382	0.207796	1.16163	0.245386	0.78366	5590
CLEC9A	23.7141	0.668339	0.578305	1.15569	0.247809	0.78576	283420
DHX36	574.169	0.177561	0.153801	1.15448	0.248303	0.786274	170506
MEFV	9.58282	-1.08485	0.943611	-1.14968	0.250274	0.788231	4210
CD83	57.712	-0.590302	0.516711	-1.14242	0.253279	0.790789	9308
TWIST1	1087.38	0.337373	0.295977	1.13986	0.254344	0.791287	7291
WNT11	75.8539	-0.46164	0.405691	-1.13791	0.255158	0.791485	7481
TYROBP	2015.55	-0.276884	0.243671	-1.1363	0.25583	0.791485	7305
SIRPA	603.821	-0.27491	0.241976	-1.1361	0.255913	0.791485	140885
STOML2	245.055	0.213323	0.188022	1.13457	0.256556	0.791521	30968
LAPTM5	1398.32	-0.277271	0.244486	-1.1341	0.256754	0.791521	7805
S100A12	99.7571	-0.34229	0.303395	-1.1282	0.259236	0.79168	6283
PTPN6	453.748	-0.306636	0.271867	-1.12789	0.259367	0.79168	5777
BTN3A1	72.6861	0.306177	0.271754	1.12667	0.259883	0.792166	11119
IKBKE	76.4864	-0.388765	0.346285	-1.12267	0.261576	0.794698	9641
ARFGEF2	669.048	0.220785	0.196868	1.12149	0.262079	0.795167	10564
FADD	659.153	0.220147	0.197084	1.11702	0.263985	0.796543	8772
GIT1	80.5743	-0.428114	0.383982	-1.11493	0.26488	0.796543	28964
C1QTNF3	115.495	-0.306354	0.27582	-1.1107	0.266696	0.798865	114899
WNT5A	441.878	-0.702589	0.633743	-1.10863	0.267588	0.799385	7474
GAS6	1087.09	-0.276054	0.251189	-1.09899	0.271773	0.800505	2621
MAPK14	875.196	-0.18477	0.170646	-1.08277	0.27891	0.803893	1432
CD34	5786.08	0.262273	0.242309	1.08239	0.27908	0.804077	947
CLEC4A	36.9958	-0.439432	0.409629	-1.07276	0.28338	0.806757	50856
CX3CL1	87.0014	-0.45615	0.426813	-1.06873	0.28519	0.807383	6376
LTBP1	1984.49	-0.307038	0.287874	-1.06657	0.286165	0.807383	4052
TIRAP	49.7665	0.373257	0.35004	1.06633	0.286276	0.807383	114609
GBP5	117.913	-0.997693	0.936975	-1.0648	0.286966	0.807577	115362
CD80	12.4991	-0.851503	0.801563	-1.0623	0.288098	0.807621	941
ITGAV	2417.99	0.196928	0.185851	1.0596	0.289326	0.807621	3685
RPS6KA4	487.022	0.185098	0.175018	1.0576	0.29024	0.807623	8986
ERMAP	117.262	0.336044	0.317879	1.05715	0.290445	0.807623	114625
TRIM21	311.708	-0.182196	0.172399	-1.05683	0.29059	0.807623	6737
EBI3	15249.8	0.400583	0.379067	1.05676	0.290621	0.807623	10148
PRKD2	660.054	-0.247152	0.234847	-1.0524	0.292618	0.809243	25865
TLR1	46.903	-0.3896	0.370533	-1.05146	0.293049	0.809569	7096
CD96	16.6519	-0.654967	0.625916	-1.04641	0.29537	0.810692	10225
DHX58	109.973	-0.268399	0.25686	-1.04492	0.296058	0.811388	79132
AFAP1L2	343.326	0.271914	0.261579	1.03951	0.298568	0.814749	84632
LYN	1521.21	-0.285417	0.274791	-1.03867	0.298959	0.814794	4067
ARG1	7.86078	-0.796576	0.768409	-1.03666	0.299897	0.815329	383
JAK3	145.585	-0.338687	0.326738	-1.03657	0.299936	0.815329	3718
SUZ12	887.225	0.160029	0.154763	1.03402	0.301125	0.81619	23512
WNT3A	336.046	0.373747	0.363144	1.0292	0.303386	0.817776	89780
HRAS	248.3	0.189209	0.183983	1.02841	0.303759	0.817776	3265
POLR3B	189.036	0.234189	0.228955	1.02286	0.306374	0.819182	55703
TRIM25	3070.74	-0.170861	0.167207	-1.02185	0.306852	0.819182	7706
FLOT1	1711.19	-0.17008	0.167259	-1.01687	0.309216	0.819728	10211
CD160	9.24742	-1.06111	1.0455	-1.01493	0.310137	0.820022	11126
INPP5D	657.533	0.176718	0.174312	1.0138	0.310679	0.820022	3635
INHA	374.185	-0.659839	0.655747	-1.00624	0.3143	0.822196	3623
ITCH	1275.89	0.130447	0.130065	1.00294	0.315892	0.822632	83737
XRCC6	3683.12	0.177111	0.177973	0.995158	0.319659	0.823625	2547
CYBA	753.16	-0.26165	0.263562	-0.992745	0.320834	0.824518	1535
IL20RB	42.5901	-0.361191	0.365981	-0.986914	0.323685	0.825507	53833
PLCB1	371.78	0.346678	0.35506	0.976391	0.328871	0.828543	23236
AIF1	1055.41	-0.273432	0.281051	-0.972891	0.330607	0.830034	199
TRIM56	437.237	-0.164392	0.170652	-0.963318	0.335388	0.834742	81844
TMEM106A	425.479	0.231958	0.243249	0.953583	0.340295	0.836562	113277
IL10	22.5657	-0.520756	0.54885	-0.948812	0.342716	0.837647	3586
CLECL1	7.20122	-0.702254	0.743722	-0.944243	0.345045	0.838669	160365
HSPA1A	6329.64	-0.346908	0.368301	-0.941912	0.346238	0.838669	3303
ELANE	8.17607	0.696852	0.74395	0.936692	0.348917	0.83997	1991
S1PR3	289.832	0.219407	0.237408	0.924177	0.355394	0.844601	1903
CACTIN	273.604	-0.185224	0.203158	-0.911727	0.361912	0.848112	58509
HYAL2	1926.8	-0.236146	0.259839	-0.908818	0.363446	0.848249	8692
PIK3CG	105.1	-0.25003	0.276331	-0.90482	0.365561	0.849053	5294
IFIH1	271.55	-0.205265	0.227702	-0.901463	0.367342	0.850249	64135
AZU1	5.39712	1.03772	1.15246	0.900439	0.367886	0.850395	566
PDCD4	10747.2	0.163379	0.181862	0.898372	0.368987	0.851427	27250
SCRIB	235.809	0.216268	0.241006	0.897356	0.369529	0.852161	23513
GLMN	43.5774	0.379275	0.423333	0.895925	0.370293	0.852588	11146
BCL6B	293.907	-0.187066	0.209127	-0.894512	0.371048	0.852588	255877
LILRA5	12.246	-0.722229	0.807417	-0.894493	0.371058	0.852588	353514
ALOX5	355.653	0.206849	0.23283	0.888411	0.37432	0.855206	240
FCGR2B	2562.02	0.266842	0.304505	0.876314	0.380859	0.856209	2213
IFNGR1	1662.81	0.157117	0.179637	0.874635	0.381773	0.856779	3459
TLR7	86.6162	-0.322839	0.371033	-0.870109	0.384241	0.858145	51284
NLRP10	117.645	0.437614	0.505686	0.865387	0.386827	0.860119	338322
NDRG2	874.984	-0.212765	0.246823	-0.862015	0.388679	0.860507	57447
IL1RAP	493.948	0.291305	0.338838	0.859717	0.389945	0.860779	3556
TNF	25.3208	-0.508907	0.593786	-0.857054	0.391415	0.861532	7124
ADAMTS3	87.9542	0.288992	0.339593	0.850995	0.394772	0.863174	9508
HLA-A	1954.93	-0.323231	0.387688	-0.833739	0.404428	0.868221	3105
TBX21	12.9278	0.671323	0.807373	0.83149	0.405697	0.868889	30009
TRAF6	124.697	0.212376	0.25545	0.831378	0.40576	0.868889	7189
TREX1	44.8278	0.275723	0.335501	0.821824	0.411177	0.870428	11277
NDFIP1	1783.66	0.176239	0.220424	0.799546	0.423974	0.876351	80762
SCAMP5	112.395	-0.26342	0.330129	-0.797931	0.424911	0.876999	192683
HDAC7	1120.78	-0.153551	0.192796	-0.796441	0.425776	0.877048	51564
HK1	1448.12	-0.124704	0.157638	-0.791081	0.428897	0.877048	3098
EIF2AK2	1048.96	-0.154819	0.196042	-0.789723	0.42969	0.877048	5610
IL17B	12.556	0.522367	0.662311	0.788703	0.430286	0.877221	27190
LTBP3	3922.08	-0.155958	0.197811	-0.788417	0.430453	0.877326	4054
LACC1	95.2322	0.207817	0.26799	0.775466	0.438064	0.880698	144811
LGALS9C	7.20706	-0.690831	0.892384	-0.774141	0.438847	0.88086	654346
CEBPG	83.1016	0.20797	0.268832	0.773604	0.439165	0.88086	1054
POLR2K	14.379	0.434012	0.56773	0.76447	0.444587	0.88297	5440
ATF2	566.525	0.120934	0.1583	0.763955	0.444894	0.883038	1386
MAPK13	917.666	0.162048	0.212837	0.761369	0.446437	0.883908	5603
IRF8	112.273	-0.257864	0.338905	-0.760873	0.446733	0.884233	3394
TIA1	1073.54	-0.190331	0.258385	-0.736619	0.461354	0.893544	7072
FRMD8	413.95	0.122379	0.166809	0.733648	0.463163	0.894339	83786
KAT5	1346.63	0.125186	0.172369	0.726266	0.467676	0.897229	10524
TRIM27	517.518	-0.129472	0.178694	-0.724546	0.468731	0.897291	5987
HSP90AA1	4406.34	0.145864	0.203028	0.718443	0.472484	0.897408	3320
CD244	10.6055	-0.519809	0.726224	-0.715769	0.474134	0.897903	51744
UBE2L6	680.871	-0.169461	0.2375	-0.713521	0.475523	0.898139	9246
ZP3	9.82648	0.597128	0.840936	0.710076	0.477657	0.899542	7784
TRIM6	27.2747	0.329695	0.464881	0.709202	0.478199	0.899553	117854
SEMA7A	4598.85	0.202485	0.285659	0.708836	0.478426	0.899553	8482
EPHA2	1034.66	-0.200355	0.283342	-0.707115	0.479495	0.899553	1969
STAT1	810.767	-0.22237	0.314905	-0.706149	0.480096	0.899553	6772
XRCC5	4208.24	0.0960404	0.136167	0.705312	0.480616	0.899833	7520
MDK	495.105	-0.209613	0.299044	-0.700941	0.48334	0.899959	4192
CHUK	227.719	0.144012	0.205959	0.699225	0.484411	0.899959	1147
HSPD1	1875.64	-0.190002	0.273872	-0.693762	0.487831	0.901352	3329
MUL1	626.08	0.158798	0.233398	0.680376	0.496267	0.904547	79594
PANX1	88.6797	-0.252053	0.375682	-0.670921	0.502271	0.907815	24145
RIOK3	531.927	0.1744	0.26058	0.669277	0.503319	0.908599	8780
CD28	270.326	-0.206856	0.310706	-0.665763	0.505563	0.909005	940
AGER	139.826	-0.192236	0.289833	-0.663263	0.507162	0.909621	177
TGFB3	812.515	0.159132	0.24228	0.65681	0.511303	0.91045	7043
CARD11	14.6166	0.428787	0.654356	0.655281	0.512287	0.91045	84433
NPLOC4	2332.49	-0.116624	0.178342	-0.653933	0.513155	0.91045	55666
TRAF3IP1	273.652	-0.136179	0.20911	-0.651231	0.514897	0.91045	26146
CCDC88B	31.6152	-0.32621	0.503383	-0.648035	0.516962	0.91045	283234
TLR4	509.312	0.134445	0.210579	0.638456	0.523177	0.911802	7099
PTPRC	63.3812	-0.325949	0.511007	-0.637858	0.523566	0.911819	5788
PLD3	3892.5	-0.150201	0.238427	-0.629965	0.528718	0.914077	23646
DDX41	386.083	-0.131333	0.210976	-0.622504	0.53361	0.915268	51428
GPATCH3	187.515	-0.124422	0.20016	-0.621615	0.534195	0.915268	63906
PLCG2	181.754	0.1518	0.244207	0.621603	0.534203	0.915268	5336
PELI1	796.276	0.108524	0.175605	0.618	0.536575	0.915443	57162
RNF26	489.644	0.144984	0.235715	0.615079	0.538502	0.915782	79102
RPS3	9292.59	0.116127	0.190237	0.610434	0.541574	0.917366	6188
DHX33	228.642	0.131996	0.216693	0.609138	0.542433	0.917366	56919
TRAF3	714.97	-0.128809	0.211772	-0.608243	0.543026	0.917366	7187
TNFAIP3	459.5	-0.214666	0.354984	-0.604721	0.545364	0.917835	7128
G3BP1	2250.8	0.092359	0.152992	0.603685	0.546053	0.91825	10146
CARD8	389.762	-0.130443	0.2167	-0.601954	0.547205	0.91892	22900
CD274	1179.34	0.179538	0.299256	0.599949	0.54854	0.91934	29126
HMGB1	741.066	0.119939	0.200517	0.598147	0.549742	0.919519	3146
ITK	19.0155	-0.370622	0.622796	-0.595094	0.551781	0.919704	3702
HOMER2	13.6636	-0.34965	0.58855	-0.594087	0.552454	0.919927	9455
SRGN	3108.77	-0.0953842	0.160693	-0.593579	0.552794	0.919927	5552
CD55	210.031	-0.211226	0.360255	-0.586323	0.557659	0.92124	1604
SIRT1	252.212	0.107638	0.183789	0.585661	0.558103	0.921528	23411
BTN3A3	64.6784	0.240192	0.412378	0.582456	0.56026	0.922178	10384
EP300	1410.29	0.134778	0.235477	0.572362	0.567077	0.92473	2033
NFATC3	438.161	-0.0922091	0.16113	-0.572267	0.567141	0.92473	4775
RNF216	970.719	-0.0827755	0.145123	-0.570383	0.568418	0.925293	54476
LILRB2	117.924	-0.236681	0.420693	-0.562599	0.573708	0.927643	10288
MAVS	606.451	-0.103906	0.184835	-0.562159	0.574008	0.927643	57506
MCOLN2	24.7377	-0.303152	0.54525	-0.555987	0.57822	0.929519	255231
LEF1	52.3684	-0.226706	0.408214	-0.555361	0.578648	0.929519	51176
MAP2K3	266.511	0.160088	0.28884	0.554244	0.579412	0.930006	5606
PPP1R11	1182.77	-0.110138	0.198844	-0.553892	0.579653	0.930033	6992
HAVCR2	81.1224	-0.201574	0.363934	-0.553876	0.579664	0.930033	84868
DDT	351.356	0.143736	0.259569	0.553748	0.579751	0.930033	1652
ZCCHC3	956.338	0.100929	0.182589	0.552764	0.580425	0.930233	85364
SMAD7	909.863	0.0982781	0.178145	0.551673	0.581172	0.930645	4092
C5	24.962	-0.291045	0.529379	-0.549787	0.582466	0.930997	727
NLRX1	63.0474	-0.171008	0.311319	-0.549303	0.582798	0.930997	79671
CD3E	31.1634	-0.332888	0.610402	-0.545358	0.585507	0.931904	916
ZC3H12A	218.911	-0.163196	0.306135	-0.533085	0.593975	0.935601	80149
POLR3GL	496.686	-0.0889367	0.168122	-0.529	0.596805	0.935764	84265
LPL	2182.68	0.386283	0.730611	0.528712	0.597005	0.935764	4023
SNAI2	413.626	-0.160869	0.305044	-0.527364	0.597941	0.935764	6591
PF4	115.56	-0.205711	0.390614	-0.526636	0.598446	0.935764	5196
HGF	5142.43	0.130084	0.247064	0.526522	0.598526	0.935764	3082
MYD88	593.825	0.11175	0.213628	0.523109	0.600898	0.935764	4615
TNFRSF14	280.064	0.12129	0.232274	0.522185	0.601541	0.935764	8764
HIF1A	917.722	-0.114866	0.220708	-0.520444	0.602754	0.935764	3091
TLR5	32.2603	-0.186357	0.358341	-0.520054	0.603026	0.935764	7100
CTNNB1	8392.27	0.0781971	0.152897	0.511438	0.609044	0.936249	1499
BANK1	12.9281	0.388842	0.77031	0.504787	0.613709	0.936767	55024
DICER1	323.484	0.127633	0.254345	0.50181	0.615801	0.93716	23405
CR1	127.065	0.207257	0.413475	0.501257	0.616191	0.93728	1378
PDE4B	293.195	-0.154142	0.308121	-0.500263	0.61689	0.937436	5142
LTF	77.0302	0.220752	0.441474	0.500033	0.617052	0.937436	4057
RSAD2	130.939	-0.154361	0.316391	-0.487879	0.625636	0.939687	91543
TWSG1	727.424	-0.0956718	0.198043	-0.483086	0.629034	0.940766	57045
ERRFI1	30.966	0.224431	0.464629	0.483033	0.629072	0.940766	54206
HLA-DPA1	1846.41	-0.19918	0.416728	-0.477962	0.632677	0.941793	3113
MAPKAPK2	842.053	0.0664307	0.139388	0.476589	0.633654	0.941982	9261
CD4	734.667	-0.0839112	0.177271	-0.473351	0.635963	0.942533	920
NPTN	5.18634	-0.444637	0.9481	-0.468977	0.639086	0.944309	27020
HMOX1	1559.99	-0.108798	0.233469	-0.466004	0.641212	0.944406	3162
ABCD1	585.667	0.130352	0.282914	0.460748	0.644979	0.945199	215
HSP90AB1	7799.82	-0.103479	0.224938	-0.460034	0.645492	0.945199	3326
CCR7	17.0342	-0.252571	0.551275	-0.458158	0.646839	0.945499	1236
EZR	23901.6	-0.122131	0.267158	-0.457151	0.647562	0.945695	7430
MAP2K5	393.406	0.105688	0.234328	0.451027	0.65197	0.947098	5607
DHX9	1260.16	0.0638679	0.141612	0.451007	0.651984	0.947098	1660
INHBA	12817.5	-0.141496	0.314974	-0.449231	0.653265	0.947539	3624
FZD5	182.677	-0.114933	0.257491	-0.446357	0.655339	0.947851	7855
RIPK1	880.536	0.0663766	0.1496	0.443695	0.657263	0.948101	8737
ARRB1	845.362	0.0964451	0.219502	0.439382	0.660385	0.948445	408
TNFRSF8	17.829	-1.82974	4.18903	-0.436793	0.662261	0.94862	943
HTR2B	33.7259	-1.5379	3.54856	-0.433388	0.664733	0.94862	3357
RGCC	3987.92	-0.106972	0.247379	-0.432422	0.665435	0.948641	28984
IL1A	13.3993	0.286856	0.669863	0.428231	0.668483	0.949533	3552
S100A9	2343.26	0.0835225	0.195407	0.427428	0.669068	0.94992	6280
TRIM16	804.109	-0.10529	0.247314	-0.425736	0.670301	0.950568	10626
CARD9	28.4529	-0.195419	0.462063	-0.422928	0.672348	0.950572	64170
CASP1	122.792	0.138401	0.327567	0.422513	0.672651	0.950587	834
ADCY7	1112.13	-0.0965221	0.230564	-0.418635	0.675483	0.950587	113
BPI	6.49878	0.392115	0.943845	0.415444	0.677817	0.951264	671
BTN3A2	143.881	0.152385	0.373666	0.407812	0.683412	0.952231	11118
CARD18	16.8219	0.189791	0.465659	0.407575	0.683586	0.952231	59082
LGALS9B	6.79371	-0.387969	0.952386	-0.407365	0.68374	0.952231	284194
POLR3G	13.997	-0.243941	0.60035	-0.406332	0.684498	0.952236	10622
CD84	157.98	-0.137083	0.341695	-0.401184	0.688285	0.952683	8832
RIPK3	62.6112	-0.110041	0.274718	-0.400558	0.688745	0.952683	11035
UCN	30.4943	-0.22181	0.556263	-0.39875	0.690077	0.953151	7349
TRAIP	41.0968	0.137545	0.345011	0.398668	0.690138	0.953151	10293
NMI	316.175	0.105469	0.265727	0.396906	0.691437	0.953151	9111
TNFRSF1B	1092.48	0.0775965	0.197379	0.393135	0.69422	0.954227	7133
NFAT5	4257.9	0.0593771	0.156142	0.380276	0.70374	0.955747	10725
POLR3H	330.084	0.0737572	0.196529	0.3753	0.707438	0.956237	171568
AKIRIN2	348.48	0.0650235	0.17361	0.374538	0.708004	0.956237	55122
DENND1B	21.2382	0.180979	0.483917	0.373988	0.708413	0.956237	163486
HERC5	267.619	-0.0829836	0.224272	-0.370013	0.711373	0.956651	51191
DTX4	593.193	-0.0679346	0.184954	-0.367306	0.713391	0.956821	23220
C1QBP	758.481	0.065856	0.181579	0.362685	0.71684	0.95742	708
GSTP1	7855.96	0.0939446	0.261892	0.358715	0.719809	0.95742	2950
POLR2F	453.007	0.093161	0.262655	0.35469	0.722822	0.958496	5435
TNFRSF21	948.59	-0.0775845	0.220231	-0.352286	0.724623	0.959353	27242
CLC	7.91191	-0.257062	0.755634	-0.340194	0.733711	0.962238	1178
C3AR1	235.693	-0.0964753	0.284433	-0.339184	0.734471	0.962238	719
LAMTOR5	1374.44	-0.0705542	0.211256	-0.333975	0.738398	0.963701	10542
PTPRJ	1239.06	-0.0838311	0.260507	-0.321799	0.747605	0.966572	5795
HMGB2	1722.36	0.066092	0.20542	0.32174	0.747649	0.966572	3148
PRKDC	1005.18	0.0537247	0.168345	0.319135	0.749624	0.967254	5591
DLL1	55.8196	-0.147252	0.466561	-0.315611	0.752298	0.967703	28514
GPSM3	246.01	-0.0709185	0.225615	-0.314335	0.753267	0.967932	63940
CSK	700.978	-0.0571359	0.182465	-0.313133	0.75418	0.968288	1445
CD36	3354.54	-0.0584815	0.188926	-0.309547	0.756906	0.969091	948
CASP8	33.7114	-0.132652	0.431417	-0.307479	0.758479	0.969272	841
TIGIT	11.7386	0.257259	0.838587	0.306777	0.759013	0.969344	201633
NLRP2	199.415	-0.0949954	0.316758	-0.299898	0.764255	0.969899	55655
APPL1	245.351	-0.0744528	0.249408	-0.298518	0.765308	0.969899	26060
IRAK1	120.48	-0.070593	0.236493	-0.2985	0.765322	0.969899	3654
ZFPM1	38.91	-0.110038	0.378759	-0.290523	0.771416	0.971978	161882
DDX58	332.291	0.0557109	0.192425	0.28952	0.772184	0.972111	23586
IL17RA	283.664	-0.0738322	0.260062	-0.283902	0.776486	0.972409	23765
IL4R	433.209	-0.051266	0.180733	-0.283656	0.776674	0.972409	3566
IL12RB2	141.798	-0.0904032	0.321289	-0.281377	0.778421	0.972409	3595
PDE4D	476.989	0.0828213	0.295093	0.280662	0.77897	0.972409	5144
PCSK5	335.5	-0.0812099	0.292848	-0.277311	0.781541	0.972856	5125
ARNT	2026.08	-0.0810372	0.296209	-0.273581	0.784406	0.973663	405
CSF1R	3545.19	-0.0527526	0.193768	-0.272246	0.785433	0.974211	1436
GATA4	220.309	0.0733964	0.272019	0.269821	0.787298	0.974339	2626
NFATC2IP	336.027	-0.0433777	0.162073	-0.267643	0.788974	0.974727	84901
PARK7	3878.93	0.0524189	0.195869	0.267623	0.78899	0.974727	11315
POU2F2	100.868	-0.0897526	0.338067	-0.265487	0.790634	0.974915	5452
NLRP1	262.226	-0.0834845	0.314796	-0.265202	0.790854	0.974915	22861
ANGPT1	312.705	-0.0744134	0.280707	-0.265093	0.790938	0.974915	284
BRCA1	66.2832	-0.0733414	0.279853	-0.262071	0.793267	0.975462	672
POLR3A	266.782	-0.0525967	0.20476	-0.25687	0.797279	0.976601	11128
SIGIRR	173.45	-0.0717545	0.282234	-0.254237	0.799312	0.976804	59307
NFATC2	166.833	1.10245	4.39324	0.250942	0.801859	0.976881	4773
OTUD5	1611.25	-0.0410879	0.164302	-0.250076	0.802529	0.977139	55593
YY1	1196.84	-0.0443045	0.177684	-0.249345	0.803094	0.977203	7528
SERPINB1	531.315	0.0448209	0.180227	0.248691	0.8036	0.977427	1992
PTPN11	1100.75	0.0350578	0.14234	0.246295	0.805454	0.97763	5781
HSPB1	27332.9	0.0763907	0.310734	0.24584	0.805806	0.97763	3315
HLA-B	1291.34	-1.07355	4.39324	-0.244364	0.806949	0.977768	3106
BST2	3379.88	0.0489151	0.201874	0.242306	0.808543	0.977773	684
TRPM4	110.15	-0.0646781	0.272737	-0.237145	0.812544	0.978691	54795
IGF1	111.995	-0.0890192	0.376168	-0.236647	0.81293	0.978733	3479
LRP1	3535.24	-0.0463142	0.197802	-0.234144	0.814873	0.979109	4035
POLR3C	366.173	-0.0483545	0.21067	-0.229527	0.818459	0.980222	10623
ATP6AP2	1700.04	0.0432423	0.189769	0.227868	0.819749	0.980222	10159
GSDMD	913.153	0.0332043	0.148949	0.222924	0.823595	0.980222	79792
ATF4	7040.82	-0.0427108	0.197651	-0.216092	0.828916	0.982249	468
IL6	108.598	0.0797466	0.370412	0.215292	0.82954	0.982537	3569
POLR3K	194.414	-0.0404434	0.189444	-0.213485	0.830949	0.982899	51728
PIN1	546.357	0.0383111	0.187867	0.203927	0.83841	0.984205	5300
PRNP	22.7314	-0.0942339	0.46544	-0.202462	0.839556	0.984332	5621
TRIB2	1180.09	-0.0431401	0.219656	-0.196398	0.844298	0.984819	28951
POLR2E	1866.26	0.0301729	0.155063	0.194585	0.845718	0.985181	5434
IGF2BP1	136.742	-0.0664797	0.344303	-0.193085	0.846893	0.98535	10642
IL15	26.234	-0.0851779	0.442906	-0.192316	0.847495	0.98535	3600
MMP12	50.0192	-0.791351	4.18903	-0.18891	0.850163	0.985386	4321
CREB1	483.059	0.0354369	0.189428	0.187074	0.851603	0.98603	1385
TRIL	32.0863	0.0696617	0.380833	0.182919	0.854861	0.986184	9865
SULF2	224.442	-0.0676535	0.370969	-0.18237	0.855293	0.986184	55959
LURAP1	217.849	0.0889202	0.487828	0.182278	0.855365	0.986184	541468
IL12RB1	4.90525	-0.176237	0.979854	-0.17986	0.857262	0.986587	3594
CD33	54.2985	0.0922424	0.519563	0.177539	0.859085	0.98661	945
CD200R1	33.5408	0.0759985	0.439955	0.172742	0.862854	0.986972	131450
POLR3E	566.078	-0.0295412	0.177711	-0.166231	0.867975	0.987318	55718
BTN2A2	30.6534	-0.0793909	0.478021	-0.166083	0.868092	0.987318	10385
SETD2	820.528	-0.0279968	0.168615	-0.16604	0.868126	0.987318	29072
AGPAT1	1027.01	0.0276133	0.168588	0.163791	0.869895	0.987318	10554
RAC1	5390.25	-0.0215769	0.135033	-0.15979	0.873047	0.987318	5879
SYT11	417.494	-0.0353123	0.225026	-0.156925	0.875304	0.987318	23208
NFATC4	298.595	0.0522621	0.336619	0.155256	0.876619	0.987318	4776
BAP1	983.653	-0.0260053	0.174866	-0.148716	0.881778	0.987318	8314
MAPKBP1	225.825	0.02877	0.201472	0.142799	0.886449	0.987318	23005
IRF1	1191.23	-0.0423596	0.303329	-0.139649	0.888937	0.98802	3659
PSEN1	1449.12	-0.022425	0.160584	-0.139646	0.888939	0.98802	5663
NFKBIL1	138.274	-0.0342813	0.247301	-0.138622	0.889749	0.988107	4795
BTN2A3P	14.1191	0.0821153	0.597336	0.137469	0.89066	0.988212	54718
TRAF2	125.888	0.0321863	0.2388	0.134783	0.892783	0.988212	7186
GBP1	495.882	-0.0459712	0.355137	-0.129446	0.897005	0.989473	2633
GPAM	86.8252	0.0361436	0.281957	0.128188	0.898	0.989697	57678
CHID1	1050.78	-0.0250491	0.198	-0.126511	0.899328	0.989956	66005
SULF1	164.36	-0.0958209	0.775875	-0.1235	0.901711	0.990006	23213
NLRC5	164.227	0.040477	0.331042	0.122271	0.902684	0.990006	84166
MAPK11	63.0902	0.0488875	0.406393	0.120296	0.904249	0.990006	5600
TXK	18.8906	-0.0606015	0.524056	-0.115639	0.907938	0.990777	7294
SOCS5	11.6917	0.0707877	0.67419	0.104997	0.916378	0.991413	9655
GATA3	2799.37	0.0383405	0.367616	0.104295	0.916935	0.991582	2625
DDX3X	5685.74	-0.0197232	0.194541	-0.101383	0.919246	0.992075	1654
NLRC3	41.5819	0.0347744	0.352811	0.0985638	0.921485	0.992093	197358
TNFSF4	6.61493	-0.0788887	0.849606	-0.0928533	0.92602	0.992093	7292
POLR3F	144.535	-0.0261965	0.284276	-0.0921516	0.926578	0.992093	10621
POLR2H	530.537	-0.0183055	0.20449	-0.0895179	0.92867	0.992093	5437
ATG5	486.617	-0.0166926	0.203906	-0.081864	0.934755	0.992093	9474
MALT1	90.0349	0.0188372	0.230719	0.0816455	0.934929	0.992093	10892
RFTN1	933.595	-0.0187322	0.232855	-0.0804457	0.935883	0.99213	23180
BCL10	130.887	0.0216758	0.26952	0.0804236	0.9359	0.99213	8915
S100A13	257.475	0.0183175	0.234351	0.078163	0.937698	0.992585	6284
CD40	192.244	-0.0185555	0.251794	-0.073693	0.941255	0.993254	958
CRCP	990.312	-0.00957434	0.14827	-0.0645735	0.948514	0.99344	27297
TLR6	13.916	0.040714	0.649478	0.0626872	0.950016	0.993673	10333
OTUD7B	594.702	0.00895929	0.165641	0.0540888	0.956864	0.994262	56957
POLR2L	1992.6	-0.0122979	0.228573	-0.0538031	0.957092	0.994262	5441
BTN2A1	710.243	-0.00834559	0.169634	-0.0491977	0.960762	0.994613	11120
ROCK2	1334.19	-0.00667713	0.135777	-0.0491771	0.960778	0.994613	9475
APOA1	29.027	-0.0331952	0.699815	-0.0474342	0.962167	0.995261	335
RELA	1116.24	0.0089414	0.192469	0.0464562	0.962947	0.995505	5970
ITGB8	244.101	0.0149373	0.342703	0.0435868	0.965234	0.996286	3696
FOXP3	4.84134	0.0442626	1.11258	0.0397839	0.968265	0.997448	50943
FLT4	4497.88	0.00606967	0.18257	0.0332457	0.973479	0.99831	2324
EIF2AK3	424.432	0.00617769	0.200836	0.0307599	0.975461	0.998857	9451
CD58	250.675	-0.00730673	0.253017	-0.0288784	0.976962	0.998857	965
IFI16	1011.92	-0.00533505	0.201261	-0.0265081	0.978852	0.999313	3428
GBA	1464.02	-0.00791512	0.351288	-0.0225317	0.982024	0.999872	2629
LAG3	30.1275	0.0107175	0.581205	0.0184401	0.985288	0.999872	3902
PCBP2	11601.4	0.00263439	0.148268	0.0177678	0.985824	0.999872	5094
CD47	1071.62	-0.00385058	0.244931	-0.0157211	0.987457	0.999872	961
FOXP1	1058.08	-0.00227694	0.180449	-0.0126182	0.989932	0.999872	27086
MMP8	4.02072	0.0481022	4.18903	0.0114829	0.990838	0.999872	4317
AKAP8	655.364	0.00228868	0.214564	0.0106667	0.991489	0.999872	10270
RNF125	137.459	-0.00279407	0.331299	-0.00843366	0.993271	0.999872	54941
RNF135	289.637	-0.00140691	0.224779	-0.00625905	0.995006	0.999872	84282
PPM1B	784.147	0.000943564	0.176811	0.00533657	0.995742	0.999872	5495
TLR8	92.9397	0.00135924	0.416191	0.0032659	0.997394	0.999872	51311
ADCYAP1							116
ABCD2							225
AIRE							326
APOA2							336
BTN1A1							696
C5AR1							728
CD40LG							959
CHGA							1113
CHRNA7							1139
CIDEA							1149
CMA1							1215
CMKLR1							1240
CRP							1401
CRYBA1							1411
CSF2							1437
CX3CR1							1524
DRD2							1813
F2							2147
FOXJ1							2302
ACKR1							2532
GDF2							2658
GHSR							2693
FFAR1							2864
FFAR3							2865
HLA-F							3134
IFNA2							3440
IFNB1							3456
IFNG							3458
IGHD							3495
IL2							3558
IL4							3565
IL5RA							3568
IL9							3578
IL12A							3592
IL12B							3593
IL13							3596
IL17A							3605
INS							3630
IRF4							3662
KIR2DL4							3805
LBP							3929
LTA							4049
LY9							4063
MIF							4282
MOG							4340
MRE11							4361
MYB							4602
NODAL							4838
NOS2							4843
ORM1							5004
ORM2							5005
PLA2G1B							5319
POU2AF1							5450
PRKCQ							5588
RORA							6095
SARS1							6301
CCL1							6346
CCL19							6363
CXCL6							6372
XCL1							6375
SFTPD							6441
SPN							6693
UFD1							7353
SCGB1A1							7356
EPX							8288
SOCS1							8651
SERPINB7							8710
IL1RL2							8808
CCN4							8840
ADGRG1							9289
ADIPOQ							9370
AIM2							9447
TOMM70							9868
NR1H4							9971
PRG3							10394
BTNL3							10917
HHLA2							11148
TRIM32							22954
LILRA4							23547
TSKU							25987
IL36RN							26525
NOX1							27035
CHIA							27159
IL37							27178
C5AR2							27202
PLA2G3							50487
ZBTB7B							51043
ZNF580							51157
IL23A							51561
CYRIB							51571
GHRL							51738
IL17D							53342
UBASH3A							53347
TLR9							54106
INAVA							55765
IL26							55801
SELENOS							55829
ERBIN							55914
BTNL2							56244
CRTAM							56253
PANX2							56666
HMHB1							57824
NLRC4							58484
SELENOK							58515
IL21							59067
ACE2							59272
CRLF2							64109
VSIR							64115
ILRUN							64771
LRRC19							64922
VTCN1							79679
BTNL8							79908
CPTP							80772
TSLP							85480
TRIM15							89870
MACIR							90355
EOLA1							91966
CLEC6A							93978
IL17F							112744
PGLYRP2							114770
PGLYRP3							114771
C1QTNF4							114900
CGAS							115004
PANX3							116337
TMIGD2							126259
CCBE1							147372
NLRP4							147945
TICAM1							148022
IL23R							149233
PYHIN1							149628
PYDC2							152138
DEFB114							245928
DEFB124							245937
PYDC1							260434
IFNL1							282618
CXCL17							284340
NLRP9							338321
RAB7B							338382
FFAR4							338557
STING1							340061
RAET1G							353091
USP50							373509
NRROS							375387
SIGLEC16							400709
MIRLET7C							406885
MIRLET7E							406887
MIRLET7F1							406888
MIR100							406892
MIR101-1							406893
MIR105-1							406897
MIR106A							406899
MIR106B							406900
MIR107							406901
MIR125A							406910
MIR125B1							406911
MIR129-1							406917
MIR130A							406919
MIR132							406921
MIR134							406924
MIR135A1							406925
MIR136							406927
MIR140							406932
MIR142							406934
MIR144							406936
MIR145							406937
MIR146A							406938
MIR147A							406939
MIR149							406941
MIR152							406943
MIR155							406947
MIR15A							406948
MIR15B							406949
MIR16-1							406950
MIR17							406952
MIR181A2							406954
MIR181C							406957
MIR182							406958
MIR192							406967
MIR194-1							406969
MIR195							406971
MIR197							406974
MIR199A1							406976
MIR19A							406979
MIR19B1							406980
MIR20A							406982
MIR200B							406984
MIR200C							406985
MIR203A							406986
MIR204							406987
MIR205							406988
MIR206							406989
MIR21							406991
MIR215							406997
MIR217							406999
MIR221							407006
MIR222							407007
MIR24-1							407012
MIR26A1							407015
MIR26B							407017
MIR27B							407019
MIR28							407020
MIR29B1							407024
MIR31							407035
MIR320A							407037
MIR34A							407040
MIR92A1							407048
MIR93							407050
MIR98							407054
MIR302C							442895
MIR302D							442896
MIR338							442906
MIR372							442917
MIR373							442918
MIR361							494323
MIR378A							494327
MIR383							494332
MIR20B							574032
MIR488							574441
MIR146B							574447
MIR181D							574457
MIR520B							574473
MIR520C							574476
MIR520G							574484
MIR520H							574493
MIR504							574507
MIR506							574511
STMP1							647087
LGALS7B							653499
MIR411							693121
MIR590							693175
MIR657							724027
ACOD1							730249
MIR766							768218
MIR675							100033819
MIR877							100126314
MIR920							100126320
MIR935							100126325
MIR708							100126333
MIR365A							100126355
BTNL10							100129094
CD24							100133941
KLRF2							100431172
MIR6869							102465524

## Sheet: inflammatory response
geneSymbol	baseMean	log2FoldChange	lfcSE	stat	pvalue	padj	entrezid
APOD	3206.29	-1.67493	0.255241	-6.56216	5.30343e-11	1.18045e-07	347
PTX3	97.6354	-3.60429	0.566073	-6.36718	1.92534e-10	3.25746e-07	5806
SAA1	132.958	-3.1723	0.564558	-5.61908	1.91975e-08	1.54475e-05	6288
GGT5	118.444	-1.98023	0.373793	-5.29767	1.17293e-07	6.98685e-05	2687
TREM2	72.2335	-2.23776	0.444852	-5.03036	4.89563e-07	0.00024047	54209
C3	182.892	-2.01466	0.40994	-4.91453	8.8995e-07	0.000347468	718
SOCS3	275.388	-1.09267	0.223734	-4.8838	1.04058e-06	0.000377261	9021
CERS6	521.447	-1.07162	0.222718	-4.81155	1.49763e-06	0.000495748	253782
PLA2G7	222.333	-1.6034	0.34169	-4.69256	2.69801e-06	0.000811015	7941
NUPR1	721.909	-0.957897	0.213856	-4.47916	7.4936e-06	0.00178289	26471
PTGIS	55.8152	-2.16576	0.506073	-4.27955	1.87271e-05	0.00331579	5740
F3	1260.86	-1.25124	0.298146	-4.19673	2.70795e-05	0.00434042	2152
IL18	116.15	-1.1246	0.274929	-4.09051	4.30425e-05	0.00624199	3606
IL16	79.0614	-1.15952	0.285195	-4.06569	4.78911e-05	0.00669026	3603
S100A8	592.142	-1.24961	0.326626	-3.8258	0.000130348	0.0144876	6279
PARP4	366.478	-0.674253	0.184679	-3.65095	0.000261273	0.024865	143
SLAMF8	164.505	-1.43808	0.395691	-3.63434	0.000278696	0.0257195	56833
BCL6	960.806	-1.15775	0.326186	-3.54935	0.000386177	0.0330216	604
CRHBP	256.806	1.54772	0.447644	3.45748	0.000545252	0.0415128	1393
SMAD3	531.934	-0.895593	0.26202	-3.41803	0.00063076	0.0450758	4088
IL1RL1	13.8763	-2.5313	0.756409	-3.34647	0.000818482	0.0525866	9173
HSPG2	1240.68	-0.928744	0.280184	-3.31476	0.000917213	0.0554222	3339
ASS1	448.489	0.686854	0.211875	3.24179	0.00118781	0.0654255	445
PTGES	915.032	-1.21168	0.378353	-3.2025	0.00136241	0.0705628	9536
CD163	1993.52	-0.534846	0.169794	-3.14997	0.00163289	0.0790157	9332
IL18R1	87.1164	-0.992352	0.316178	-3.13858	0.00169767	0.0810358	8809
PLD4	31.9671	-1.86867	0.598561	-3.12194	0.00179665	0.0831537	122618
PTGER2	103.168	-1.25241	0.406275	-3.08266	0.00205159	0.091881	5732
IL6ST	9011.01	-0.700755	0.231357	-3.02889	0.00245452	0.103369	3572
BMP2	162.482	-1.02711	0.339645	-3.02407	0.00249397	0.103675	650
C4B	128.317	-1.0245	0.339184	-3.02048	0.00252377	0.104111	721
PER1	782.545	-0.711768	0.240767	-2.95626	0.00311398	0.114715	5187
IL17RC	54.2491	-1.31092	0.450925	-2.90718	0.00364699	0.125925	84818
IL17RE	24.9904	-1.96248	0.676951	-2.89899	0.00374364	0.127446	132014
MMP25	77.6323	-0.992725	0.345764	-2.87111	0.00409039	0.132974	64386
CYP26B1	118.207	-1.21187	0.423905	-2.85883	0.00425202	0.137173	56603
ITGB6	189.827	-1.30392	0.460442	-2.83188	0.00462757	0.142693	3694
KLF4	1151.86	-0.609006	0.21621	-2.81674	0.00485145	0.147259	9314
PTGFR	66.5266	1.20353	0.428892	2.80615	0.00501378	0.148986	5737
CXCL1	240.234	2.08098	0.748633	2.7797	0.00544086	0.155729	2919
IL6R	162.052	-0.803488	0.292278	-2.74905	0.0059768	0.164276	3570
TSPAN2	27.3011	-1.33442	0.492755	-2.70809	0.00676719	0.176653	10100
TIMP1	4876.36	-0.81059	0.303858	-2.66766	0.00763826	0.188811	7076
THBS1	4287.47	-1.00962	0.378914	-2.6645	0.00771037	0.189684	7057
FOS	6271.89	-1.73633	0.666798	-2.60398	0.00921473	0.212595	2353
CHI3L1	182.711	-1.3494	0.519516	-2.59741	0.00939297	0.214519	1116
PTGS2	181.208	-1.86704	0.728578	-2.56258	0.0103896	0.226652	5743
GJA1	5652.21	-0.477516	0.188357	-2.53516	0.0112395	0.233485	2697
ZBP1	9.17667	-2.4825	1.00429	-2.47189	0.0134399	0.25347	81030
ADAM8	62.9952	-1.10455	0.44873	-2.46151	0.0138353	0.25757	101
IL1R2	141.955	-2.09191	0.854465	-2.44821	0.0143568	0.261779	7850
IL1B	65.6572	-1.4947	0.611525	-2.44422	0.0145166	0.263775	3553
SLC11A1	79.6034	-0.743845	0.30608	-2.43023	0.0150893	0.270067	6556
HAMP	15.3629	-1.5894	0.654822	-2.42723	0.0152147	0.270331	57817
NFKBID	32.3882	-1.13919	0.4712	-2.41764	0.0156214	0.274768	84807
CCL3	82.5031	-1.60915	0.673394	-2.38962	0.0168659	0.284596	6348
LPCAT3	912.352	0.530697	0.224475	2.36417	0.0180708	0.296512	10162
NFE2L2	1553.98	0.35348	0.150023	2.35617	0.0184647	0.300514	4780
FANCD2	106.594	0.562179	0.238731	2.35486	0.0185296	0.300692	2177
CCL21	16.5792	-1.76739	0.75334	-2.34607	0.0189725	0.305063	6366
NLRP7	7.96468	-2.49513	1.06648	-2.33959	0.0193049	0.30813	199713
FABP4	3048.91	0.671249	0.287596	2.334	0.0195957	0.31114	2167
THEMIS2	107.029	-0.756319	0.325392	-2.32433	0.0201076	0.315903	9473
ADORA3	34.4951	-1.30043	0.562985	-2.30989	0.0208944	0.323758	140
RPS6KA5	788.998	0.449614	0.195898	2.29514	0.0217248	0.330525	9252
FN1	37055	-1.49454	0.651297	-2.29471	0.0217499	0.330525	2335
AGTR1	50.1524	1.03695	0.453181	2.28817	0.0221279	0.333691	185
NFKBIZ	1107.67	-0.684328	0.304305	-2.24882	0.0245238	0.351292	64332
SBNO2	717.934	-0.37364	0.166896	-2.23875	0.0251721	0.355892	22904
CLEC7A	11.161	-1.8007	0.80684	-2.23179	0.0256289	0.360343	64581
HDAC9	31.6636	-1.01532	0.455982	-2.22666	0.0259699	0.36246	9734
OLR1	1888.3	0.576049	0.258834	2.22555	0.0260444	0.362835	4973
ISL1	94.6641	1.00887	0.453416	2.22504	0.0260785	0.362977	3670
CD14	4145.71	0.646205	0.291773	2.21475	0.0267773	0.366299	929
TMSB4X	26361.5	-0.470451	0.212547	-2.21339	0.0268704	0.366299	7114
PPARA	195.511	-0.51376	0.233104	-2.204	0.0275244	0.371394	5465
SNCA	302.496	-0.889865	0.404012	-2.20257	0.0276252	0.371926	6622
LYZ	969.296	-0.762306	0.348268	-2.18885	0.0286076	0.376172	4069
SCUBE1	62.5139	-1.31997	0.604252	-2.18447	0.0289275	0.378093	80274
CD200	2904.64	0.562969	0.259044	2.17326	0.0297609	0.38502	4345
SERPINF2	14.495	-1.32197	0.623714	-2.11951	0.0340474	0.408542	5345
H19	315807	-0.394365	0.186176	-2.11824	0.0341549	0.40914	283120
LGALS9	125.188	-0.747654	0.36008	-2.07635	0.0378613	0.425702	3965
NAPEPLD	143.174	0.467056	0.225598	2.07031	0.0384237	0.428137	222236
TPST1	177.003	-0.541023	0.262368	-2.06207	0.0392007	0.43036	8460
XCR1	111.666	-1.10777	0.545051	-2.03241	0.0421123	0.44247	2829
LEP	2882.4	-2.11087	1.04376	-2.02236	0.0431388	0.447989	3952
HDAC4	189.803	-0.454996	0.225568	-2.01711	0.0436841	0.449141	9759
PLGRKT	182.084	0.543831	0.270298	2.01197	0.0442233	0.452546	55848
NOX4	39.7209	0.869408	0.432648	2.00951	0.0444835	0.453915	50507
STAB1	821.7	-0.484965	0.24159	-2.00739	0.0447084	0.455064	23166
CAMK1D	98.6846	-0.769494	0.383683	-2.00555	0.0449048	0.456452	57118
IL27	58.134	0.930526	0.466327	1.99543	0.0459956	0.461499	246778
IL10RB	1205.41	0.392484	0.197114	1.99115	0.0464644	0.463335	3588
NAIP	96.1911	-0.636188	0.320067	-1.98767	0.0468482	0.465625	4671
HLA-E	9563.44	-0.445783	0.224509	-1.98559	0.0470786	0.465963	3133
EIF2AK1	2706.09	0.332321	0.170484	1.94928	0.0512626	0.483029	27102
FPR2	49.1317	-0.806282	0.414553	-1.94494	0.0517821	0.48403	2358
IRF5	102.979	-0.689061	0.355261	-1.93959	0.0524297	0.488667	3663
HFE	125.558	-0.534953	0.27601	-1.93817	0.052603	0.489092	3077
CD44	34.6593	1.18963	0.62081	1.91626	0.055332	0.498173	960
PPBP	373.678	-0.693077	0.363184	-1.90834	0.0563479	0.502936	5473
MAPK7	346.587	-0.364516	0.193632	-1.88251	0.0597664	0.515189	5598
SMPDL3B	12.5495	1.21508	0.649595	1.87052	0.0614121	0.52123	27293
VNN1	46.8655	-0.714344	0.382103	-1.86951	0.0615524	0.52123	8876
KPNA6	1805.81	0.316497	0.170263	1.85887	0.0630458	0.526027	23633
JAK2	450.654	-0.414379	0.224827	-1.8431	0.0653138	0.533834	3717
AKNA	97.2384	-0.462084	0.252266	-1.83174	0.0669906	0.539358	80709
LILRB4	130.601	-0.573848	0.315455	-1.81911	0.0688942	0.545745	11006
NOD2	14.6463	-1.21018	0.674329	-1.79464	0.0727117	0.556915	64127
ITGAL	114.857	-0.661685	0.36905	-1.79294	0.0729826	0.556995	3683
TLR3	325.664	0.544358	0.304176	1.78961	0.0735159	0.55761	7098
AGT	21.9975	-1.32453	0.749941	-1.76617	0.0773665	0.565831	183
ADORA1	218.649	0.727613	0.419339	1.73514	0.0827156	0.581223	134
SELP	70.4388	-0.688837	0.399528	-1.72413	0.0846847	0.587392	6403
MFHAS1	346.456	-0.348481	0.203644	-1.71123	0.0870391	0.592432	9258
CCL4	84.1836	-1.03249	0.604419	-1.70824	0.087592	0.59346	6351
CD68	1078.01	-0.405131	0.237634	-1.70485	0.0882219	0.594159	968
PYCARD	157.012	-0.515253	0.302864	-1.70127	0.0888928	0.595926	29108
RELB	226.772	-0.431668	0.257025	-1.67948	0.0930593	0.601449	5971
CCR2	21.0636	-1.13327	0.675065	-1.67875	0.0932002	0.601565	729230
OSM	27.0498	-0.976273	0.584809	-1.66939	0.0950405	0.604288	5008
SNX4	980.52	0.275134	0.165278	1.66467	0.0959778	0.60732	8723
ITIH4	42.4529	-0.56341	0.339574	-1.65916	0.0970826	0.608938	3700
SOD1	6329.66	0.360776	0.218299	1.65267	0.0983986	0.61298	6647
IL22RA2	23.6166	0.883075	0.536019	1.64747	0.0994617	0.61441	116379
PTGER4	86.8523	-0.469048	0.285505	-1.64287	0.10041	0.616588	5734
NLRP12	16.9002	-0.842571	0.513736	-1.64009	0.100987	0.617271	91662
CD81	6159.76	-0.267902	0.164359	-1.62998	0.103105	0.623257	975
PLA2G4B	115.376	-0.504604	0.31071	-1.62404	0.104368	0.626634	100137049
C4A	96.3363	-0.740909	0.458648	-1.61542	0.10622	0.631062	720
SELE	51.6479	0.809458	0.502559	1.61067	0.107251	0.632194	6401
B4GALT1	3926.06	0.393764	0.244484	1.61059	0.10727	0.632194	2683
IL18RAP	9.96246	-1.04264	0.650306	-1.6033	0.108868	0.635636	8807
CCL23	7.0673	-1.45808	0.910444	-1.60151	0.109265	0.636973	6368
STAT3	1469.56	-0.248835	0.155544	-1.59977	0.109649	0.637252	6774
IDO1	1855.2	0.399201	0.251395	1.58794	0.112299	0.642367	3620
TGM2	44716.4	0.366534	0.230904	1.58739	0.112425	0.642466	7052
PF4V1	10.5464	-1.4224	0.89775	-1.5844	0.113102	0.642466	5197
AKT1	847.136	-0.316006	0.201161	-1.57091	0.116204	0.648658	207
TNFAIP8L2	90.0733	-0.490353	0.312679	-1.56823	0.116827	0.649108	79626
IL1RN	39.5872	-1.12807	0.723043	-1.56017	0.118719	0.653085	3557
CUEDC2	57.6389	-0.596549	0.383406	-1.55592	0.119727	0.654477	79004
FFAR2	26.3977	-0.781079	0.50341	-1.55158	0.120763	0.655586	2867
MMP9	42.8984	-0.712757	0.46503	-1.53271	0.125347	0.663627	4318
ABHD12	1336.13	0.396434	0.258927	1.53106	0.125753	0.663815	26090
TGFB1	2958.4	-0.281127	0.185007	-1.51955	0.128624	0.670359	7040
PSMA6	1367.69	0.348942	0.230786	1.51198	0.13054	0.674584	5687
GPRC5B	658.58	-0.432244	0.286382	-1.50932	0.131216	0.675504	51704
RICTOR	1206.95	0.286074	0.1897	1.50803	0.131546	0.675645	253260
STAT5B	5469.66	0.299689	0.199043	1.50565	0.132157	0.677103	6777
CXCL5	6.8314	-1.56142	1.04435	-1.49511	0.134885	0.680319	6374
F2RL1	37.8861	-0.730945	0.489089	-1.4945	0.135044	0.680319	2150
ITGB2	786.652	-0.438151	0.294637	-1.48709	0.136991	0.683006	3689
NR1D2	367.953	0.467065	0.315033	1.48259	0.138182	0.684926	9975
HLA-DRB1	1459.25	-0.56517	0.38221	-1.47869	0.139223	0.686551	3123
ELF3	1065.28	0.349638	0.237989	1.46913	0.141796	0.690045	1999
VAMP8	2996.85	0.30037	0.204528	1.4686	0.141942	0.690045	8673
IL31RA	4.30112	-1.95656	1.33642	-1.46403	0.143186	0.690045	133396
SERPINE1	21786.2	-0.583802	0.40148	-1.45413	0.145911	0.692791	5054
SIGLEC10	28.8698	-0.772113	0.532158	-1.45091	0.146805	0.692791	89790
BTK	47.2419	-0.682464	0.470665	-1.45	0.147058	0.693169	695
CEBPB	51.1899	0.820156	0.565659	1.44991	0.147083	0.693169	1051
TNFAIP6	19.8393	-1.02434	0.708374	-1.44605	0.148163	0.695093	7130
ABCC1	360.491	-0.284947	0.199165	-1.43071	0.152512	0.698671	4363
TLR2	129.424	-0.520813	0.368856	-1.41197	0.157959	0.704093	7097
NFAM1	85.0284	-0.473861	0.336815	-1.40689	0.159461	0.705461	150372
F2R	66.1706	-0.830539	0.592654	-1.40139	0.161097	0.70775	2149
CYLD	439.34	-0.219629	0.157479	-1.39466	0.16312	0.70932	1540
SPHK1	79.4264	-0.521041	0.375659	-1.387	0.16544	0.710178	8877
HNRNPA0	804.779	0.366816	0.265314	1.38257	0.166796	0.711429	10949
CIITA	143.118	-0.665677	0.483523	-1.37672	0.168598	0.712605	4261
ADM	11540.9	0.539776	0.392235	1.37616	0.168774	0.712875	133
NOD1	207.971	-0.358721	0.263949	-1.35906	0.174129	0.718628	10392
VAMP7	731.35	0.181067	0.135122	1.34002	0.180239	0.724248	6845
LY96	50.7069	0.74369	0.555479	1.33883	0.180627	0.724316	23643
CCL3L3	4.93678	-2.06307	1.54212	-1.33781	0.180958	0.724316	414062
PIK3CD	147.947	-0.422945	0.316657	-1.33566	0.181661	0.725645	5293
APPL2	877.97	0.188191	0.14105	1.33422	0.182131	0.725839	55198
SERPINF1	3797.84	-0.249158	0.188307	-1.32315	0.185787	0.730246	5176
MGLL	912.6	-0.297907	0.226247	-1.31674	0.187927	0.730793	11343
KIT	111.583	0.399525	0.304854	1.31055	0.190011	0.730793	3815
SYK	268.456	-0.373204	0.284806	-1.31038	0.190067	0.730793	6850
BIRC3	99.6039	-0.443876	0.339387	-1.30787	0.190917	0.730793	330
SCYL3	191.218	0.32339	0.249877	1.2942	0.195597	0.734394	57147
REL	359.245	-0.246235	0.19076	-1.29081	0.196768	0.736645	5966
ANXA1	23541.4	0.287725	0.223021	1.29013	0.197007	0.736645	301
CYBB	1014.48	-0.411556	0.319696	-1.28733	0.197978	0.737316	1536
NFKB1	501.586	-0.195648	0.152046	-1.28677	0.198175	0.737316	4790
NOTCH2	1886.33	-0.271305	0.210958	-1.28606	0.198421	0.737316	4853
IL33	251.559	0.585966	0.456142	1.28461	0.198928	0.737592	90865
UFL1	216.983	0.36101	0.281362	1.28308	0.199465	0.738274	23376
PLAA	386.427	0.29044	0.226556	1.28198	0.19985	0.738979	9373
NT5E	1957.13	0.431248	0.337741	1.27686	0.201652	0.740607	4907
IGFBP4	2991.34	-0.417185	0.326831	-1.27646	0.201795	0.740773	3487
CYSLTR1	27.4544	1.01761	0.800377	1.27142	0.20358	0.742315	10800
JAM3	1496.66	0.331187	0.26096	1.26911	0.2044	0.742733	83700
CD6	11.6221	-1.06147	0.837989	-1.26669	0.205265	0.743964	923
FOLR2	665.613	-0.343349	0.271653	-1.26393	0.206256	0.745395	2350
LRRK2	73.3536	-0.502382	0.397772	-1.26299	0.206593	0.745395	120892
CCL13	117.589	-0.534222	0.42395	-1.26011	0.207631	0.747082	6357
AXL	240.724	-0.363276	0.289022	-1.25691	0.208785	0.74716	558
GPX1	2209.68	-0.200429	0.161175	-1.24355	0.213666	0.751733	2876
PLA2G4C	55.171	0.592659	0.478894	1.23756	0.21588	0.754292	8605
TUSC2	200.952	0.328088	0.265796	1.23436	0.217069	0.755155	11334
NLRP3	29.581	-0.622852	0.507096	-1.22827	0.219345	0.757225	114548
LOXL3	155.116	-0.323632	0.263821	-1.22671	0.219931	0.757666	84695
DAB2IP	1051.45	-0.206447	0.168638	-1.22421	0.220874	0.75895	153090
RIPK2	531.192	0.289614	0.2383	1.21533	0.22424	0.762647	8767
IL1R1	1596.81	-0.329723	0.271687	-1.21361	0.224895	0.76342	3554
IRF3	1043.31	-0.284547	0.234938	-1.21116	0.225835	0.764373	3661
OGG1	159.423	-0.251249	0.207767	-1.20928	0.226555	0.765422	4968
PRKD1	57.8366	-0.441999	0.365673	-1.20873	0.226768	0.765781	5587
LTB4R2	42.7456	-0.499501	0.414726	-1.20441	0.22843	0.767901	56413
ADORA2A	29.453	-0.455854	0.383145	-1.18977	0.234138	0.773365	135
PTGER3	11.4738	-1.34235	1.13076	-1.18712	0.23518	0.774921	5733
PTAFR	40.8643	-0.481957	0.406071	-1.18688	0.235275	0.774921	5724
APP	5945.18	0.212684	0.181141	1.17414	0.24034	0.77859	351
SDC1	4592.45	0.72866	0.624316	1.16713	0.243157	0.781825	6382
METRNL	1094.59	-0.244992	0.210312	-1.1649	0.24406	0.782215	284207
F11R	4042.09	-0.307278	0.263869	-1.16451	0.244218	0.782555	50848
MSMP	11.6029	0.786845	0.676896	1.16243	0.24506	0.783366	692094
TBK1	1276.29	0.224313	0.193003	1.16223	0.245144	0.783366	29110
PRKCZ	4546.62	0.241382	0.207796	1.16163	0.245386	0.78366	5590
TNFRSF4	47.6576	-0.476874	0.411049	-1.16014	0.245992	0.783975	7293
FANCA	67.7136	0.375024	0.323545	1.15911	0.246412	0.784349	2175
CXCL13	35.1506	-1.2027	1.04564	-1.15021	0.250056	0.78816	10563
MEFV	9.58282	-1.08485	0.943611	-1.14968	0.250274	0.788231	4210
CXCR4	349.939	0.342728	0.298114	1.14966	0.250285	0.788231	7852
GGT1	23.1092	-0.653706	0.571665	-1.14351	0.252826	0.790209	2678
MGST2	971.739	-0.198665	0.174222	-1.1403	0.254161	0.791287	4258
APOE	2607.28	-0.347965	0.305215	-1.14007	0.254258	0.791287	348
SIRPA	603.821	-0.27491	0.241976	-1.1361	0.255913	0.791485	140885
DAGLB	672.654	0.306035	0.269791	1.13434	0.256651	0.791521	221955
MCPH1	442.232	0.258853	0.228221	1.13422	0.256703	0.791521	79648
S100A12	99.7571	-0.34229	0.303395	-1.1282	0.259236	0.79168	6283
PRKCD	370.842	-0.24277	0.216778	-1.1199	0.262756	0.795331	5580
GIT1	80.5743	-0.428114	0.383982	-1.11493	0.26488	0.796543	28964
C1QTNF3	115.495	-0.306354	0.27582	-1.1107	0.266696	0.798865	114899
WNT5A	441.878	-0.702589	0.633743	-1.10863	0.267588	0.799385	7474
PLA2G2A	6859.32	-0.240463	0.217831	-1.1039	0.269636	0.800243	5320
PSTPIP1	41.2956	-0.479059	0.435152	-1.1009	0.27094	0.800243	9051
CDH5	6564.1	0.196292	0.179559	1.09319	0.274311	0.803674	1003
FEM1A	61.8605	0.626197	0.575784	1.08755	0.276792	0.803674	55527
CCL8	15.9918	-0.940368	0.867225	-1.08434	0.278213	0.803674	6355
MAPK14	875.196	-0.18477	0.170646	-1.08277	0.27891	0.803893	1432
C2CD4B	112.115	0.317674	0.294131	1.08004	0.280123	0.805177	388125
CDO1	2998.93	0.251239	0.234875	1.06967	0.284767	0.807383	1036
CX3CL1	87.0014	-0.45615	0.426813	-1.06873	0.28519	0.807383	6376
TIRAP	49.7665	0.373257	0.35004	1.06633	0.286276	0.807383	114609
GBP5	117.913	-0.997693	0.936975	-1.0648	0.286966	0.807577	115362
RPS6KA4	487.022	0.185098	0.175018	1.0576	0.29024	0.807623	8986
PLSCR1	810.95	-0.223024	0.211088	-1.05655	0.290719	0.807623	5359
PROK2	5.97215	-1.0127	0.958587	-1.05645	0.290761	0.807623	60675
TLR1	46.903	-0.3896	0.370533	-1.05146	0.293049	0.809569	7096
SHARPIN	391.188	-0.211408	0.201105	-1.05123	0.293152	0.809569	81858
CD96	16.6519	-0.654967	0.625916	-1.04641	0.29537	0.810692	10225
OSMR	1613.3	0.225137	0.215697	1.04377	0.296594	0.81211	9180
CCR1	65.5862	-0.406124	0.389476	-1.04274	0.297066	0.81265	1230
CXCL9	345.454	-1.16235	1.11649	-1.04107	0.297842	0.813642	4283
AFAP1L2	343.326	0.271914	0.261579	1.03951	0.298568	0.814749	84632
PRDX2	2244.67	0.160324	0.154248	1.03939	0.298623	0.814753	7001
LYN	1521.21	-0.285417	0.274791	-1.03867	0.298959	0.814794	4067
LRFN5	60.1704	-0.5166	0.501799	-1.0295	0.303247	0.817776	145581
PSMA1	1069.86	0.220664	0.215496	1.02398	0.305843	0.819182	5682
PBK	36.123	0.4279	0.419339	1.02041	0.307532	0.819695	55872
SIGLEC1	25.132	-0.539897	0.532771	-1.01338	0.310881	0.82027	6614
CCL2	668.759	-0.633375	0.626573	-1.01086	0.312085	0.820996	6347
ITCH	1275.89	0.130447	0.130065	1.00294	0.315892	0.822632	83737
CCRL2	40.1227	-0.325481	0.325412	-1.00021	0.317208	0.822949	9034
GPR68	27.761	0.39739	0.398296	0.997726	0.318412	0.822949	8111
TNIP1	2266.26	-0.213465	0.214074	-0.997153	0.31869	0.822949	10318
CYBA	753.16	-0.26165	0.263562	-0.992745	0.320834	0.824518	1535
LIPA	1100.85	0.175427	0.177621	0.987648	0.323325	0.825507	3988
IL20RB	42.5901	-0.361191	0.365981	-0.986914	0.323685	0.825507	53833
AIF1	1055.41	-0.273432	0.281051	-0.972891	0.330607	0.830034	199
ECM1	2559.96	0.265937	0.273698	0.971644	0.331228	0.830371	1893
HYAL3	16.5425	0.490707	0.507021	0.967823	0.333133	0.832715	8372
DNASE1L3	55.3223	-0.700544	0.736146	-0.951637	0.341281	0.837302	1776
CASP4	1584.28	0.225346	0.237419	0.94915	0.342544	0.837532	837
IL10	22.5657	-0.520756	0.54885	-0.948812	0.342716	0.837647	3586
ELANE	8.17607	0.696852	0.74395	0.936692	0.348917	0.83997	1991
S1PR3	289.832	0.219407	0.237408	0.924177	0.355394	0.844601	1903
WFDC1	761.337	0.230248	0.251349	0.916051	0.35964	0.847146	58189
DAGLA	30.0891	0.447192	0.489807	0.912996	0.361244	0.848066	747
TCIRG1	352.203	-0.186487	0.20501	-0.90965	0.363007	0.848249	10312
HYAL2	1926.8	-0.236146	0.259839	-0.908818	0.363446	0.848249	8692
PIK3CG	105.1	-0.25003	0.276331	-0.90482	0.365561	0.849053	5294
AZU1	5.39712	1.03772	1.15246	0.900439	0.367886	0.850395	566
PDCD4	10747.2	0.163379	0.181862	0.898372	0.368987	0.851427	27250
TYRO3	275.544	-0.22694	0.252977	-0.897079	0.369677	0.852372	7301
VCAM1	574.6	-0.332987	0.371941	-0.895268	0.370644	0.852588	7412
BCL6B	293.907	-0.187066	0.209127	-0.894512	0.371048	0.852588	255877
LILRA5	12.246	-0.722229	0.807417	-0.894493	0.371058	0.852588	353514
ALOX5	355.653	0.206849	0.23283	0.888411	0.37432	0.855206	240
FCGR2B	2562.02	0.266842	0.304505	0.876314	0.380859	0.856209	2213
PJA2	1198.9	-0.131228	0.150457	-0.872195	0.383102	0.857264	9867
TLR7	86.6162	-0.322839	0.371033	-0.870109	0.384241	0.858145	51284
NLRP10	117.645	0.437614	0.505686	0.865387	0.386827	0.860119	338322
NEAT1	18977.7	0.141503	0.163995	0.862851	0.38822	0.860507	283131
IL1RAP	493.948	0.291305	0.338838	0.859717	0.389945	0.860779	3556
TNF	25.3208	-0.508907	0.593786	-0.857054	0.391415	0.861532	7124
CSF1	578.412	-0.200481	0.23569	-0.850612	0.394985	0.863322	1435
BDKRB2	19.2334	0.455246	0.541992	0.839949	0.400937	0.866388	624
TRIM55	9.78268	0.602928	0.723497	0.833352	0.404646	0.868435	84675
CCL18	34.2163	-2.61322	3.16232	-0.826362	0.408599	0.868889	6362
TREX1	44.8278	0.275723	0.335501	0.821824	0.411177	0.870428	11277
SCYL1	1046.75	0.172366	0.211702	0.814195	0.415533	0.872434	57410
SMAD1	104.74	0.309317	0.38044	0.813051	0.416189	0.872526	4086
CLOCK	623.586	0.122987	0.151892	0.809701	0.418112	0.873298	9575
BMP6	711.742	-0.171482	0.213992	-0.801351	0.422928	0.876351	654
NDFIP1	1783.66	0.176239	0.220424	0.799546	0.423974	0.876351	80762
NOTCH1	432.568	-0.178486	0.224956	-0.793426	0.42753	0.877048	4851
CCL20	12.3704	-2.72281	3.43714	-0.792173	0.42826	0.877048	6364
HK1	1448.12	-0.124704	0.157638	-0.791081	0.428897	0.877048	3098
IL17B	12.556	0.522367	0.662311	0.788703	0.430286	0.877221	27190
CHST1	14.6819	-0.434049	0.558731	-0.776848	0.437248	0.880698	8534
LACC1	95.2322	0.207817	0.26799	0.775466	0.438064	0.880698	144811
LY86	92.8458	-0.269987	0.348344	-0.775059	0.438305	0.880829	9450
PPARD	2071.14	0.142654	0.185085	0.770749	0.440856	0.881685	5467
SERPINA3	91.3657	-3.19283	4.18903	-0.762189	0.445947	0.883908	12
LXN	119.192	0.281595	0.369783	0.761515	0.44635	0.883908	56925
MAPK13	917.666	0.162048	0.212837	0.761369	0.446437	0.883908	5603
RPS19	8662.42	0.118311	0.155658	0.760065	0.447216	0.884674	6223
SNAP23	2984.42	0.137506	0.182288	0.754332	0.45065	0.886743	8773
WDR83	141.468	0.158415	0.21072	0.75178	0.452183	0.888073	84292
P2RX1	68.9892	-0.406919	0.542295	-0.750365	0.453035	0.888735	5023
PRDX5	3416.92	-0.179267	0.240674	-0.744855	0.45636	0.890668	25824
CELF1	968.454	0.156972	0.216065	0.726504	0.46753	0.897229	10658
TRADD	47.5671	-0.30454	0.42043	-0.724354	0.468849	0.897291	8717
SERPINA1	10.2779	-0.546309	0.763193	-0.71582	0.474102	0.897903	5265
ZP3	9.82648	0.597128	0.840936	0.710076	0.477657	0.899542	7784
SEMA7A	4598.85	0.202485	0.285659	0.708836	0.478426	0.899553	8482
EPHA2	1034.66	-0.200355	0.283342	-0.707115	0.479495	0.899553	1969
CTSC	1380.97	0.175368	0.249215	0.703683	0.48163	0.899959	1075
ITGA2	168.364	-0.283948	0.40363	-0.703487	0.481753	0.899959	3673
TOLLIP	582.796	-0.137261	0.195123	-0.703462	0.481768	0.899959	54472
MDK	495.105	-0.209613	0.299044	-0.700941	0.48334	0.899959	4192
CHUK	227.719	0.144012	0.205959	0.699225	0.484411	0.899959	1147
LDLR	1382.63	-0.203066	0.29183	-0.695838	0.48653	0.900923	3949
BLNK	136.439	-0.24747	0.361964	-0.683688	0.494172	0.903431	29760
TBXA2R	127.727	0.210607	0.312436	0.674081	0.50026	0.906569	6915
CD28	270.326	-0.206856	0.310706	-0.665763	0.505563	0.909005	940
AGER	139.826	-0.192236	0.289833	-0.663263	0.507162	0.909621	177
NDST1	649.07	-0.138617	0.21094	-0.657137	0.511093	0.91045	3340
ESR1	14.4654	-0.343411	0.522897	-0.656748	0.511343	0.91045	2099
EXT1	1175.53	0.0896675	0.139981	0.640567	0.521804	0.910556	2131
TLR4	509.312	0.134445	0.210579	0.638456	0.523177	0.911802	7099
PTPRC	63.3812	-0.325949	0.511007	-0.637858	0.523566	0.911819	5788
AOAH	6.05206	0.517788	0.817115	0.633678	0.526291	0.913361	313
HYAL1	50.2718	0.274833	0.43531	0.631349	0.527812	0.913795	3373
PLD3	3892.5	-0.150201	0.238427	-0.629965	0.528718	0.914077	23646
CST7	17.6501	-0.390508	0.624816	-0.624996	0.531974	0.915268	8530
HDAC5	2159.75	-0.136027	0.219888	-0.61862	0.536167	0.915268	10014
TNFAIP3	459.5	-0.214666	0.354984	-0.604721	0.545364	0.917835	7128
HMGB1	741.066	0.119939	0.200517	0.598147	0.549742	0.919519	3146
PTGS1	48.5031	-0.254819	0.426431	-0.597563	0.550132	0.919541	5742
HCK	332.401	-0.183196	0.309496	-0.591916	0.553907	0.920408	3055
SAA2	6.1451	-2.55959	4.39324	-0.582621	0.560149	0.922178	6289
PXK	594.169	-0.108847	0.18689	-0.582413	0.560288	0.922178	54899
NFATC3	438.161	-0.0922091	0.16113	-0.572267	0.567141	0.92473	4775
HP	4.32847	-0.724492	1.28559	-0.563547	0.573063	0.927643	3240
MAP2K3	266.511	0.160088	0.28884	0.554244	0.579412	0.930006	5606
HAVCR2	81.1224	-0.201574	0.363934	-0.553876	0.579664	0.930033	84868
DDT	351.356	0.143736	0.259569	0.553748	0.579751	0.930033	1652
C5	24.962	-0.291045	0.529379	-0.549787	0.582466	0.930997	727
NLRX1	63.0474	-0.171008	0.311319	-0.549303	0.582798	0.930997	79671
PIK3AP1	1296.03	0.149292	0.273025	0.546809	0.58451	0.931593	118788
F8	34.1878	-0.257463	0.47626	-0.540594	0.588788	0.933356	2157
GPS2	1059.41	0.0868776	0.1624	0.534959	0.592678	0.935601	2874
FPR3	35.3943	-0.277977	0.520384	-0.534176	0.59322	0.935601	2359
ZC3H12A	218.911	-0.163196	0.306135	-0.533085	0.593975	0.935601	80149
LPL	2182.68	0.386283	0.730611	0.528712	0.597005	0.935764	4023
PF4	115.56	-0.205711	0.390614	-0.526636	0.598446	0.935764	5196
HGF	5142.43	0.130084	0.247064	0.526522	0.598526	0.935764	3082
MYD88	593.825	0.11175	0.213628	0.523109	0.600898	0.935764	4615
CXCL10	232.049	-0.485665	0.928628	-0.522993	0.600979	0.935764	3627
ATRN	482.947	-0.0940368	0.180145	-0.522005	0.601667	0.935764	8455
RHBDD3	172.037	0.0991716	0.19055	0.52045	0.60275	0.935764	25807
HIF1A	917.722	-0.114866	0.220708	-0.520444	0.602754	0.935764	3091
TLR5	32.2603	-0.186357	0.358341	-0.520054	0.603026	0.935764	7100
NR1H3	202.153	-0.124122	0.240004	-0.517168	0.605039	0.935764	10062
ACVR1	848.756	0.0959854	0.186311	0.515189	0.606421	0.935764	90
CEBPA	817.471	0.166592	0.324512	0.513362	0.607698	0.936087	1050
FNDC4	35.4696	0.316164	0.628511	0.503036	0.614939	0.936779	64838
TNFRSF1A	1137.32	0.152494	0.303219	0.502919	0.615021	0.936779	7132
CD180	49.8717	-0.20356	0.405574	-0.501905	0.615734	0.93716	4064
PDE2A	196.497	0.154454	0.31126	0.496223	0.619737	0.937714	5138
CCL5	143.113	-0.214369	0.4333	-0.494736	0.620787	0.937975	6352
PTN	1675.03	0.181056	0.368217	0.491709	0.622925	0.938889	5764
CAMK4	14.922	0.309086	0.639563	0.483277	0.628899	0.940766	814
CDK19	959.727	-0.116515	0.242267	-0.480938	0.63056	0.940906	23097
MAPKAPK2	842.053	0.0664307	0.139388	0.476589	0.633654	0.941982	9261
ADCY1	5.88406	-0.513567	1.07772	-0.476531	0.633696	0.941982	107
GRN	10142	0.133379	0.281427	0.473938	0.635544	0.942428	2896
SCN9A	66.098	-0.175022	0.374587	-0.467241	0.640327	0.944406	6335
IKBKB	464.698	-0.0740393	0.158808	-0.466219	0.641059	0.944406	3551
HMOX1	1559.99	-0.108798	0.233469	-0.466004	0.641212	0.944406	3162
MS4A2	3.43878	-1.22572	2.64082	-0.464142	0.642546	0.944406	2206
TREM1	164.943	-0.205678	0.445323	-0.461862	0.64418	0.945199	54210
ABCD1	585.667	0.130352	0.282914	0.460748	0.644979	0.945199	215
FOXF1	244.14	0.149425	0.324889	0.459927	0.645569	0.945199	2294
CCR7	17.0342	-0.252571	0.551275	-0.458158	0.646839	0.945499	1236
APCS	8.97904	0.707712	1.56654	0.451769	0.651435	0.94699	325
DHX9	1260.16	0.0638679	0.141612	0.451007	0.651984	0.947098	1660
CNR1	31.158	-1.88911	4.18903	-0.450966	0.652014	0.947098	1268
RARRES2	489.665	-0.125142	0.280977	-0.445382	0.656044	0.947851	5919
RIPK1	880.536	0.0663766	0.1496	0.443695	0.657263	0.948101	8737
AP3B1	424.575	0.0874539	0.199822	0.437658	0.661634	0.94862	8546
KLRG1	19.6217	-0.204181	0.471545	-0.433003	0.665012	0.94862	10219
PNMA1	73.6643	0.153767	0.358632	0.42876	0.668098	0.949533	9240
IL1A	13.3993	0.286856	0.669863	0.428231	0.668483	0.949533	3552
S100A9	2343.26	0.0835225	0.195407	0.427428	0.669068	0.94992	6280
NR1D1	123.546	0.134881	0.318948	0.422894	0.672373	0.950572	9572
CASP1	122.792	0.138401	0.327567	0.422513	0.672651	0.950587	834
ADCY7	1112.13	-0.0965221	0.230564	-0.418635	0.675483	0.950587	113
ICAM1	64.6737	0.189477	0.456944	0.41466	0.67839	0.951264	3383
BIRC2	725.094	-0.0711117	0.171533	-0.414565	0.678461	0.951264	329
IFI35	331.649	-0.0796914	0.19503	-0.40861	0.682826	0.95211	3430
CARD18	16.8219	0.189791	0.465659	0.407575	0.683586	0.952231	59082
TEK	978.144	0.117758	0.293567	0.401126	0.688327	0.952683	7010
UCN	30.4943	-0.22181	0.556263	-0.39875	0.690077	0.953151	7349
PTGIR	48.5925	0.145739	0.367115	0.396984	0.691379	0.953151	5739
NMI	316.175	0.105469	0.265727	0.396906	0.691437	0.953151	9111
DUSP10	118.872	-0.130774	0.33003	-0.396248	0.691922	0.953278	11221
DROSHA	591.409	-0.0755742	0.191527	-0.394588	0.693147	0.954041	29102
TNFRSF1B	1092.48	0.0775965	0.197379	0.393135	0.69422	0.954227	7133
CCR5	8.89326	-0.426179	1.08451	-0.39297	0.694341	0.954227	1234
SHPK	456.838	-0.0708469	0.181213	-0.390959	0.695828	0.954227	23729
PRCP	1476.62	0.118242	0.306056	0.386341	0.699244	0.954227	5547
VPS35	807.334	0.0700622	0.185548	0.377597	0.70573	0.955972	55737
NPY5R	12.8274	0.294861	0.784351	0.37593	0.706969	0.956237	4889
GSTP1	7855.96	0.0939446	0.261892	0.358715	0.719809	0.95742	2950
PPARG	1204.06	0.0664674	0.186833	0.355757	0.722022	0.958379	5468
PTPN2	329.932	0.0812122	0.232665	0.349052	0.72705	0.959729	5771
CXCL2	41.4483	-0.174561	0.500594	-0.348708	0.727309	0.959729	2920
C3AR1	235.693	-0.0964753	0.284433	-0.339184	0.734471	0.962238	719
TACR1	20.3564	-0.233494	0.707209	-0.330163	0.741277	0.964605	6869
USP18	97.6922	0.0819427	0.248207	0.330139	0.741295	0.964605	11274
IL2RA	87.5708	0.112764	0.349085	0.323026	0.746675	0.966572	3559
HMGB2	1722.36	0.066092	0.20542	0.32174	0.747649	0.966572	3148
DNASE1	216.626	-0.0729758	0.228172	-0.319829	0.749098	0.966983	1773
CXCR2	40.2569	-0.143132	0.452988	-0.315972	0.752024	0.967691	3579
ATM	71.245	0.155565	0.493351	0.315324	0.752516	0.967703	472
GPSM3	246.01	-0.0709185	0.225615	-0.314335	0.753267	0.967932	63940
CD36	3354.54	-0.0584815	0.188926	-0.309547	0.756906	0.969091	948
BMPR1B	15.1029	-0.2369	0.772085	-0.306831	0.758972	0.969344	658
CALCRL	105.91	-0.106767	0.353064	-0.3024	0.762347	0.969899	10203
NLRP2	199.415	-0.0949954	0.316758	-0.299898	0.764255	0.969899	55655
APPL1	245.351	-0.0744528	0.249408	-0.298518	0.765308	0.969899	26060
ITGB1	8229.51	-0.0572454	0.192147	-0.297924	0.765761	0.969989	3688
IL17RA	283.664	-0.0738322	0.260062	-0.283902	0.776486	0.972409	23765
IL4R	433.209	-0.051266	0.180733	-0.283656	0.776674	0.972409	3566
TNIP2	651.791	-0.065658	0.23155	-0.283559	0.776748	0.972409	79155
BRD4	2588.35	-0.0578754	0.205615	-0.281475	0.778346	0.972409	23476
CXCR6	11.3066	-1.19898	4.39324	-0.272914	0.784919	0.97416	10663
CSF1R	3545.19	-0.0527526	0.193768	-0.272246	0.785433	0.974211	1436
RB1	450.715	0.0648385	0.238799	0.271518	0.785992	0.974211	5925
TFR2	5.7359	0.412437	1.53586	0.268538	0.788286	0.974727	7036
PARK7	3878.93	0.0524189	0.195869	0.267623	0.78899	0.974727	11315
NLRP1	262.226	-0.0834845	0.314796	-0.265202	0.790854	0.974915	22861
ADA	56.1658	-0.121673	0.477743	-0.254682	0.798968	0.976804	100
SIGIRR	173.45	-0.0717545	0.282234	-0.254237	0.799312	0.976804	59307
IRAK2	25.9235	-0.0995373	0.399535	-0.249133	0.803258	0.977206	3656
IGF1	111.995	-0.0890192	0.376168	-0.236647	0.81293	0.978733	3479
KDM6B	735.064	0.0514022	0.223147	0.230351	0.817819	0.980222	23135
TNFRSF11A	103.313	-0.0850729	0.380599	-0.223523	0.823128	0.980222	8792
GSDMD	913.153	0.0332043	0.148949	0.222924	0.823595	0.980222	79792
IL6	108.598	0.0797466	0.370412	0.215292	0.82954	0.982537	3569
TTBK1	5.41634	0.188003	0.879945	0.213653	0.830818	0.982899	84630
SPATA2	207.243	-0.0414709	0.196117	-0.21146	0.832528	0.983521	9825
LY75	50.367	0.0674843	0.323545	0.208578	0.834778	0.983836	4065
PSMB4	2774.46	0.0435032	0.211811	0.205387	0.83727	0.984205	5692
AOC3	604.602	-0.0748431	0.364573	-0.20529	0.837346	0.984205	8639
NFX1	93.933	0.0495673	0.244384	0.202825	0.839272	0.984283	4799
BST1	28.8003	0.0898837	0.450123	0.199687	0.841725	0.984819	683
IL15	26.234	-0.0851779	0.442906	-0.192316	0.847495	0.98535	3600
XCL2	13.503	0.136529	0.717231	0.190356	0.84903	0.98535	6846
LIAS	45.5829	0.0744821	0.401249	0.185626	0.852738	0.986102	11019
TRIL	32.0863	0.0696617	0.380833	0.182919	0.854861	0.986184	9865
EGFR	14364.5	0.0479448	0.262517	0.182635	0.855084	0.986184	1956
IL1F10	6.57807	-0.188716	1.0636	-0.177432	0.859169	0.98661	84639
AIMP1	390.449	0.0306372	0.174326	0.175747	0.860493	0.98661	9255
SGMS1	1137.44	0.0361308	0.206042	0.175356	0.8608	0.98661	259230
CD200R1	33.5408	0.0759985	0.439955	0.172742	0.862854	0.986972	131450
RAC1	5390.25	-0.0215769	0.135033	-0.15979	0.873047	0.987318	5879
SYT11	417.494	-0.0353123	0.225026	-0.156925	0.875304	0.987318	23208
NFATC4	298.595	0.0522621	0.336619	0.155256	0.876619	0.987318	4776
SETD6	189.741	-0.04029	0.260285	-0.154792	0.876985	0.987318	79918
TRAF3IP2	531.118	0.0254283	0.16636	0.152851	0.878516	0.987318	10758
MYLK3	9.49634	-0.0957271	0.633043	-0.151217	0.879804	0.987318	91807
STK39	58.307	0.0614553	0.408837	0.150317	0.880514	0.987318	27347
BAP1	983.653	-0.0260053	0.174866	-0.148716	0.881778	0.987318	8314
AHCY	1608.28	-0.0371843	0.251514	-0.147842	0.882468	0.987318	191
DUOXA1	17.7137	0.100731	0.696039	0.144721	0.884931	0.987318	90527
ADAMTS12	83.8157	0.0636839	0.455648	0.139766	0.888845	0.98802	81792
ASH1L	1574.73	0.0181872	0.132702	0.137052	0.890989	0.988212	55870
CHID1	1050.78	-0.0250491	0.198	-0.126511	0.899328	0.989956	66005
GPR32	208.871	0.142345	1.1527	0.123488	0.901721	0.990006	2854
BDKRB1	7.86174	0.143317	1.17904	0.121554	0.903252	0.990006	623
SCG2	10.7556	-0.0944237	0.780324	-0.121006	0.903686	0.990006	7857
CXCL3	9.97194	0.152243	1.26742	0.120121	0.904388	0.990006	2921
ZYX	2999.19	-0.026431	0.230928	-0.114456	0.908877	0.990777	7791
SOCS5	11.6917	0.0707877	0.67419	0.104997	0.916378	0.991413	9655
GATA3	2799.37	0.0383405	0.367616	0.104295	0.916935	0.991582	2625
CTNNBIP1	802.664	0.0168024	0.170376	0.0986195	0.92144	0.992093	56998
NLRC3	41.5819	0.0347744	0.352811	0.0985638	0.921485	0.992093	197358
RBPJ	1091.96	0.0134722	0.14013	0.0961407	0.923409	0.992093	3516
EDNRB	2606.47	0.0209791	0.222997	0.0940779	0.925047	0.992093	1910
TNFSF4	6.61493	-0.0788887	0.849606	-0.0928533	0.92602	0.992093	7292
NPFF	37.6742	0.0395758	0.437126	0.0905364	0.927861	0.992093	8620
UNC13D	960.972	0.0221791	0.258219	0.0858926	0.931552	0.992093	201294
CD40	192.244	-0.0185555	0.251794	-0.073693	0.941255	0.993254	958
TLR6	13.916	0.040714	0.649478	0.0626872	0.950016	0.993673	10333
APOL3	682.815	-0.0137271	0.221177	-0.0620637	0.950512	0.993762	80833
MVK	126.77	-0.0148939	0.242272	-0.061476	0.95098	0.993762	4598
ANO6	2052.28	0.00765045	0.131354	0.0582432	0.953555	0.993893	196527
SPP1	7623.91	0.0176177	0.355725	0.0495262	0.9605	0.994613	6696
APOA1	29.027	-0.0331952	0.699815	-0.0474342	0.962167	0.995261	335
RELA	1116.24	0.0089414	0.192469	0.0464562	0.962947	0.995505	5970
FPR1	203.061	-0.0139508	0.309565	-0.045066	0.964055	0.995942	2357
IL20	2.80538	-0.0779094	1.85299	-0.0420451	0.966463	0.996771	50604
FOXP3	4.84134	0.0442626	1.11258	0.0397839	0.968265	0.997448	50943
ODAM	9.13901	0.130818	4.39324	0.0297772	0.976245	0.998857	54959
CXCL11	83.5859	0.062891	2.1785	0.0288689	0.976969	0.998857	6373
ABCF1	1724.41	0.00480716	0.173801	0.0276591	0.977934	0.999068	23
IFI16	1011.92	-0.00533505	0.201261	-0.0265081	0.978852	0.999313	3428
ABCC2	33.5222	0.0111362	0.476395	0.0233759	0.98135	0.999868	1244
GBA	1464.02	-0.00791512	0.351288	-0.0225317	0.982024	0.999872	2629
XIAP	550.176	-0.0040102	0.183012	-0.0219122	0.982518	0.999872	331
NFKBIA	2846.64	0.00379211	0.18167	0.0208736	0.983346	0.999872	4792
CD47	1071.62	-0.00385058	0.244931	-0.0157211	0.987457	0.999872	961
LAT	127.73	-0.00410061	0.292564	-0.0140161	0.988817	0.999872	27040
FOXP1	1058.08	-0.00227694	0.180449	-0.0126182	0.989932	0.999872	27086
MMP8	4.02072	0.0481022	4.18903	0.0114829	0.990838	0.999872	4317
TLR8	92.9397	0.00135924	0.416191	0.0032659	0.997394	0.999872	51311
ADCY8							114
ADCYAP1							116
AGTR2							186
AHSG							197
ABCD2							225
ALOX15							246
SERPINC1							462
C5AR1							728
CALCA							796
CASP5							838
CD5L							922
CD40LG							959
ADGRE5							976
CMA1							1215
CCR3							1232
CCR4							1233
CCR6							1235
ACKR2							1238
CMKLR1							1240
LTB4R							1241
CNR2							1269
CRH							1392
CRP							1401
DPEP1							1800
CELA1							1990
EPO							2056
ETS1							2113
F2							2147
F12							2161
FUT7							2529
ACKR1							2532
GGT3P							2679
GHSR							2693
GPR4							2828
CXCR3							2833
GPR17							2840
GPER1							2852
GPR31							2853
GPR32P1							2855
GPR33							2856
FFAR3							2865
HPR							3250
HRH1							3269
IFNA2							3440
IFNG							3458
IL2							3558
IL4							3565
IL5							3567
IL5RA							3568
CXCL8							3576
IL9							3578
IL12B							3593
IL13							3596
IL17A							3605
INS							3630
KARS1							3735
KLKB1							3818
KNG1							3827
KRT1							3848
KRT16							3868
LBP							3929
LTA							4049
MAS1							4142
MBL2							4153
MEP1B							4225
MIF							4282
MMP3							4314
NOS2							4843
CCN3							4856
OPRM1							4988
ORM1							5004
ORM2							5005
REG3A							5068
ENPP3							5169
PLP1							5354
POLB							5423
PRKCQ							5588
PROC							5624
PTGDR							5729
PTGER1							5731
RORA							6095
SAA4							6291
CCL1							6346
CCL3L1							6349
CCL7							6354
CCL11							6356
CCL14							6358
CCL15							6359
CCL16							6360
CCL17							6361
CCL19							6363
CCL22							6367
CCL24							6369
CCL25							6370
CXCL6							6372
XCL1							6375
TAC1							6863
SCGB1A1							7356
UMOD							7369
CSRP3							8048
IKBKG							8517
TNFSF11							8600
IL1RL2							8808
CCN4							8840
TNFSF18							8995
ADIPOQ							9370
CHST2							9435
AIM2							9447
AREL1							9870
NR1H4							9971
CHST4							10164
CCL26							10344
APOL2							23780
STAP1							26228
PLA2G2D							26279
IL36RN							26525
NOX1							27035
CHIA							27159
IL36B							27177
IL37							27178
IL36A							27179
IL17C							27189
C5AR2							27202
PLA2G2E							30814
ADGRE2							30817
PLA2G3							50487
IL22							50616
GAL							51083
ZNF580							51157
IL23A							51561
GHRL							51738
IL17D							53342
TLR9							54106
UGT1A1							54658
SELENOS							55829
IL36G							56300
MMP26							56547
SUCNR1							56670
TMIGD3							57413
CYP4F11							57834
NLRC4							58484
IL21							59067
ACE2							59272
HRH4							59340
IL25							64806
LRRC19							64922
TNIP3							79931
TLR10							81793
CREB3L3							84699
TSLP							85480
OTULIN							90268
MACIR							90355
IL17F							112744
PGLYRP2							114770
REG3G							130120
C2CD4A							145741
IL34							146433
NLRP4							147945
TICAM1							148022
IL23R							149233
PYDC2							152138
NLRP6							171389
DEFB114							245928
TAC4							255061
H2BC1							255626
NCR3							259197
MRGPRX1							259249
CXCL17							284340
TAFA3							284467
NLRP9							338321
FFAR4							338557
STING1							340061
CD200R1L							344807
IRGM							345611
TICAM2							353376
NRROS							375387
CCL4L1							388372
C1QTNF12							388581
DUOXA2							405753
MIRLET7G							406890
MIR105-1							406897
MIR125A							406910
MIR126							406913
MIR128-1							406915
MIR129-1							406917
MIR135A1							406925
MIR136							406927
MIR138-1							406929
MIR140							406932
MIR141							406933
MIR142							406934
MIR144							406936
MIR145							406937
MIR146A							406938
MIR149							406941
MIR152							406943
MIR15A							406948
MIR15B							406949
MIR16-1							406950
MIR17							406952
MIR181A2							406954
MIR181B1							406955
MIR181C							406957
MIR187							406963
MIR195							406971
MIR197							406974
MIR19A							406979
MIR19B1							406980
MIR20A							406982
MIR203A							406986
MIR204							406987
MIR205							406988
MIR206							406989
MIR21							406991
MIR22							407004
MIR221							407006
MIR222							407007
MIR223							407008
MIR26A1							407015
MIR30C2							407032
MIR31							407035
MIR92A1							407048
MIR93							407050
MIR98							407054
MIR338							442906
MIR361							494323
MIR378A							494327
MIR488							574441
MIR590							693175
MIR657							724027
GGT2							728441
ACOD1							730249
MIR766							768218
MIR675							100033819
MIR920							100126320
MIR3909							100500826
CASP12							100506742
MIR6869							102465524
PYDC5							107181291

## Sheet: cell chemotaxis
geneSymbol	baseMean	log2FoldChange	lfcSE	stat	pvalue	padj	entrezid
PDGFRA	1898.63	-1.65318	0.237978	-6.94679	3.73703e-12	1.42259e-08	5156
SAA1	132.958	-3.1723	0.564558	-5.61908	1.91975e-08	1.54475e-05	6288
VEGFA	558.436	-1.86014	0.37716	-4.93196	8.1407e-07	0.000335023	7422
LPAR1	470.257	-1.0683	0.22466	-4.75517	1.98279e-06	0.000629	1902
PLA2G7	222.333	-1.6034	0.34169	-4.69256	2.69801e-06	0.000811015	7941
IL16	79.0614	-1.15952	0.285195	-4.06569	4.78911e-05	0.00669026	3603
S100A8	592.142	-1.24961	0.326626	-3.8258	0.000130348	0.0144876	6279
TGFB2	806.488	-0.916809	0.252048	-3.63744	0.00027536	0.0255665	7042
SLAMF8	164.505	-1.43808	0.395691	-3.63434	0.000278696	0.0257195	56833
PGF	5948.66	0.984262	0.289683	3.39772	0.000679504	0.0472955	5228
SEMA5A	577.748	-1.03803	0.306327	-3.38864	0.000702393	0.0480107	9037
MPP1	1285.4	0.792993	0.24264	3.26819	0.0010824	0.0610431	4354
DEFA1B	42.5526	2.05292	0.66828	3.07195	0.00212666	0.094657	728358
LGALS3	1716.72	-1.14211	0.372895	-3.06283	0.00219256	0.0954907	3958
FGF2	116.661	-0.697063	0.237787	-2.93146	0.00337373	0.120309	2247
IL17RC	54.2491	-1.31092	0.450925	-2.90718	0.00364699	0.125925	84818
ARRB2	692.88	-0.701957	0.244465	-2.8714	0.00408657	0.132974	409
CXCL1	240.234	2.08098	0.748633	2.7797	0.00544086	0.155729	2919
IL6R	162.052	-0.803488	0.292278	-2.74905	0.0059768	0.164276	3570
PTK2B	405.506	-1.01172	0.371608	-2.72254	0.00647827	0.171556	2185
THBS1	4287.47	-1.00962	0.378914	-2.6645	0.00771037	0.189684	7057
ADAM10	1921.4	0.531341	0.206778	2.56962	0.0101811	0.224352	102
ADAM8	62.9952	-1.10455	0.44873	-2.46151	0.0138353	0.25757	101
DUSP1	10705.4	-0.672324	0.27455	-2.44882	0.0143324	0.261779	1843
CCL3	82.5031	-1.60915	0.673394	-2.38962	0.0168659	0.284596	6348
CXCL16	336.356	-0.633744	0.268323	-2.36187	0.0181832	0.298036	58191
CCL21	16.5792	-1.76739	0.75334	-2.34607	0.0189725	0.305063	6366
AGTR1	50.1524	1.03695	0.453181	2.28817	0.0221279	0.333691	185
TMSB4X	26361.5	-0.470451	0.212547	-2.21339	0.0268704	0.366299	7114
CORO1A	379.624	-0.711565	0.328826	-2.16395	0.0304679	0.388872	11151
VAV3	50.8857	-0.826333	0.384708	-2.14795	0.0317177	0.393936	10451
SMOC2	1029.09	-0.605549	0.284362	-2.1295	0.033213	0.402975	64094
LGALS9	125.188	-0.747654	0.36008	-2.07635	0.0378613	0.425702	3965
XCR1	111.666	-1.10777	0.545051	-2.03241	0.0421123	0.44247	2829
CCL28	31.7921	0.855777	0.421379	2.0309	0.0422655	0.442625	56477
CAMK1D	98.6846	-0.769494	0.383683	-2.00555	0.0449048	0.456452	57118
LOX	74.728	-1.11061	0.558962	-1.98691	0.046932	0.465625	4015
TRPM2	127.768	-0.55368	0.279809	-1.97878	0.0478413	0.469889	7226
EGR3	31.7633	-1.0185	0.516133	-1.97332	0.0484586	0.472092	1960
MET	511.861	0.487433	0.249043	1.95723	0.0503209	0.48078	4233
FPR2	49.1317	-0.806282	0.414553	-1.94494	0.0517821	0.48403	2358
PPBP	373.678	-0.693077	0.363184	-1.90834	0.0563479	0.502936	5473
LGMN	8914.24	0.370634	0.194399	1.90656	0.0565777	0.503217	5641
TIAM1	449.304	-0.446358	0.238229	-1.87365	0.0609786	0.520472	7074
HSD3B7	59.2019	-0.71112	0.383441	-1.85458	0.0636566	0.527486	80270
NOD2	14.6463	-1.21018	0.674329	-1.79464	0.0727117	0.556915	64127
CXCL12	94.0553	-0.572207	0.32498	-1.76074	0.0782819	0.570069	6387
FCER1G	1326.83	-0.384564	0.223237	-1.72267	0.0849482	0.587392	2207
MMP28	75.4252	-0.564822	0.329581	-1.71376	0.0865728	0.590789	79148
CCL4	84.1836	-1.03249	0.604419	-1.70824	0.087592	0.59346	6351
SLIT2	239.907	-0.644306	0.380105	-1.69508	0.0900611	0.597065	9353
GPR183	278.964	0.495129	0.292163	1.6947	0.090132	0.597065	1880
CCR2	21.0636	-1.13327	0.675065	-1.67875	0.0932002	0.601565	729230
PLEKHG5	296.833	-0.456132	0.274929	-1.65909	0.0970974	0.608938	57449
CXCR1	40.3325	-0.781816	0.485893	-1.60903	0.10761	0.632213	3577
P2RX4	1007.84	0.371707	0.231658	1.60455	0.108593	0.635122	5025
CCL23	7.0673	-1.45808	0.910444	-1.60151	0.109265	0.636973	6368
PF4V1	10.5464	-1.4224	0.89775	-1.5844	0.113102	0.642466	5197
FFAR2	26.3977	-0.781079	0.50341	-1.55158	0.120763	0.655586	2867
VEGFB	464.533	-0.360012	0.23363	-1.54095	0.123329	0.659599	7423
CXCL5	6.8314	-1.56142	1.04435	-1.49511	0.134885	0.680319	6374
F2RL1	37.8861	-0.730945	0.489089	-1.4945	0.135044	0.680319	2150
ADAM17	791.923	0.27276	0.183198	1.48888	0.136518	0.682658	6868
ITGB2	786.652	-0.438151	0.294637	-1.48709	0.136991	0.683006	3689
MST1	239.81	-0.384766	0.26069	-1.47595	0.139957	0.68768	4485
KDR	2142.02	0.34468	0.234412	1.4704	0.141453	0.689995	3791
SERPINE1	21786.2	-0.583802	0.40148	-1.45413	0.145911	0.692791	5054
CXADR	16.3144	-1.24592	0.860336	-1.44818	0.147566	0.693729	1525
PDGFD	162.707	-0.477682	0.333311	-1.43314	0.151817	0.69814	80310
ABCC1	360.491	-0.284947	0.199165	-1.43071	0.152512	0.698671	4363
WNK1	101.778	-0.337941	0.252554	-1.33809	0.180866	0.724316	65125
CCL3L3	4.93678	-2.06307	1.54212	-1.33781	0.180958	0.724316	414062
PIK3CD	147.947	-0.422945	0.316657	-1.33566	0.181661	0.725645	5293
KIT	111.583	0.399525	0.304854	1.31055	0.190011	0.730793	3815
SYK	268.456	-0.373204	0.284806	-1.31038	0.190067	0.730793	6850
ANXA1	23541.4	0.287725	0.223021	1.29013	0.197007	0.736645	301
NCKAP1L	266.152	-0.35869	0.278539	-1.28776	0.197831	0.737316	3071
CD74	1326.13	-0.482901	0.376101	-1.28397	0.199153	0.737708	972
JAM3	1496.66	0.331187	0.26096	1.26911	0.2044	0.742733	83700
CCL13	117.589	-0.534222	0.42395	-1.26011	0.207631	0.747082	6357
CSF3R	18999.4	0.275027	0.225167	1.22143	0.221922	0.76032	1441
CH25H	59.5265	-0.618461	0.510522	-1.21143	0.225731	0.764373	9023
PRKD1	57.8366	-0.441999	0.365673	-1.20873	0.226768	0.765781	5587
MSMP	11.6029	0.786845	0.676896	1.16243	0.24506	0.783366	692094
DAPK2	14.9302	-0.643154	0.558445	-1.15169	0.249449	0.787716	23604
CXCL13	35.1506	-1.2027	1.04564	-1.15021	0.250056	0.78816	10563
CXCR4	349.939	0.342728	0.298114	1.14966	0.250285	0.788231	7852
FLT1	1420.61	-0.268459	0.236186	-1.13664	0.255687	0.791485	2321
AKIRIN1	1226.73	0.194544	0.17198	1.1312	0.257969	0.79168	79647
S100A12	99.7571	-0.34229	0.303395	-1.1282	0.259236	0.79168	6283
PRKCD	370.842	-0.24277	0.216778	-1.1199	0.262756	0.795331	5580
MTUS1	22.1124	0.461086	0.413159	1.116	0.264422	0.796543	57509
WNT5A	441.878	-0.702589	0.633743	-1.10863	0.267588	0.799385	7474
ARHGEF16	441.745	-0.293617	0.266062	-1.10357	0.269782	0.800243	27237
GAS6	1087.09	-0.276054	0.251189	-1.09899	0.271773	0.800505	2621
NR4A1	68.8014	-0.457319	0.419051	-1.09132	0.275131	0.803674	3164
CCL8	15.9918	-0.940368	0.867225	-1.08434	0.278213	0.803674	6355
CX3CL1	87.0014	-0.45615	0.426813	-1.06873	0.28519	0.807383	6376
TIRAP	49.7665	0.373257	0.35004	1.06633	0.286276	0.807383	114609
RAB13	1111.82	0.171654	0.161698	1.06158	0.288429	0.807621	5872
PRKD2	660.054	-0.247152	0.234847	-1.0524	0.292618	0.809243	25865
CCR1	65.5862	-0.406124	0.389476	-1.04274	0.297066	0.81265	1230
CXCL9	345.454	-1.16235	1.11649	-1.04107	0.297842	0.813642	4283
LYN	1521.21	-0.285417	0.274791	-1.03867	0.298959	0.814794	4067
CCL2	668.759	-0.633375	0.626573	-1.01086	0.312085	0.820996	6347
PTK2	2724.58	-0.188567	0.187115	-1.00776	0.31357	0.82188	5747
CCRL2	40.1227	-0.325481	0.325412	-1.00021	0.317208	0.822949	9034
CORO1B	1102.59	-0.178944	0.179466	-0.99709	0.318721	0.822949	57175
AIF1	1055.41	-0.273432	0.281051	-0.972891	0.330607	0.830034	199
SLC12A2	210.273	0.270589	0.282781	0.956885	0.338625	0.83649	6558
IL10	22.5657	-0.520756	0.54885	-0.948812	0.342716	0.837647	3586
S100A14	80.0199	-2.58294	2.76616	-0.933763	0.350426	0.840677	57402
PIK3CG	105.1	-0.25003	0.276331	-0.90482	0.365561	0.849053	5294
AZU1	5.39712	1.03772	1.15246	0.900439	0.367886	0.850395	566
VCAM1	574.6	-0.332987	0.371941	-0.895268	0.370644	0.852588	7412
HBEGF	224.676	-0.328425	0.36899	-0.890065	0.373431	0.854559	1839
ALOX5	355.653	0.206849	0.23283	0.888411	0.37432	0.855206	240
RIN3	577.845	0.15629	0.176079	0.887614	0.374748	0.85526	79890
KLRK1	46.9011	-0.445502	0.503833	-0.884225	0.376575	0.855624	22914
PIP5K1A	358.344	0.188313	0.214076	0.879654	0.379047	0.855708	8394
MCU	133.345	0.257569	0.298713	0.862264	0.388543	0.860507	90550
OXSR1	385.846	-0.21052	0.24463	-0.860565	0.389478	0.860779	9943
VEGFC	307.324	-0.280283	0.325791	-0.860315	0.389615	0.860779	7424
CSF1	578.412	-0.200481	0.23569	-0.850612	0.394985	0.863322	1435
PDGFB	984.485	-0.136101	0.160169	-0.849729	0.395476	0.863728	5155
VAV1	154.441	-0.22173	0.266125	-0.833179	0.404744	0.868522	7409
CCL18	34.2163	-2.61322	3.16232	-0.826362	0.408599	0.868889	6362
NOTCH1	432.568	-0.178486	0.224956	-0.793426	0.42753	0.877048	4851
CCL20	12.3704	-2.72281	3.43714	-0.792173	0.42826	0.877048	6364
CREB3	296.853	0.154125	0.196944	0.782581	0.433873	0.878695	10488
NRP1	2044.81	-0.163182	0.211735	-0.770693	0.440889	0.881685	8829
CXCL14	1703.82	-0.257048	0.334103	-0.769369	0.441674	0.881775	9547
RPS19	8662.42	0.118311	0.155658	0.760065	0.447216	0.884674	6223
RHOG	56.818	0.234228	0.310395	0.754611	0.450482	0.886743	391
EPHA2	1034.66	-0.200355	0.283342	-0.707115	0.479495	0.899553	1969
MDK	495.105	-0.209613	0.299044	-0.700941	0.48334	0.899959	4192
HOXB9	13.441	-0.446844	0.64032	-0.697845	0.485274	0.900142	3219
SRP54	1140.2	0.113441	0.165181	0.686766	0.49223	0.902447	6729
S1PR1	1204.53	-0.167534	0.254093	-0.659341	0.509677	0.91045	1901
PARVA	930.543	-0.114981	0.174873	-0.657512	0.510852	0.91045	55742
CKLF	7.65928	-0.425141	0.661329	-0.642858	0.520316	0.910556	51192
ELMO2	327.479	0.106073	0.166261	0.637993	0.523478	0.911819	63916
PADI2	65.4064	0.263122	0.419199	0.627678	0.530215	0.914542	11240
HMGB1	741.066	0.119939	0.200517	0.598147	0.549742	0.919519	3146
LYST	395.636	-0.123636	0.218366	-0.566186	0.571268	0.926517	1130
LEF1	52.3684	-0.226706	0.408214	-0.555361	0.578648	0.929519	51176
DDT	351.356	0.143736	0.259569	0.553748	0.579751	0.930033	1652
C5	24.962	-0.291045	0.529379	-0.549787	0.582466	0.930997	727
PPIB	11297.6	0.133692	0.246776	0.541757	0.587986	0.933356	5479
TMEM102	46.6065	-0.187912	0.349389	-0.53783	0.590694	0.93498	284114
BIN2	604.339	-0.169894	0.318325	-0.533712	0.593541	0.935601	51411
DPP4	2939.84	0.105256	0.198149	0.531198	0.595282	0.935764	1803
PF4	115.56	-0.205711	0.390614	-0.526636	0.598446	0.935764	5196
HGF	5142.43	0.130084	0.247064	0.526522	0.598526	0.935764	3082
CXCL10	232.049	-0.485665	0.928628	-0.522993	0.600979	0.935764	3627
FGFR1	10.698	-0.373958	0.722561	-0.517546	0.604775	0.935764	2260
GAB1	1279.89	0.0939257	0.186501	0.503619	0.614529	0.936779	2549
PDE4B	293.195	-0.154142	0.308121	-0.500263	0.61689	0.937436	5142
CCL5	143.113	-0.214369	0.4333	-0.494736	0.620787	0.937975	6352
PTN	1675.03	0.181056	0.368217	0.491709	0.622925	0.938889	5764
CYP7B1	38.7231	-1.73776	3.60162	-0.482495	0.629455	0.94078	9420
BSG	8064.45	-0.151098	0.324212	-0.466048	0.641181	0.944406	682
CCR7	17.0342	-0.252571	0.551275	-0.458158	0.646839	0.945499	1236
RARRES2	489.665	-0.125142	0.280977	-0.445382	0.656044	0.947851	5919
PIP5K1C	894.691	-0.090065	0.203901	-0.441709	0.6587	0.94831	23396
S100A9	2343.26	0.0835225	0.195407	0.427428	0.669068	0.94992	6280
MOSPD2	426.266	0.0769235	0.183272	0.419723	0.674688	0.950587	158747
MAPK1	633.568	-0.0640579	0.153367	-0.417676	0.676184	0.950908	5594
CCR5	8.89326	-0.426179	1.08451	-0.39297	0.694341	0.954227	1234
PDGFRB	2894.35	0.0896907	0.239399	0.37465	0.707921	0.956237	5159
C1QBP	758.481	0.065856	0.181579	0.362685	0.71684	0.95742	708
GSTP1	7855.96	0.0939446	0.261892	0.358715	0.719809	0.95742	2950
CXCL2	41.4483	-0.174561	0.500594	-0.348708	0.727309	0.959729	2920
C3AR1	235.693	-0.0964753	0.284433	-0.339184	0.734471	0.962238	719
FGF1	15.3272	0.245039	0.739447	0.331381	0.740357	0.964334	2246
RAC2	172.016	-0.11883	0.358789	-0.331199	0.740494	0.964334	5880
SWAP70	2870.13	-0.0650776	0.198449	-0.327932	0.742963	0.965281	23075
HMGB2	1722.36	0.066092	0.20542	0.32174	0.747649	0.966572	3148
CXCR2	40.2569	-0.143132	0.452988	-0.315972	0.752024	0.967691	3579
GPSM3	246.01	-0.0709185	0.225615	-0.314335	0.753267	0.967932	63940
BCAR1	6.64059	-0.230352	0.782247	-0.294475	0.768395	0.971382	9564
CXCR6	11.3066	-1.19898	4.39324	-0.272914	0.784919	0.97416	10663
CSF1R	3545.19	-0.0527526	0.193768	-0.272246	0.785433	0.974211	1436
HSPB1	27332.9	0.0763907	0.310734	0.24584	0.805806	0.97763	3315
TRPM4	110.15	-0.0646781	0.272737	-0.237145	0.812544	0.978691	54795
GBF1	1404.46	-0.0402909	0.180135	-0.22367	0.823014	0.980222	8729
TNFRSF11A	103.313	-0.0850729	0.380599	-0.223523	0.823128	0.980222	8792
IL6	108.598	0.0797466	0.370412	0.215292	0.82954	0.982537	3569
ITGA1	2881.46	0.0418425	0.207789	0.20137	0.840409	0.984529	3672
BST1	28.8003	0.0898837	0.450123	0.199687	0.841725	0.984819	683
SBDS	3101.87	0.0305698	0.155421	0.19669	0.84407	0.984819	51119
XCL2	13.503	0.136529	0.717231	0.190356	0.84903	0.98535	6846
S100A7	3.92193	-0.756395	4.29504	-0.176109	0.860208	0.98661	6278
EDN1	532.334	-0.0524919	0.315591	-0.166329	0.867898	0.987318	1906
DNM1L	1769.69	0.0327957	0.200247	0.163776	0.869907	0.987318	10059
RAC1	5390.25	-0.0215769	0.135033	-0.15979	0.873047	0.987318	5879
STK39	58.307	0.0614553	0.408837	0.150317	0.880514	0.987318	27347
DOCK4	240.237	-0.031804	0.223041	-0.142592	0.886612	0.987318	9732
PIKFYVE	780.863	0.0191502	0.137612	0.139161	0.889323	0.988107	200576
NUP85	374.07	-0.029818	0.234002	-0.127426	0.898603	0.989714	79902
CRKL	929.726	-0.0235428	0.190783	-0.123401	0.90179	0.990006	1399
SCG2	10.7556	-0.0944237	0.780324	-0.121006	0.903686	0.990006	7857
CXCL3	9.97194	0.152243	1.26742	0.120121	0.904388	0.990006	2921
MAPK3	1315.41	-0.0222716	0.191964	-0.11602	0.907637	0.990777	5595
EDNRB	2606.47	0.0209791	0.222997	0.0940779	0.925047	0.992093	1910
CALR	18231	0.0205975	0.220218	0.0935323	0.925481	0.992093	811
PPIA	1078.18	-0.0142552	0.166101	-0.0858227	0.931607	0.992093	5478
ANO6	2052.28	0.00765045	0.131354	0.0582432	0.953555	0.993893	196527
CRK	1379.79	-0.00875612	0.173342	-0.0505134	0.959713	0.994613	1398
CXCL11	83.5859	0.062891	2.1785	0.0288689	0.976969	0.998857	6373
CXCR5							643
C5AR1							728
CALCA							796
CHGA							1113
CCR3							1232
CCR4							1233
CCR6							1235
CCR8							1237
ACKR2							1238
CMKLR1							1240
CNR2							1269
CX3CR1							1524
DEFA1							1667
DEFB4A							1673
DPEP1							1800
EDN2							1907
EDN3							1908
EPHB1							2047
F7							2155
FGF4							2249
VEGFD							2277
MSTN							2660
CCR10							2826
CXCR3							2833
HRH1							3269
HRG							3273
IL4							3565
CXCL8							3576
IL12A							3592
LBP							3929
MIF							4282
NBL1							4681
CCN3							4856
PLA2G1B							5319
PLXNB3							5365
PRKCQ							5588
PTPRO							5800
CCL1							6346
CCL3L1							6349
CCL7							6354
CCL11							6356
CCL14							6358
CCL15							6359
CCL16							6360
CCL17							6361
CCL19							6363
CCL22							6367
CCL24							6369
CCL25							6370
CXCL6							6372
XCL1							6375
SFTPD							6441
THBS4							7060
TPBG							7162
TNFSF11							8600
FGF18							8817
FGF16							8823
TNFSF18							8995
RIPOR2							9750
CCL26							10344
CCR9							10803
CCL27							10850
MST1L							11223
STAP1							26228
GREM1							26585
C5AR2							27202
ADGRE2							30817
ZNF580							51157
ACKR4							51554
IL23A							51561
DEFB103B							55894
ACKR3							57007
PREX1							57580
SLC8B1							80024
JAML							120425
DEFB104A							140596
IL34							146433
TAFA4							151647
DEFB124							245937
DEFB130A							245940
CXCL17							284340
C10orf99							387695
CCL4L1							388372
MIR149							406941
MIR15A							406948
MIR16-1							406950
MIR223							407008
MIR34A							407040
DEFB103A							414325
MIR424							494336
DEFB104B							503618
DEFB109B							641517
PRSS56							646960
CD300H							100130520
DEFB130B							100133267
KLRC4-KLRK1							100528032

## Sheet: response to bacterium
geneSymbol	baseMean	log2FoldChange	lfcSE	stat	pvalue	padj	entrezid
TIMP4	165.231	-1.49283	0.247481	-6.03207	1.61868e-09	1.76055e-06	7079
GGT5	118.444	-1.98023	0.373793	-5.29767	1.17293e-07	6.98685e-05	2687
TREM2	72.2335	-2.23776	0.444852	-5.03036	4.89563e-07	0.00024047	54209
C3	182.892	-2.01466	0.40994	-4.91453	8.8995e-07	0.000347468	718
ADAMTS5	605.845	-1.26694	0.273434	-4.63345	3.59626e-06	0.00103321	11096
DCN	11030.6	-1.04475	0.231383	-4.51524	6.32448e-06	0.00163225	1634
IL18	116.15	-1.1246	0.274929	-4.09051	4.30425e-05	0.00624199	3606
S100A8	592.142	-1.24961	0.326626	-3.8258	0.000130348	0.0144876	6279
WFDC2	24.4223	-4.45888	1.22245	-3.64748	0.000264826	0.0249825	10406
SLAMF8	164.505	-1.43808	0.395691	-3.63434	0.000278696	0.0257195	56833
MAOB	198.167	-1.49936	0.422417	-3.54948	0.000385994	0.0330216	4129
ZFP36	2063.81	-1.00042	0.29694	-3.36909	0.000754158	0.0497021	7538
SLPI	92.7348	-2.88181	0.874328	-3.29602	0.000980644	0.0576535	6590
ASS1	448.489	0.686854	0.211875	3.24179	0.00118781	0.0654255	445
PRG2	69174.7	-2.50388	0.7748	-3.23164	0.00123081	0.0664591	5553
CPS1	178.649	1.35119	0.420068	3.21659	0.00129724	0.0688258	1373
PTGES	915.032	-1.21168	0.378353	-3.2025	0.00136241	0.0705628	9536
DEFA1B	42.5526	2.05292	0.66828	3.07195	0.00212666	0.094657	728358
DEFB1	42.2512	-1.70572	0.561784	-3.03626	0.00239534	0.101882	1672
BMP2	162.482	-1.02711	0.339645	-3.02407	0.00249397	0.103675	650
C4B	128.317	-1.0245	0.339184	-3.02048	0.00252377	0.104111	721
FKBP5	737.389	-0.908076	0.309063	-2.93815	0.00330174	0.118729	2289
PTGFR	66.5266	1.20353	0.428892	2.80615	0.00501378	0.148986	5737
CXCL1	240.234	2.08098	0.748633	2.7797	0.00544086	0.155729	2919
UPK1B	1013.55	-2.98482	1.08199	-2.75863	0.00580443	0.161243	7348
CLDN1	3131.64	0.941885	0.341496	2.75812	0.00581352	0.161243	9076
IL6R	162.052	-0.803488	0.292278	-2.74905	0.0059768	0.164276	3570
MRC1	1280.33	-0.623525	0.228488	-2.72892	0.0063543	0.169466	4360
ARG2	103.786	0.653852	0.241457	2.70795	0.00677003	0.176653	384
MPO	10.2933	1.94143	0.727599	2.66827	0.00762428	0.188811	4353
BAIAP2L1	818.624	-0.741213	0.28162	-2.63196	0.00848937	0.201981	55971
LDOC1	56.672	-3.03309	1.15746	-2.62046	0.00878104	0.20698	23641
FOS	6271.89	-1.73633	0.666798	-2.60398	0.00921473	0.212595	2353
SOD2	2231.5	-0.801094	0.309996	-2.58421	0.00976032	0.218881	6648
AQP1	785.162	-1.10154	0.426563	-2.58236	0.0098126	0.219407	358
GJA1	5652.21	-0.477516	0.188357	-2.53516	0.0112395	0.233485	2697
HDAC2	1408.23	0.436716	0.17302	2.52408	0.0116003	0.23552	3066
GNLY	155.498	-0.93049	0.374542	-2.48434	0.0129792	0.248909	10578
IL1B	65.6572	-1.4947	0.611525	-2.44422	0.0145166	0.263775	3553
SLC11A1	79.6034	-0.743845	0.30608	-2.43023	0.0150893	0.270067	6556
HAMP	15.3629	-1.5894	0.654822	-2.42723	0.0152147	0.270331	57817
CCL3	82.5031	-1.60915	0.673394	-2.38962	0.0168659	0.284596	6348
MTDH	745.546	-0.473212	0.198043	-2.38944	0.0168743	0.284596	92140
SRC	184.177	-0.523816	0.220908	-2.37119	0.0177309	0.293466	6714
NLRP7	7.96468	-2.49513	1.06648	-2.33959	0.0193049	0.30813	199713
FABP4	3048.91	0.671249	0.287596	2.334	0.0195957	0.31114	2167
PYGL	677.236	-0.661487	0.28984	-2.28225	0.0224746	0.335802	5836
CAPN2	1342.94	-0.4991	0.218984	-2.27916	0.0226578	0.33594	824
CAMP	12.853	1.69425	0.754555	2.24537	0.0247445	0.352135	820
SBNO2	717.934	-0.37364	0.166896	-2.23875	0.0251721	0.355892	22904
IL10RA	243.774	-0.703168	0.316944	-2.21859	0.0265146	0.364713	3587
CD14	4145.71	0.646205	0.291773	2.21475	0.0267773	0.366299	929
SNCA	302.496	-0.889865	0.404012	-2.20257	0.0276252	0.371926	6622
NFKB2	708.081	-0.34115	0.15536	-2.19586	0.0281017	0.373873	4791
LYZ	969.296	-0.762306	0.348268	-2.18885	0.0286076	0.376172	4069
PDCD1LG2	210.802	-1.00747	0.462065	-2.18036	0.0292304	0.381398	80380
SSC5D	10.1216	-1.47711	0.679101	-2.1751	0.0296224	0.384583	284297
TRIB1	899.28	-0.551847	0.254956	-2.16448	0.0304273	0.388872	10221
PGC	22.7412	1.23908	0.57261	2.16391	0.0304709	0.388872	5225
TMF1	86.2065	0.848596	0.396275	2.14143	0.0322392	0.397817	7110
LGALS9	125.188	-0.747654	0.36008	-2.07635	0.0378613	0.425702	3965
ALPL	28.8446	-0.8458	0.40821	-2.07197	0.0382681	0.428092	249
LYG1	24.024	-1.02587	0.498362	-2.05849	0.0395428	0.431408	129530
CFP	60.2922	-0.700123	0.342634	-2.04336	0.0410173	0.436667	5199
WFDC3	12.1045	-1.25177	0.612769	-2.04282	0.0410705	0.436718	140686
BCL3	61.258	-0.801228	0.394158	-2.03276	0.0420771	0.44247	602
ISG15	737.214	-0.621132	0.307987	-2.01674	0.0437222	0.449229	9636
STAB1	821.7	-0.484965	0.24159	-2.00739	0.0447084	0.455064	23166
IL27	58.134	0.930526	0.466327	1.99543	0.0459956	0.461499	246778
CCDC80	24.6433	-1.13158	0.567278	-1.99475	0.0460697	0.461499	151887
NAIP	96.1911	-0.636188	0.320067	-1.98767	0.0468482	0.465625	4671
HLA-E	9563.44	-0.445783	0.224509	-1.98559	0.0470786	0.465963	3133
RNASE6	200.019	-0.489821	0.246997	-1.98311	0.0473556	0.467023	6039
FPR2	49.1317	-0.806282	0.414553	-1.94494	0.0517821	0.48403	2358
IRF5	102.979	-0.689061	0.355261	-1.93959	0.0524297	0.488667	3663
CASP3	659.633	0.37519	0.196547	1.9089	0.0562747	0.502578	836
PPBP	373.678	-0.693077	0.363184	-1.90834	0.0563479	0.502936	5473
SCIMP	50.2984	-0.994115	0.530755	-1.87302	0.0610654	0.520822	388325
JAK2	450.654	-0.414379	0.224827	-1.8431	0.0653138	0.533834	3717
MICA	100.235	-0.582085	0.31933	-1.82283	0.068329	0.544959	100507436
ABL1	838.22	-0.343243	0.190118	-1.80542	0.0710091	0.552068	25
NOD2	14.6463	-1.21018	0.674329	-1.79464	0.0727117	0.556915	64127
SASH1	1090.81	-0.339213	0.18928	-1.79212	0.0731139	0.556995	23328
LITAF	906.352	-0.435741	0.243305	-1.79093	0.0733051	0.556995	9516
TLR3	325.664	0.544358	0.304176	1.78961	0.0735159	0.55761	7098
SLC22A5	368.573	0.48633	0.273686	1.77697	0.0755739	0.561009	6584
FMO1	11.2675	-1.65918	0.945061	-1.75563	0.0791508	0.572209	2326
IL27RA	72.6955	-0.656209	0.377135	-1.73998	0.0818621	0.579724	9466
ERAP1	1319.62	0.301134	0.17362	1.73444	0.0828397	0.58129	51752
TMEM229B	235.321	0.649725	0.376808	1.72429	0.0846559	0.587392	161145
SELP	70.4388	-0.688837	0.399528	-1.72413	0.0846847	0.587392	6403
FCER1G	1326.83	-0.384564	0.223237	-1.72267	0.0849482	0.587392	2207
FGR	124.782	-0.575337	0.336854	-1.70797	0.0876418	0.59346	2268
CD68	1078.01	-0.405131	0.237634	-1.70485	0.0882219	0.594159	968
PYCARD	157.012	-0.515253	0.302864	-1.70127	0.0888928	0.595926	29108
TNFSF8	38.456	-0.763502	0.449346	-1.69914	0.0892924	0.595926	944
WASL	1286.7	0.300648	0.179639	1.67363	0.0942038	0.602453	8976
PTGER4	86.8523	-0.469048	0.285505	-1.64287	0.10041	0.616588	5734
LILRA2	30.9486	-0.85427	0.525891	-1.62442	0.104285	0.62641	11027
B2M	20293.8	-0.333712	0.205862	-1.62105	0.105007	0.627898	567
SELE	51.6479	0.809458	0.502559	1.61067	0.107251	0.632194	6401
FER	294.138	-0.36326	0.22706	-1.59985	0.109633	0.637252	2241
PTPN22	23.8434	-0.924992	0.579066	-1.59739	0.110179	0.637468	26191
IDO1	1855.2	0.399201	0.251395	1.58794	0.112299	0.642367	3620
PF4V1	10.5464	-1.4224	0.89775	-1.5844	0.113102	0.642466	5197
BNIP3	506.79	-0.363964	0.230571	-1.57853	0.114443	0.645179	664
PLAC8	1106.42	-0.534691	0.339236	-1.57617	0.114988	0.646334	51316
CHIT1	7.03319	-1.46651	0.930919	-1.57533	0.115179	0.646838	1118
LOXL1	373.317	-0.343227	0.218281	-1.5724	0.115857	0.647868	4016
AKT1	847.136	-0.316006	0.201161	-1.57091	0.116204	0.648658	207
IFNE	6.72702	1.24637	0.797946	1.56197	0.118295	0.65307	338376
RAB1A	553.317	0.51953	0.332903	1.5606	0.118618	0.653085	5861
IRAK3	126.428	-0.455641	0.294564	-1.54683	0.121904	0.657538	11213
SPARC	42592.3	-0.274745	0.178773	-1.53684	0.124333	0.662052	6678
TGFB1	2958.4	-0.281127	0.185007	-1.51955	0.128624	0.670359	7040
COLEC12	2951.22	0.296013	0.19751	1.49873	0.133945	0.678728	81035
CXCL5	6.8314	-1.56142	1.04435	-1.49511	0.134885	0.680319	6374
F2RL1	37.8861	-0.730945	0.489089	-1.4945	0.135044	0.680319	2150
SLC17A5	713.556	0.307158	0.206141	1.49004	0.136213	0.682658	26503
ADAM17	791.923	0.27276	0.183198	1.48888	0.136518	0.682658	6868
HLA-DRB1	1459.25	-0.56517	0.38221	-1.47869	0.139223	0.686551	3123
MAPKAPK3	425.85	-0.371708	0.251542	-1.47772	0.139484	0.686907	7867
MS4A1	7.17287	-1.01963	0.700011	-1.45658	0.145231	0.69215	931
SERPINE1	21786.2	-0.583802	0.40148	-1.45413	0.145911	0.692791	5054
CEBPB	51.1899	0.820156	0.565659	1.44991	0.147083	0.693169	1051
FAM20A	196.454	-0.339874	0.234622	-1.4486	0.147448	0.693482	54757
DEFA3	20.5971	1.45367	1.01328	1.43462	0.151395	0.69801	1668
TLR2	129.424	-0.520813	0.368856	-1.41197	0.157959	0.704093	7097
F2R	66.1706	-0.830539	0.592654	-1.40139	0.161097	0.70775	2149
FGFR2	141.055	0.440997	0.317885	1.38728	0.165355	0.710178	2263
HNRNPA0	804.779	0.366816	0.265314	1.38257	0.166796	0.711429	10949
ADM	11540.9	0.539776	0.392235	1.37616	0.168774	0.712875	133
CARD16	411.8	0.296031	0.216949	1.36452	0.172405	0.717468	114769
NOD1	207.971	-0.358721	0.263949	-1.35906	0.174129	0.718628	10392
CARD17	11.3414	1.29162	0.950831	1.35841	0.174332	0.718628	440068
XBP1	3404	0.32875	0.242289	1.35685	0.17483	0.719112	7494
PENK	4.95707	-1.86121	1.37248	-1.35609	0.17507	0.719168	5179
CD86	114.874	-0.429541	0.319819	-1.34308	0.179247	0.724248	942
STAB2	52.7378	-1.74492	1.29945	-1.34282	0.17933	0.724248	55576
LY96	50.7069	0.74369	0.555479	1.33883	0.180627	0.724316	23643
JUND	1937.29	-0.234912	0.176265	-1.33272	0.182623	0.725839	3727
GGT7	234.77	-0.265199	0.19977	-1.32752	0.184336	0.728665	2686
KRT6A	4333.46	-5.64755	4.25981	-1.32577	0.184914	0.729768	3853
TSPO	275.811	-0.323128	0.244837	-1.31977	0.186912	0.730793	706
SYK	268.456	-0.373204	0.284806	-1.31038	0.190067	0.730793	6850
STAR	16.196	-0.734627	0.560828	-1.3099	0.19023	0.730793	6770
LILRB1	72.145	-0.547127	0.42328	-1.29259	0.196153	0.735055	10859
NFKB1	501.586	-0.195648	0.152046	-1.28677	0.198175	0.737316	4790
NOTCH2	1886.33	-0.271305	0.210958	-1.28606	0.198421	0.737316	4853
PLAA	386.427	0.29044	0.226556	1.28198	0.19985	0.738979	9373
MGST1	220.208	-1.01208	0.79396	-1.27472	0.202408	0.741019	4257
PRKCE	799.395	0.27302	0.21484	1.2708	0.203798	0.742733	5581
CD6	11.6221	-1.06147	0.837989	-1.26669	0.205265	0.743964	923
AXL	240.724	-0.363276	0.289022	-1.25691	0.208785	0.74716	558
GPX1	2209.68	-0.200429	0.161175	-1.24355	0.213666	0.751733	2876
TUSC2	200.952	0.328088	0.265796	1.23436	0.217069	0.755155	11334
NLRP3	29.581	-0.622852	0.507096	-1.22827	0.219345	0.757225	114548
DAB2IP	1051.45	-0.206447	0.168638	-1.22421	0.220874	0.75895	153090
PI3	10.5299	-0.968167	0.793787	-1.21968	0.222586	0.760796	5266
RIPK2	531.192	0.289614	0.2383	1.21533	0.22424	0.762647	8767
CD1D	10.0235	-0.8862	0.729479	-1.21484	0.224428	0.762647	912
IRF3	1043.31	-0.284547	0.234938	-1.21116	0.225835	0.764373	3661
NOS3	761.093	0.365316	0.30195	1.20986	0.226334	0.765013	4846
PTAFR	40.8643	-0.481957	0.406071	-1.18688	0.235275	0.774921	5724
TBK1	1276.29	0.224313	0.193003	1.16223	0.245144	0.783366	29110
TAB2	910.701	-0.179576	0.155626	-1.15389	0.248543	0.786274	23118
CXCL13	35.1506	-1.2027	1.04564	-1.15021	0.250056	0.78816	10563
GGT1	23.1092	-0.653706	0.571665	-1.14351	0.252826	0.790209	2678
MGST2	971.739	-0.198665	0.174222	-1.1403	0.254161	0.791287	4258
SIRPA	603.821	-0.27491	0.241976	-1.1361	0.255913	0.791485	140885
MLH1	54.951	-0.35443	0.314105	-1.12838	0.259159	0.79168	4292
S100A12	99.7571	-0.34229	0.303395	-1.1282	0.259236	0.79168	6283
PRKCA	266.683	-0.325007	0.290023	-1.12062	0.262448	0.795167	5578
PRKCD	370.842	-0.24277	0.216778	-1.1199	0.262756	0.795331	5580
GIT1	80.5743	-0.428114	0.383982	-1.11493	0.26488	0.796543	28964
PALM3	213.291	0.430711	0.387586	1.11127	0.266454	0.798837	342979
CDC73	257.785	0.358614	0.323107	1.10989	0.267045	0.798865	79577
PLSCR3	594.677	-0.210281	0.189486	-1.10974	0.26711	0.798865	57048
WNT5A	441.878	-0.702589	0.633743	-1.10863	0.267588	0.799385	7474
ANKRD1	6.46552	1.02488	0.927767	1.10468	0.2693	0.800243	27063
PLA2G2A	6859.32	-0.240463	0.217831	-1.1039	0.269636	0.800243	5320
FGF10	81.8212	-0.423542	0.3869	-1.09471	0.273645	0.802619	2255
ALAD	508.77	0.169883	0.156761	1.08371	0.278495	0.803686	210
IGLL5	6.51103	-0.95895	0.884934	-1.08364	0.278524	0.803686	100423062
MAPK14	875.196	-0.18477	0.170646	-1.08277	0.27891	0.803893	1432
CX3CL1	87.0014	-0.45615	0.426813	-1.06873	0.28519	0.807383	6376
TIRAP	49.7665	0.373257	0.35004	1.06633	0.286276	0.807383	114609
PABPN1	3356.09	-0.208884	0.196401	-1.06356	0.287528	0.807577	8106
CD80	12.4991	-0.851503	0.801563	-1.0623	0.288098	0.807621	941
CA5B	110	-0.290012	0.273296	-1.06116	0.288615	0.807621	11238
CTR9	542.686	0.267786	0.25392	1.05461	0.291606	0.808445	9646
FER1L6	4.71588	1.34227	1.27293	1.05447	0.291666	0.808445	654463
TLR1	46.903	-0.3896	0.370533	-1.05146	0.293049	0.809569	7096
GNG12	3389.94	0.244971	0.233696	1.04824	0.294526	0.810399	55970
CMPK2	59.1959	0.441338	0.421209	1.04779	0.294737	0.810455	129607
SCN7A	159.197	0.448327	0.4279	1.04774	0.294759	0.810455	6332
CD96	16.6519	-0.654967	0.625916	-1.04641	0.29537	0.810692	10225
DHX58	109.973	-0.268399	0.25686	-1.04492	0.296058	0.811388	79132
CXCL9	345.454	-1.16235	1.11649	-1.04107	0.297842	0.813642	4283
PRDX2	2244.67	0.160324	0.154248	1.03939	0.298623	0.814753	7001
LYN	1521.21	-0.285417	0.274791	-1.03867	0.298959	0.814794	4067
ARG1	7.86078	-0.796576	0.768409	-1.03666	0.299897	0.815329	383
PCK2	75.4749	0.280965	0.273828	1.02606	0.304862	0.819073	5106
RGS1	136.519	-0.820066	0.799904	-1.02521	0.305266	0.819182	5996
CD160	9.24742	-1.06111	1.0455	-1.01493	0.310137	0.820022	11126
TFPI	15108.8	0.259941	0.257089	1.0111	0.311971	0.820887	7035
CCL2	668.759	-0.633375	0.626573	-1.01086	0.312085	0.820996	6347
CYBA	753.16	-0.26165	0.263562	-0.992745	0.320834	0.824518	1535
OCIAD1	878.665	0.147691	0.150671	0.98022	0.326978	0.827746	54940
THBD	1410.68	-0.23715	0.243859	-0.972491	0.330806	0.830123	7056
REN	35.3919	0.889125	0.915081	0.971635	0.331232	0.830371	5972
SMAD6	1256	0.231229	0.238127	0.971029	0.331534	0.830717	4091
RAB14	957.472	0.170909	0.180071	0.94912	0.342559	0.837532	51552
IL10	22.5657	-0.520756	0.54885	-0.948812	0.342716	0.837647	3586
ELANE	8.17607	0.696852	0.74395	0.936692	0.348917	0.83997	1991
S100A14	80.0199	-2.58294	2.76616	-0.933763	0.350426	0.840677	57402
PRPF8	1815.9	-0.144941	0.156117	-0.928411	0.353194	0.842969	10594
RNF5	610.331	-0.170387	0.185379	-0.919129	0.358028	0.84631	6048
CACTIN	273.604	-0.185224	0.203158	-0.911727	0.361912	0.848112	58509
AZU1	5.39712	1.03772	1.15246	0.900439	0.367886	0.850395	566
PDCD4	10747.2	0.163379	0.181862	0.898372	0.368987	0.851427	27250
VCAM1	574.6	-0.332987	0.371941	-0.895268	0.370644	0.852588	7412
CEP192	351.786	-0.174186	0.19561	-0.890479	0.373209	0.854559	55125
FCGR2B	2562.02	0.266842	0.304505	0.876314	0.380859	0.856209	2213
LCN2	39.6164	-0.669719	0.772777	-0.86664	0.38614	0.859361	3934
NLRP10	117.645	0.437614	0.505686	0.865387	0.386827	0.860119	338322
UPF1	867.029	0.14145	0.164173	0.861587	0.388915	0.860507	5976
GBP2	1235.16	-0.23549	0.274163	-0.858942	0.390372	0.860779	2634
TNF	25.3208	-0.508907	0.593786	-0.857054	0.391415	0.861532	7124
ADIPOR2	903.024	-0.185895	0.219544	-0.846733	0.397144	0.865174	79602
CYP2E1	15.8931	0.549205	0.651082	0.843527	0.398934	0.865764	1571
KMO	461.666	0.24822	0.296415	0.837407	0.402364	0.867204	8564
HLA-A	1954.93	-0.323231	0.387688	-0.833739	0.404428	0.868221	3105
TRAF6	124.697	0.212376	0.25545	0.831378	0.40576	0.868889	7189
ATP2A2	783.602	-0.145637	0.175437	-0.830142	0.406458	0.868889	488
IFNAR1	681.794	-0.177406	0.215456	-0.823398	0.410282	0.869536	3454
BMP6	711.742	-0.171482	0.213992	-0.801351	0.422928	0.876351	654
SRR	77.3006	0.216894	0.272399	0.796238	0.425894	0.877048	63826
NOTCH1	432.568	-0.178486	0.224956	-0.793426	0.42753	0.877048	4851
CCL20	12.3704	-2.72281	3.43714	-0.792173	0.42826	0.877048	6364
PRDX3	1275.88	0.118514	0.149827	0.791008	0.428939	0.877048	10935
ADAM9	1122.49	-0.181927	0.230967	-0.787676	0.430886	0.877464	8754
LY86	92.8458	-0.269987	0.348344	-0.775059	0.438305	0.880829	9450
PPARD	2071.14	0.142654	0.185085	0.770749	0.440856	0.881685	5467
IRF8	112.273	-0.257864	0.338905	-0.760873	0.446733	0.884233	3394
RPS19	8662.42	0.118311	0.155658	0.760065	0.447216	0.884674	6223
TRIM5	303.181	0.174697	0.230574	0.75766	0.448654	0.885733	85363
CAV1	45.7929	-0.279326	0.37065	-0.753612	0.451082	0.886881	857
WDR83	141.468	0.158415	0.21072	0.75178	0.452183	0.888073	84292
OPTN	531.685	-0.234563	0.313	-0.749402	0.453615	0.889072	10133
HPGD	6830.99	0.261938	0.35809	0.731484	0.464483	0.895249	3248
HMCN1	136.833	-0.299549	0.412571	-0.726055	0.467805	0.897229	83872
GFI1	11.1564	0.506414	0.707783	0.715493	0.474305	0.897903	2672
PGLYRP1	9.35944	0.644287	0.90133	0.714818	0.474721	0.89793	8993
RPS6KB1	547.493	-0.119044	0.167093	-0.712439	0.476193	0.898624	6198
TRIM6	27.2747	0.329695	0.464881	0.709202	0.478199	0.899553	117854
EPHA2	1034.66	-0.200355	0.283342	-0.707115	0.479495	0.899553	1969
CHUK	227.719	0.144012	0.205959	0.699225	0.484411	0.899959	1147
TBXA2R	127.727	0.210607	0.312436	0.674081	0.50026	0.906569	6915
RNASE7	12.5272	0.445937	0.677687	0.658027	0.510521	0.91045	84659
CSF3	19.4422	-2.50828	3.84707	-0.651998	0.514402	0.91045	1440
GSDMB	62.2416	-0.180495	0.277006	-0.651591	0.514665	0.91045	55876
PLA2G6	261.248	-0.178995	0.279156	-0.641201	0.521392	0.910556	8398
TLR4	509.312	0.134445	0.210579	0.638456	0.523177	0.911802	7099
CHD7	159.062	-0.139961	0.223952	-0.624962	0.531996	0.915268	55636
SEH1L	182.551	-0.134636	0.215495	-0.624774	0.532119	0.915268	81929
PLCG2	181.754	0.1518	0.244207	0.621603	0.534203	0.915268	5336
HDAC5	2159.75	-0.136027	0.219888	-0.61862	0.536167	0.915268	10014
PELI1	796.276	0.108524	0.175605	0.618	0.536575	0.915443	57162
FASLG	5.65848	0.641492	1.05908	0.605707	0.544709	0.917835	356
TNFAIP3	459.5	-0.214666	0.354984	-0.604721	0.545364	0.917835	7128
CARD8	389.762	-0.130443	0.2167	-0.601954	0.547205	0.91892	22900
CD274	1179.34	0.179538	0.299256	0.599949	0.54854	0.91934	29126
HMGB1	741.066	0.119939	0.200517	0.598147	0.549742	0.919519	3146
RPS6KA3	668.37	-0.0951051	0.15904	-0.597995	0.549843	0.919519	6197
HCK	332.401	-0.183196	0.309496	-0.591916	0.553907	0.920408	3055
CDK4	863.555	-0.100601	0.17011	-0.591387	0.554261	0.920408	1019
CD55	210.031	-0.211226	0.360255	-0.586323	0.557659	0.92124	1604
GSDMA	3.04649	0.797399	1.37526	0.579818	0.562037	0.923099	284110
IL7R	40.8644	-0.241349	0.418593	-0.57657	0.56423	0.92382	3575
LYST	395.636	-0.123636	0.218366	-0.566186	0.571268	0.926517	1130
HP	4.32847	-0.724492	1.28559	-0.563547	0.573063	0.927643	3240
LILRB2	117.924	-0.236681	0.420693	-0.562599	0.573708	0.927643	10288
MAVS	606.451	-0.103906	0.184835	-0.562159	0.574008	0.927643	57506
PPP1R11	1182.77	-0.110138	0.198844	-0.553892	0.579653	0.930033	6992
HAVCR2	81.1224	-0.201574	0.363934	-0.553876	0.579664	0.930033	84868
ROMO1	684.581	-0.102676	0.19243	-0.533578	0.593633	0.935601	140823
ZC3H12A	218.911	-0.163196	0.306135	-0.533085	0.593975	0.935601	80149
VIM	14329.4	0.155136	0.291266	0.532626	0.594293	0.935764	7431
LPL	2182.68	0.386283	0.730611	0.528712	0.597005	0.935764	4023
PF4	115.56	-0.205711	0.390614	-0.526636	0.598446	0.935764	5196
LSM5	19.5392	-0.277822	0.530167	-0.524027	0.60026	0.935764	23658
MYD88	593.825	0.11175	0.213628	0.523109	0.600898	0.935764	4615
CXCL10	232.049	-0.485665	0.928628	-0.522993	0.600979	0.935764	3627
TNFRSF14	280.064	0.12129	0.232274	0.522185	0.601541	0.935764	8764
TLR5	32.2603	-0.186357	0.358341	-0.520054	0.603026	0.935764	7100
BAIAP2	1435.14	-0.118607	0.229253	-0.517366	0.604901	0.935764	10458
NR1H3	202.153	-0.124122	0.240004	-0.517168	0.605039	0.935764	10062
RPL39	1942.89	0.177184	0.344383	0.514498	0.606904	0.93602	6170
BANK1	12.9281	0.388842	0.77031	0.504787	0.613709	0.936767	55024
TNFRSF1A	1137.32	0.152494	0.303219	0.502919	0.615021	0.936779	7132
CD180	49.8717	-0.20356	0.405574	-0.501905	0.615734	0.93716	4064
PDE4B	293.195	-0.154142	0.308121	-0.500263	0.61689	0.937436	5142
LTF	77.0302	0.220752	0.441474	0.500033	0.617052	0.937436	4057
CCL5	143.113	-0.214369	0.4333	-0.494736	0.620787	0.937975	6352
SHC1	3015.09	0.0874901	0.17978	0.486651	0.626505	0.939696	6464
CDK19	959.727	-0.116515	0.242267	-0.480938	0.63056	0.940906	23097
MAPKAPK2	842.053	0.0664307	0.139388	0.476589	0.633654	0.941982	9261
GRN	10142	0.133379	0.281427	0.473938	0.635544	0.942428	2896
CD4	734.667	-0.0839112	0.177271	-0.473351	0.635963	0.942533	920
RPL30	7849.6	-0.0701306	0.150047	-0.467391	0.64022	0.944406	6156
GBP4	355.346	-0.158242	0.343472	-0.460712	0.645005	0.945199	115361
CCR7	17.0342	-0.252571	0.551275	-0.458158	0.646839	0.945499	1236
NAALADL2	291.945	0.131732	0.290718	0.453127	0.650457	0.946672	254827
CNR1	31.158	-1.88911	4.18903	-0.450966	0.652014	0.947098	1268
FZD5	182.677	-0.114933	0.257491	-0.446357	0.655339	0.947851	7855
RARRES2	489.665	-0.125142	0.280977	-0.445382	0.656044	0.947851	5919
SIRT2	83.375	0.149782	0.338077	0.443042	0.657735	0.948215	22933
IL24	4.81771	0.56258	1.29798	0.433426	0.664706	0.94862	11009
CSF2RB	4411.2	-0.141681	0.328247	-0.431628	0.666012	0.94869	1439
IL1A	13.3993	0.286856	0.669863	0.428231	0.668483	0.949533	3552
S100A9	2343.26	0.0835225	0.195407	0.427428	0.669068	0.94992	6280
CARD9	28.4529	-0.195419	0.462063	-0.422928	0.672348	0.950572	64170
NR1D1	123.546	0.134881	0.318948	0.422894	0.672373	0.950572	9572
CASP1	122.792	0.138401	0.327567	0.422513	0.672651	0.950587	834
MAPK1	633.568	-0.0640579	0.153367	-0.417676	0.676184	0.950908	5594
CNP	811.549	-0.074454	0.1784	-0.417344	0.676427	0.950908	1267
BPI	6.49878	0.392115	0.943845	0.415444	0.677817	0.951264	671
ICAM1	64.6737	0.189477	0.456944	0.41466	0.67839	0.951264	3383
SERPINB9	1294.04	-0.109316	0.266479	-0.410226	0.68164	0.951778	5272
PTGIR	48.5925	0.145739	0.367115	0.396984	0.691379	0.953151	5739
DUSP10	118.872	-0.130774	0.33003	-0.396248	0.691922	0.953278	11221
DROSHA	591.409	-0.0755742	0.191527	-0.394588	0.693147	0.954041	29102
TNFRSF1B	1092.48	0.0775965	0.197379	0.393135	0.69422	0.954227	7133
CCR5	8.89326	-0.426179	1.08451	-0.39297	0.694341	0.954227	1234
SHPK	456.838	-0.0708469	0.181213	-0.390959	0.695828	0.954227	23729
HSF1	1044.05	-0.0679027	0.17418	-0.389842	0.696653	0.954227	3297
ZG16	6.05788	0.325273	0.867115	0.375121	0.70757	0.956237	653808
AKIRIN2	348.48	0.0650235	0.17361	0.374538	0.708004	0.956237	55122
ADAMTS13	21.079	-0.176143	0.472155	-0.373061	0.709103	0.956237	11093
SNX3	1762.75	0.0743847	0.203804	0.364982	0.715125	0.957377	8724
APOB	18.2007	1.39288	3.82206	0.364432	0.715536	0.95742	338
GSTP1	7855.96	0.0939446	0.261892	0.358715	0.719809	0.95742	2950
AKAP12	948.495	0.080577	0.226611	0.355574	0.722159	0.958379	9590
CXCL2	41.4483	-0.174561	0.500594	-0.348708	0.727309	0.959729	2920
CTSG	32.0029	-0.211018	0.617022	-0.341994	0.732356	0.961758	1511
PAF1	823.125	0.077566	0.23061	0.336352	0.736606	0.962981	54623
MR1	152.826	-0.0658611	0.198765	-0.331352	0.740379	0.964334	3140
WDR35	109.037	0.108776	0.331654	0.32798	0.742927	0.965281	57539
GZMA	51.2227	-0.170115	0.528663	-0.321784	0.747616	0.966572	3001
HMGB2	1722.36	0.066092	0.20542	0.32174	0.747649	0.966572	3148
PPM1D	1111.09	-0.0630703	0.198085	-0.318401	0.750181	0.967478	8493
IKZF3	13.6637	0.212835	0.671759	0.316832	0.751371	0.967691	22806
CD36	3354.54	-0.0584815	0.188926	-0.309547	0.756906	0.969091	948
RHOA	7958.61	0.0366226	0.119104	0.307485	0.758474	0.969272	387
CASP8	33.7114	-0.132652	0.431417	-0.307479	0.758479	0.969272	841
IRAK1	120.48	-0.070593	0.236493	-0.2985	0.765322	0.969899	3654
TNIP2	651.791	-0.065658	0.23155	-0.283559	0.776748	0.972409	79155
C4BPB	43.937	0.145554	0.531594	0.273806	0.784233	0.973642	725
NLRP1	262.226	-0.0834845	0.314796	-0.265202	0.790854	0.974915	22861
CUBN	116.763	0.0908226	0.355256	0.255654	0.798218	0.97665	8029
SIGIRR	173.45	-0.0717545	0.282234	-0.254237	0.799312	0.976804	59307
OTUD5	1611.25	-0.0410879	0.164302	-0.250076	0.802529	0.977139	55593
IRAK2	25.9235	-0.0995373	0.399535	-0.249133	0.803258	0.977206	3656
PLSCR4	1018.75	-0.0505007	0.204626	-0.246795	0.805067	0.97763	57088
HLA-B	1291.34	-1.07355	4.39324	-0.244364	0.806949	0.977768	3106
ADH5	1096.18	-0.0430867	0.17757	-0.242645	0.80828	0.977773	128
IFI44	176.765	-0.0947458	0.414667	-0.228486	0.819268	0.980222	10561
TNFRSF11A	103.313	-0.0850729	0.380599	-0.223523	0.823128	0.980222	8792
GSDMD	913.153	0.0332043	0.148949	0.222924	0.823595	0.980222	79792
LRG1	61.7542	0.0856067	0.388305	0.220463	0.825511	0.980449	116844
IL6	108.598	0.0797466	0.370412	0.215292	0.82954	0.982537	3569
LIAS	45.5829	0.0744821	0.401249	0.185626	0.852738	0.986102	11019
IL1F10	6.57807	-0.188716	1.0636	-0.177432	0.859169	0.98661	84639
S100A7	3.92193	-0.756395	4.29504	-0.176109	0.860208	0.98661	6278
SGMS1	1137.44	0.0361308	0.206042	0.175356	0.8608	0.98661	259230
EDN1	532.334	-0.0524919	0.315591	-0.166329	0.867898	0.987318	1906
OCIAD2	110.179	0.0492694	0.306893	0.160543	0.872454	0.987318	132299
GPC3	24.6053	0.0854014	0.543551	0.157117	0.875152	0.987318	2719
SYT11	417.494	-0.0353123	0.225026	-0.156925	0.875304	0.987318	23208
ANKRD17	672.552	0.0329083	0.216101	0.152283	0.878964	0.987318	26057
MAPKBP1	225.825	0.02877	0.201472	0.142799	0.886449	0.987318	23005
NFKBIL1	138.274	-0.0342813	0.247301	-0.138622	0.889749	0.988107	4795
TRIM41	578.804	0.0226785	0.168891	0.134278	0.893182	0.988212	90933
COCH	23.6568	0.568027	4.39324	0.129296	0.897124	0.989533	1690
NLRC5	164.227	0.040477	0.331042	0.122271	0.902684	0.990006	84166
BDKRB1	7.86174	0.143317	1.17904	0.121554	0.903252	0.990006	623
CXCL3	9.97194	0.152243	1.26742	0.120121	0.904388	0.990006	2921
MAPK3	1315.41	-0.0222716	0.191964	-0.11602	0.907637	0.990777	5595
KCNJ8	104.169	0.0415033	0.358271	0.115843	0.907777	0.990777	3764
PCK1	8.15244	-0.137195	1.25505	-0.109315	0.912953	0.990777	5105
CYP27B1	6.49989	-0.0797429	0.788476	-0.101136	0.919443	0.992075	1594
RBPJ	1091.96	0.0134722	0.14013	0.0961407	0.923409	0.992093	3516
ANXA3	676.13	0.0300444	0.317029	0.0947686	0.924499	0.992093	306
EDNRB	2606.47	0.0209791	0.222997	0.0940779	0.925047	0.992093	1910
TNFSF4	6.61493	-0.0788887	0.849606	-0.0928533	0.92602	0.992093	7292
FUCA2	1040.46	0.0247022	0.269685	0.0915964	0.927019	0.992093	2519
CHMP5	1600.9	0.0143814	0.163076	0.0881883	0.929727	0.992093	51510
MPEG1	210.867	0.0265007	0.305579	0.0867231	0.930892	0.992093	219972
MALT1	90.0349	0.0188372	0.230719	0.0816455	0.934929	0.992093	10892
BCL10	130.887	0.0216758	0.26952	0.0804236	0.9359	0.99213	8915
ST13	4318.25	0.0143606	0.180248	0.079671	0.936499	0.992293	6767
CD40	192.244	-0.0185555	0.251794	-0.073693	0.941255	0.993254	958
VIL1	7.39902	-0.0639345	0.909262	-0.0703147	0.943943	0.993361	7429
SPINK5	37.1022	0.0321238	0.495307	0.0648563	0.948288	0.99344	11005
OAS2	183.721	0.0245353	0.382672	0.0641157	0.948878	0.99344	4939
TLR6	13.916	0.040714	0.649478	0.0626872	0.950016	0.993673	10333
NFKBIB	339.887	-0.0122492	0.260474	-0.0470266	0.962492	0.995261	4793
RELA	1116.24	0.0089414	0.192469	0.0464562	0.962947	0.995505	5970
FOXP3	4.84134	0.0442626	1.11258	0.0397839	0.968265	0.997448	50943
CXCL11	83.5859	0.062891	2.1785	0.0288689	0.976969	0.998857	6373
TF	8.6251	-0.104437	4.39324	-0.0237723	0.981034	0.999784	7018
ABCC2	33.5222	0.0111362	0.476395	0.0233759	0.98135	0.999868	1244
NFKBIA	2846.64	0.00379211	0.18167	0.0208736	0.983346	0.999872	4792
FOXP1	1058.08	-0.00227694	0.180449	-0.0126182	0.989932	0.999872	27086
AKAP8	655.364	0.00228868	0.214564	0.0106667	0.991489	0.999872	10270
GCH1	83.282	0.00365499	0.408841	0.00893988	0.992867	0.999872	2643
SCARB1	8141.96	0.00120754	0.1589	0.00759936	0.993937	0.999872	949
ADH7							131
ANG							283
KLK3							354
ATP4B							496
ADGRB1							575
C4BPA							722
C5AR1							728
CA3							761
CEBPE							1053
CHGA							1113
CLPS							1208
CCR4							1233
CNR2							1269
CRP							1401
CSF2							1437
CX3CR1							1524
CYP1A1							1543
CYP1A2							1544
DGKB							1607
DEFA1							1667
DEFA4							1669
DEFA5							1670
DEFA6							1671
DEFB4A							1673
DMBT1							1755
EPO							2056
F2							2147
FCN2							2220
FGA							2243
FGB							2244
VEGFD							2277
GGT3P							2679
GHSR							2693
GJB2							2706
GNRH1							2796
GPM6A							2823
GPR31							2853
HTN1							3346
HTN3							3347
IGHA1							3493
IGHA2							3494
IGHD							3495
IGHE							3497
IGHG1							3500
IGHG2							3501
IGHG3							3502
IGHG4							3503
IGHM							3507
JCHAIN							3512
IGKC							3514
IGLC1							3537
IGLC2							3538
IGLC3							3539
IGLC6							3542
IGLL1							3543
CXCL8							3576
IL12A							3592
IL12B							3593
IL13							3596
IL17A							3605
JUN							3725
LALBA							3906
LBP							3929
LPO							4025
LTA							4049
MBL2							4153
MEF2C							4208
CITED1							4435
NOS1							4842
NOS2							4843
OPRM1							4988
PLA2G1B							5319
PNLIPRP2							5408
PRB3							5544
MAPK8							5599
KLK7							5650
PTGER1							5731
RAG2							5897
RNASE3							6037
CXCL6							6372
SEMG1							6406
SEMG2							6407
SFTPD							6441
SPN							6693
STATH							6779
TAC1							6863
TRAV6							6956
TH							7054
THRSP							7069
SCGB1A1							7356
UMOD							7369
VGF							7425
EPX							8288
H2BC8							8339
H2BC7							8343
H2BC6							8344
H2BC10							8346
H2BC4							8347
H2BC21							8349
RAB29							8934
H2BC11							8970
LRAT							9227
ADIPOQ							9370
NR1H4							9971
TRDN							10345
SPAG11B							10407
GJB6							10804
PPARGC1A							10891
PLAAT3							11145
ADGRL2							23266
KLK5							25818
NOCT							25819
STAP1							26228
IL36RN							26525
IL36B							27177
IL37							27178
IL36A							27179
IGHV7-81							28378
IGHV6-1							28385
IGHV5-10-1							28386
IGHV5-51							28388
IGHV4-38-2							28389
IGHV4-61							28391
IGHV4-59							28392
IGHV4-39							28394
IGHV4-34							28395
IGHV4-31							28396
IGHV4-30-4							28397
IGHV4-28							28400
IGHV4-4							28401
IGHV3-74							28408
IGHV3-73							28409
IGHV3-72							28410
IGHV3-66							28412
IGHV3-64							28414
IGHV3-53							28420
IGHV3-49							28423
IGHV3-48							28424
IGHV3-43							28426
IGHV3-38							28429
IGHV3-35							28432
IGHV3-33							28434
IGHV3-30							28439
IGHV3-23							28442
IGHV3-21							28444
IGHV3-20							28445
IGHV3-16							28447
IGHV3-15							28448
IGHV3-13							28449
IGHV3-11							28450
IGHV3-9							28451
IGHV3-7							28452
IGHV2-70							28454
IGHV2-26							28455
IGHV2-5							28457
IGHV1-69-2							28458
IGHV1-69							28461
IGHV1-58							28464
IGHV1-45							28466
IGHV1-24							28467
IGHV1-18							28468
IGHV1-8							28472
IGHV1-3							28473
TRDC							28526
TRBC2							28638
TRBC1							28639
TRAV39							28642
TRAV36DV7							28646
TRAV35							28647
TRAV34							28648
TRAV30							28652
TRAV27							28655
TRAV26-2							28656
TRAV26-1							28657
TRAV25							28658
TRAV24							28659
TRAV21							28662
TRAV20							28663
TRAV17							28666
TRAV13-2							28670
TRAV13-1							28671
TRAV10							28676
TRAV7							28686
TRAV5							28688
TRAV4							28689
TRAV1-2							28692
TRAV1-1							28693
TRAC							28755
IGLC7							28834
IGKV3-20							28912
BPIFA1							51297
IL23A							51561
CYRIB							51571
TLR9							54106
H2BS1							54145
UGT1A1							54658
CCDC186							55088
INAVA							55765
SELENOS							55829
DEFB103B							55894
ERBIN							55914
GSDMC							56169
IL36G							56300
PGLYRP4							57115
EPPIN							57119
LYZL6							57151
IGHV7-4-1							57289
IGHV3-30-3							57290
NLRC4							58484
IL22RA1							58985
TNIP3							79931
DEFB126							81623
REG4							83998
H2BC12							85236
GALP							85569
IGHV3-30-5							89770
LACRT							90070
IL17F							112744
PGLYRP2							114770
PGLYRP3							114771
LEAP2							116842
DCD							117159
DEFB118							117285
RNASE8							122665
WFDC12							128488
REG3G							130120
DEFB104A							140596
BPIFA2							140683
WFDC10A							140832
DEFB127							140850
CST11							140880
DEFB129							140881
TICAM1							148022
IL23R							149233
WFDC5							149708
GBP6							163351
WFDC13							164237
NLRP6							171389
GKN2							200504
DEFB105A							245908
DEFB106A							245909
DEFB108B							245911
DEFB110							245913
DEFB112							245915
DEFB113							245927
DEFB114							245928
DEFB115							245929
DEFB116							245930
DEFB119							245932
DEFB121							245934
DEFB123							245936
DEFB124							245937
DEFB125							245938
DEFB128							245939
DEFB130A							245940
LYG2							254773
WFDC11							259239
WFDC9							259240
WFDC10B							280664
IRGM							345611
LCE3A							353142
LCE3B							353143
LCE3C							353144
TICAM2							353376
C10orf99							387695
IGHV1OR15-1							388077
GBP7							388646
NUGGC							389643
SIGLEC16							400709
DEFB132							400830
DEFB133							403339
MIR105-1							406897
MIR140							406932
MIR142							406934
MIR146A							406938
MIR17							406952
MIR181B1							406955
MIR187							406963
MIR19A							406979
MIR19B1							406980
MIR20A							406982
MIR21							406991
MIR223							407008
DEFB103A							414325
DEFB104B							503618
DEFB108A							503694
DEFB106B							503841
DEFB105B							504180
DEFB135							613209
DEFB136							613210
DEFB134							613211
DEFB109B							641517
DEFB131A							644414
LYPD8							646627
SPAG11A							653423
GGT2							728441
ACOD1							730249
MIR766							768218
DEFB131B							100129216
DEFB130B							100133267
CD24							100133941
MIR6869							102465524
IGHV2-70D							102723168
IGHV1-69D							102723169
IGHV3-64D							102723170
IGHV3-43D							103106901

## Sheet: adaptive immune response
geneSymbol	baseMean	log2FoldChange	lfcSE	stat	pvalue	padj	entrezid
C1S	493.548	-1.58647	0.250407	-6.33555	2.36501e-10	3.60119e-07	716
CLU	1579.46	-1.78755	0.324334	-5.51145	3.55883e-08	2.4632e-05	1191
C3	182.892	-2.01466	0.40994	-4.91453	8.8995e-07	0.000347468	718
PLA2G4A	68.3364	-1.46217	0.347519	-4.20745	2.58266e-05	0.00434042	5321
C1RL	147.598	-1.17591	0.279717	-4.20394	2.62311e-05	0.00434042	51279
CD79B	75.839	-1.27137	0.30743	-4.13547	3.54228e-05	0.00528806	974
CLCF1	79.9873	-1.36129	0.329737	-4.12841	3.6528e-05	0.00540011	23529
IL18	116.15	-1.1246	0.274929	-4.09051	4.30425e-05	0.00624199	3606
BCL6	960.806	-1.15775	0.326186	-3.54935	0.000386177	0.0330216	604
C1R	569.128	-0.892613	0.254441	-3.50813	0.00045126	0.0365497	715
IL1RL1	13.8763	-2.5313	0.756409	-3.34647	0.000818482	0.0525866	9173
TFRC	6089.36	1.05762	0.3323	3.18273	0.00145895	0.0738054	7037
IL18R1	87.1164	-0.992352	0.316178	-3.13858	0.00169767	0.0810358	8809
IL6ST	9011.01	-0.700755	0.231357	-3.02889	0.00245452	0.103369	3572
C4B	128.317	-1.0245	0.339184	-3.02048	0.00252377	0.104111	721
HLA-G	1859.99	-2.58953	0.894136	-2.89612	0.00377802	0.127446	3135
SERPING1	3126.7	-0.793012	0.279569	-2.83655	0.00456036	0.141427	710
IL6R	162.052	-0.803488	0.292278	-2.74905	0.0059768	0.164276	3570
PTK2B	405.506	-1.01172	0.371608	-2.72254	0.00647827	0.171556	2185
ARG2	103.786	0.653852	0.241457	2.70795	0.00677003	0.176653	384
C2	666.055	-0.543456	0.202259	-2.68693	0.00721118	0.182822	717
C1QC	2829.29	-0.616027	0.235587	-2.61486	0.0089263	0.209431	714
LILRB3	115.021	-0.963862	0.378681	-2.54531	0.010918	0.230652	11025
IL1B	65.6572	-1.4947	0.611525	-2.44422	0.0145166	0.263775	3553
SLC11A1	79.6034	-0.743845	0.30608	-2.43023	0.0150893	0.270067	6556
NFKBID	32.3882	-1.13919	0.4712	-2.41764	0.0156214	0.274768	84807
ICOSLG	185.585	-0.7678	0.326845	-2.34912	0.0188177	0.303858	23308
C7	2359.65	-0.657185	0.286881	-2.29079	0.0219754	0.333286	730
SLAMF1	55.6289	1.04536	0.458279	2.28105	0.0225455	0.335802	6504
NFKBIZ	1107.67	-0.684328	0.304305	-2.24882	0.0245238	0.351292	64332
C1QB	3078.29	-0.531214	0.240133	-2.21217	0.0269552	0.366798	713
NFKB2	708.081	-0.34115	0.15536	-2.19586	0.0281017	0.373873	4791
PDCD1LG2	210.802	-1.00747	0.462065	-2.18036	0.0292304	0.381398	80380
C1QA	2155.96	-0.355237	0.166595	-2.13234	0.0329789	0.401511	712
WAS	391.863	-0.566731	0.275822	-2.0547	0.0399084	0.431561	7454
BCL3	61.258	-0.801228	0.394158	-2.03276	0.0420771	0.44247	602
ENTPD7	325.835	0.363752	0.179544	2.02597	0.0427674	0.44604	57089
LILRA6	91.2896	-0.790252	0.391462	-2.01872	0.0435164	0.448438	79168
IL27	58.134	0.930526	0.466327	1.99543	0.0459956	0.461499	246778
HLA-E	9563.44	-0.445783	0.224509	-1.98559	0.0470786	0.465963	3133
LAMP3	23.7883	1.12309	0.573838	1.95716	0.0503292	0.48078	27074
ALCAM	334.218	-1.41213	0.724874	-1.94811	0.0514018	0.483204	214
HFE	125.558	-0.534953	0.27601	-1.93817	0.052603	0.489092	3077
HLA-DPB1	686.578	-0.796128	0.421386	-1.88931	0.0588507	0.513087	3115
OTUB1	1814.85	0.230667	0.123792	1.86334	0.0624143	0.524996	55611
JAK2	450.654	-0.414379	0.224827	-1.8431	0.0653138	0.533834	3717
MICA	100.235	-0.582085	0.31933	-1.82283	0.068329	0.544959	100507436
LILRB4	130.601	-0.573848	0.315455	-1.81911	0.0688942	0.545745	11006
NOD2	14.6463	-1.21018	0.674329	-1.79464	0.0727117	0.556915	64127
LIG4	176.059	0.447556	0.25324	1.76732	0.077175	0.565831	3981
IL27RA	72.6955	-0.656209	0.377135	-1.73998	0.0818621	0.579724	9466
ERAP1	1319.62	0.301134	0.17362	1.73444	0.0828397	0.58129	51752
HLA-DQA1	225.525	-1.28278	0.744147	-1.72382	0.0847395	0.587392	3117
FCER1G	1326.83	-0.384564	0.223237	-1.72267	0.0849482	0.587392	2207
TFEB	403.861	0.403881	0.234683	1.72096	0.0852576	0.588227	7942
PYCARD	157.012	-0.515253	0.302864	-1.70127	0.0888928	0.595926	29108
GPR183	278.964	0.495129	0.292163	1.6947	0.090132	0.597065	1880
RELB	226.772	-0.431668	0.257025	-1.67948	0.0930593	0.601449	5971
CCR2	21.0636	-1.13327	0.675065	-1.67875	0.0932002	0.601565	729230
CTSS	559.052	-0.488327	0.291386	-1.67588	0.0937625	0.602193	1520
CD81	6159.76	-0.267902	0.164359	-1.62998	0.103105	0.623257	975
CLEC10A	13.8525	-1.33559	0.821224	-1.62634	0.103878	0.625176	10462
B2M	20293.8	-0.333712	0.205862	-1.62105	0.105007	0.627898	567
C4A	96.3363	-0.740909	0.458648	-1.61542	0.10622	0.631062	720
IRF7	192.515	-0.493327	0.306241	-1.61091	0.107198	0.632194	3665
STAT3	1469.56	-0.248835	0.155544	-1.59977	0.109649	0.637252	6774
PHB	627.566	-0.351389	0.22044	-1.59403	0.110928	0.638362	5245
IL4I1	33.4459	-0.859451	0.549903	-1.56291	0.118073	0.652832	259307
IFNE	6.72702	1.24637	0.797946	1.56197	0.118295	0.65307	338376
MAP3K7	331.396	0.32641	0.212618	1.5352	0.124736	0.662949	6885
TGFB1	2958.4	-0.281127	0.185007	-1.51955	0.128624	0.670359	7040
TMEM98	250.781	-0.368125	0.246481	-1.49353	0.135299	0.680319	26022
ADAM17	791.923	0.27276	0.183198	1.48888	0.136518	0.682658	6868
CEACAM1	603.975	-0.26377	0.177455	-1.4864	0.137172	0.683301	634
HLA-DRB1	1459.25	-0.56517	0.38221	-1.47869	0.139223	0.686551	3123
PPP3CB	189.422	0.624458	0.423788	1.47352	0.140612	0.688677	5532
PRDM1	96.0993	-0.677117	0.466214	-1.45237	0.146398	0.692791	639
SIGLEC10	28.8698	-0.772113	0.532158	-1.45091	0.146805	0.692791	89790
BTK	47.2419	-0.682464	0.470665	-1.45	0.147058	0.693169	695
BATF	58.6282	-0.512112	0.353536	-1.44854	0.147466	0.693482	10538
SLAMF6	31.9351	-0.614017	0.42806	-1.43442	0.151453	0.69801	114836
TAP1	611.118	-0.478769	0.344713	-1.38889	0.164867	0.70999	6890
SASH3	118.387	-0.500235	0.363064	-1.37781	0.168261	0.712488	54440
TFE3	821.458	-0.251405	0.186474	-1.3482	0.177593	0.72305	7030
TAP2	289.39	-0.448453	0.333049	-1.34651	0.178138	0.723409	6891
CD86	114.874	-0.429541	0.319819	-1.34308	0.179247	0.724248	942
CD3D	13.5647	-1.08443	0.811024	-1.33711	0.181186	0.724316	915
PIK3CD	147.947	-0.422945	0.316657	-1.33566	0.181661	0.725645	5293
LILRB5	144.036	-0.416528	0.313471	-1.32876	0.183927	0.728388	10990
HLA-DRA	2461.02	-0.538151	0.407997	-1.319	0.187167	0.730793	3122
CD48	43.4878	-0.689866	0.523191	-1.31857	0.187312	0.730793	962
SYK	268.456	-0.373204	0.284806	-1.31038	0.190067	0.730793	6850
SH2D1A	5.3862	-1.77342	1.35547	-1.30834	0.190757	0.730793	4068
CTLA4	20.7362	0.900665	0.689965	1.30538	0.191764	0.730793	1493
LILRB1	72.145	-0.547127	0.42328	-1.29259	0.196153	0.735055	10859
ANXA1	23541.4	0.287725	0.223021	1.29013	0.197007	0.736645	301
IL33	251.559	0.585966	0.456142	1.28461	0.198928	0.737592	90865
CD74	1326.13	-0.482901	0.376101	-1.28397	0.199153	0.737708	972
JAM3	1496.66	0.331187	0.26096	1.26911	0.2044	0.742733	83700
CD6	11.6221	-1.06147	0.837989	-1.26669	0.205265	0.743964	923
CD46	98.3098	0.346178	0.275413	1.25694	0.208774	0.74716	4179
STX7	1523.17	0.178483	0.142	1.25693	0.208779	0.74716	8417
NLRP3	29.581	-0.622852	0.507096	-1.22827	0.219345	0.757225	114548
LOXL3	155.116	-0.323632	0.263821	-1.22671	0.219931	0.757666	84695
RIPK2	531.192	0.289614	0.2383	1.21533	0.22424	0.762647	8767
CD1D	10.0235	-0.8862	0.729479	-1.21484	0.224428	0.762647	912
IL1R1	1596.81	-0.329723	0.271687	-1.21361	0.224895	0.76342	3554
KLRD1	161.134	0.325142	0.272871	1.19156	0.233434	0.772718	3824
CD226	23.6418	-0.579679	0.494875	-1.17136	0.241452	0.780097	10666
PRKCZ	4546.62	0.241382	0.207796	1.16163	0.245386	0.78366	5590
BACH2	38.8795	-0.57157	0.493436	-1.15835	0.246723	0.784398	60468
CXCL13	35.1506	-1.2027	1.04564	-1.15021	0.250056	0.78816	10563
ERAP2	830.456	0.907779	0.801422	1.13271	0.257336	0.79168	64167
MLH1	54.951	-0.35443	0.314105	-1.12838	0.259159	0.79168	4292
PTPN6	453.748	-0.306636	0.271867	-1.12789	0.259367	0.79168	5777
BTN3A1	72.6861	0.306177	0.271754	1.12667	0.259883	0.792166	11119
PRKCD	370.842	-0.24277	0.216778	-1.1199	0.262756	0.795331	5580
CTSH	638.427	-0.361433	0.323032	-1.11888	0.263192	0.795797	1512
FADD	659.153	0.220147	0.197084	1.11702	0.263985	0.796543	8772
CD3G	27.0843	-0.829641	0.747631	-1.10969	0.267131	0.798865	917
KLHL6	58.7219	-0.394409	0.356778	-1.10547	0.268954	0.800243	89857
TNFSF13B	48.1491	-0.433341	0.39425	-1.09915	0.271701	0.800505	10673
RAB27A	494.717	0.228938	0.209108	1.09483	0.273591	0.802619	5873
MYO1G	21.9962	-0.643876	0.590733	-1.08996	0.27573	0.803674	64005
IGLL5	6.51103	-0.95895	0.884934	-1.08364	0.278524	0.803686	100423062
CLEC4A	36.9958	-0.439432	0.409629	-1.07276	0.28338	0.806757	50856
CD80	12.4991	-0.851503	0.801563	-1.0623	0.288098	0.807621	941
EBI3	15249.8	0.400583	0.379067	1.05676	0.290621	0.807623	10148
PRKD2	660.054	-0.247152	0.234847	-1.0524	0.292618	0.809243	25865
LYN	1521.21	-0.285417	0.274791	-1.03867	0.298959	0.814794	4067
ARG1	7.86078	-0.796576	0.768409	-1.03666	0.299897	0.815329	383
JAK3	145.585	-0.338687	0.326738	-1.03657	0.299936	0.815329	3718
EIF2AK4	487.138	-0.198699	0.193195	-1.02849	0.303718	0.817776	440275
HRAS	248.3	0.189209	0.183983	1.02841	0.303759	0.817776	3265
CD160	9.24742	-1.06111	1.0455	-1.01493	0.310137	0.820022	11126
INPP5D	657.533	0.176718	0.174312	1.0138	0.310679	0.820022	3635
SAMSN1	109.977	-0.351392	0.351502	-0.999686	0.317462	0.822949	64092
IL20RB	42.5901	-0.361191	0.365981	-0.986914	0.323685	0.825507	53833
PVR	1219.78	-0.570771	0.583709	-0.977834	0.328157	0.828543	5817
MICB	35.8461	-0.382352	0.400678	-0.954262	0.339951	0.83649	4277
RNF19B	342.525	0.23349	0.246054	0.94894	0.342651	0.837622	127544
IL10	22.5657	-0.520756	0.54885	-0.948812	0.342716	0.837647	3586
GNL1	681.9	0.167893	0.177886	0.943822	0.345261	0.838669	2794
C8G	7.14553	-0.685993	0.74053	-0.926355	0.354261	0.844052	733
EXO1	24.9665	0.366078	0.3957	0.92514	0.354893	0.844496	9156
LAIR1	563.444	-0.218348	0.239859	-0.910318	0.362655	0.848125	3903
TCIRG1	352.203	-0.186487	0.20501	-0.90965	0.363007	0.848249	10312
PIK3CG	105.1	-0.25003	0.276331	-0.90482	0.365561	0.849053	5294
FGL1	42.947	-0.404592	0.457116	-0.885097	0.376104	0.855624	2267
KLRK1	46.9011	-0.445502	0.503833	-0.884225	0.376575	0.855624	22914
FCGR2B	2562.02	0.266842	0.304505	0.876314	0.380859	0.856209	2213
EMP2	3480.05	0.189099	0.216336	0.874097	0.382065	0.856805	2013
NLRP10	117.645	0.437614	0.505686	0.865387	0.386827	0.860119	338322
RIF1	471.544	0.169999	0.198181	0.857797	0.391005	0.861126	55183
TNF	25.3208	-0.508907	0.593786	-0.857054	0.391415	0.861532	7124
HLA-A	1954.93	-0.323231	0.387688	-0.833739	0.404428	0.868221	3105
TBX21	12.9278	0.671323	0.807373	0.83149	0.405697	0.868889	30009
TRAF6	124.697	0.212376	0.25545	0.831378	0.40576	0.868889	7189
CD209	323.838	0.237668	0.287415	0.826917	0.408284	0.868889	30835
TP53BP1	873.49	-0.154058	0.186539	-0.825878	0.408873	0.868889	7158
TREX1	44.8278	0.275723	0.335501	0.821824	0.411177	0.870428	11277
NDFIP1	1783.66	0.176239	0.220424	0.799546	0.423974	0.876351	80762
MCOLN1	817.446	0.132196	0.171592	0.770408	0.441058	0.881685	57192
ZAP70	13.2265	-0.530527	0.692798	-0.765775	0.44381	0.882565	7535
TRIM27	517.518	-0.129472	0.178694	-0.724546	0.468731	0.897291	5987
DBNL	2085.53	-0.134042	0.185903	-0.721034	0.470888	0.897333	28988
TNFSF13	37.5557	-0.329984	0.4592	-0.718607	0.472383	0.897408	8741
CD244	10.6055	-0.519809	0.726224	-0.715769	0.474134	0.897903	51744
MTOR	707.559	0.108147	0.151389	0.714368	0.475	0.89793	2475
ZP3	9.82648	0.597128	0.840936	0.710076	0.477657	0.899542	7784
UNC93B1	295.772	-0.173492	0.245699	-0.706116	0.480116	0.899553	81622
CTSC	1380.97	0.175368	0.249215	0.703683	0.48163	0.899959	1075
HSPD1	1875.64	-0.190002	0.273872	-0.693762	0.487831	0.901352	3329
THOC1	303.513	-0.153143	0.222432	-0.688493	0.491142	0.902447	9984
EOMES	14.4229	-0.487346	0.708252	-0.688098	0.491391	0.902447	8320
C6	12.7755	-0.440276	0.640278	-0.687632	0.491685	0.902447	729
FYN	112.974	-0.225993	0.33534	-0.673922	0.500361	0.906569	2534
SLA2	11.7615	-0.48902	0.729336	-0.6705	0.502539	0.908015	84174
CD28	270.326	-0.206856	0.310706	-0.665763	0.505563	0.909005	940
SKAP1	5.51779	0.673164	1.01136	0.665605	0.505663	0.909005	8631
AGER	139.826	-0.192236	0.289833	-0.663263	0.507162	0.909621	177
CD8B	9.33074	-0.712305	1.08752	-0.654984	0.512478	0.91045	926
CLEC4M	96.3254	0.378118	0.577616	0.654619	0.512713	0.91045	10332
ZBTB1	495.762	0.109812	0.168108	0.653226	0.51361	0.91045	22890
HPX	6.76049	0.49947	0.771478	0.64742	0.51736	0.91045	3263
BMX	60.9808	0.219645	0.34252	0.641261	0.521353	0.910556	660
TLR4	509.312	0.134445	0.210579	0.638456	0.523177	0.911802	7099
PTPRC	63.3812	-0.325949	0.511007	-0.637858	0.523566	0.911819	5788
HLX	442.67	0.210958	0.335843	0.628145	0.529909	0.914457	3142
IL18BP	90.2848	0.173711	0.28568	0.608064	0.543145	0.917366	10068
TNFAIP3	459.5	-0.214666	0.354984	-0.604721	0.545364	0.917835	7128
CD274	1179.34	0.179538	0.299256	0.599949	0.54854	0.91934	29126
HMGB1	741.066	0.119939	0.200517	0.598147	0.549742	0.919519	3146
ITK	19.0155	-0.370622	0.622796	-0.595094	0.551781	0.919704	3702
HLA-DMA	240.87	-0.213013	0.362953	-0.586888	0.557279	0.92124	3108
CD55	210.031	-0.211226	0.360255	-0.586323	0.557659	0.92124	1604
SIRT1	252.212	0.107638	0.183789	0.585661	0.558103	0.921528	23411
BTN3A3	64.6784	0.240192	0.412378	0.582456	0.56026	0.922178	10384
IL7R	40.8644	-0.241349	0.418593	-0.57657	0.56423	0.92382	3575
LILRB2	117.924	-0.236681	0.420693	-0.562599	0.573708	0.927643	10288
MCOLN2	24.7377	-0.303152	0.54525	-0.555987	0.57822	0.929519	255231
LEF1	52.3684	-0.226706	0.408214	-0.555361	0.578648	0.929519	51176
HAVCR2	81.1224	-0.201574	0.363934	-0.553876	0.579664	0.930033	84868
SMAD7	909.863	0.0982781	0.178145	0.551673	0.581172	0.930645	4092
C5	24.962	-0.291045	0.529379	-0.549787	0.582466	0.930997	727
RNF168	233.583	-0.121226	0.221123	-0.548229	0.583535	0.931357	165918
CD3E	31.1634	-0.332888	0.610402	-0.545358	0.585507	0.931904	916
KLRC1	13.5936	-0.423289	0.777008	-0.544768	0.585913	0.932029	3821
ZC3H12A	218.911	-0.163196	0.306135	-0.533085	0.593975	0.935601	80149
MYD88	593.825	0.11175	0.213628	0.523109	0.600898	0.935764	4615
TNFRSF14	280.064	0.12129	0.232274	0.522185	0.601541	0.935764	8764
LIME1	92.6309	-0.123009	0.242161	-0.507962	0.61148	0.936767	54923
CR1	127.065	0.207257	0.413475	0.501257	0.616191	0.93728	1378
RSAD2	130.939	-0.154361	0.316391	-0.487879	0.625636	0.939687	91543
CAMK4	14.922	0.309086	0.639563	0.483277	0.628899	0.940766	814
HLA-DPA1	1846.41	-0.19918	0.416728	-0.477962	0.632677	0.941793	3113
CD4	734.667	-0.0839112	0.177271	-0.473351	0.635963	0.942533	920
APCS	8.97904	0.707712	1.56654	0.451769	0.651435	0.94699	325
RC3H1	748.902	-0.0619837	0.137718	-0.450077	0.652655	0.947377	149041
FZD5	182.677	-0.114933	0.257491	-0.446357	0.655339	0.947851	7855
IFNA1	6.57663	0.554499	1.26885	0.43701	0.662104	0.94862	3439
PRF1	76.4806	0.185407	0.442353	0.419138	0.675115	0.950587	5551
ADCY7	1112.13	-0.0965221	0.230564	-0.418635	0.675483	0.950587	113
CFI	202.185	-0.130978	0.313675	-0.417558	0.67627	0.950908	3426
ICAM1	64.6737	0.189477	0.456944	0.41466	0.67839	0.951264	3383
BTN3A2	143.881	0.152385	0.373666	0.407812	0.683412	0.952231	11118
CD84	157.98	-0.137083	0.341695	-0.401184	0.688285	0.952683	8832
RIPK3	62.6112	-0.110041	0.274718	-0.400558	0.688745	0.952683	11035
DUSP10	118.872	-0.130774	0.33003	-0.396248	0.691922	0.953278	11221
TNFRSF1B	1092.48	0.0775965	0.197379	0.393135	0.69422	0.954227	7133
LILRA3	17.7372	-0.327399	0.83755	-0.390901	0.69587	0.954227	11026
MSH2	282.093	-0.0707418	0.184953	-0.382486	0.702101	0.954772	4436
DENND1B	21.2382	0.180979	0.483917	0.373988	0.708413	0.956237	163486
CD79A	10.5261	-0.210459	0.575599	-0.365635	0.714637	0.957348	973
C1QBP	758.481	0.065856	0.181579	0.362685	0.71684	0.95742	708
TNFRSF21	948.59	-0.0775845	0.220231	-0.352286	0.724623	0.959353	27242
CLC	7.91191	-0.257062	0.755634	-0.340194	0.733711	0.962238	1178
IFNA5	6.00619	0.310413	0.925572	0.335375	0.737342	0.963239	3442
MR1	152.826	-0.0658611	0.198765	-0.331352	0.740379	0.964334	3140
SWAP70	2870.13	-0.0650776	0.198449	-0.327932	0.742963	0.965281	23075
CR2	7.10681	-0.437988	1.37068	-0.319541	0.749316	0.967047	1380
JAG1	1744.79	-0.0761019	0.24113	-0.315605	0.752302	0.967703	182
CSK	700.978	-0.0571359	0.182465	-0.313133	0.75418	0.968288	1445
SUPT6H	2430.47	0.0559246	0.178892	0.312616	0.754573	0.96833	6830
UNG	319.99	0.0569955	0.185183	0.30778	0.75825	0.969272	7374
TSC1	777.676	-0.0429693	0.148783	-0.288805	0.77273	0.972111	7248
CD8A	24.5577	-0.226655	0.793235	-0.285735	0.775081	0.972409	925
IL17RA	283.664	-0.0738322	0.260062	-0.283902	0.776486	0.972409	23765
IL4R	433.209	-0.051266	0.180733	-0.283656	0.776674	0.972409	3566
GZMM	8.9246	-0.260678	0.943673	-0.276237	0.782366	0.973004	3004
C4BPB	43.937	0.145554	0.531594	0.273806	0.784233	0.973642	725
PAG1	1319.2	0.0574679	0.222923	0.257793	0.796567	0.976585	55824
PRKCB	67.2928	0.0833759	0.326976	0.254991	0.79873	0.976804	5579
ADA	56.1658	-0.121673	0.477743	-0.254682	0.798968	0.976804	100
CD7	59.3745	0.0937172	0.372693	0.25146	0.801459	0.976881	924
HLA-B	1291.34	-1.07355	4.39324	-0.244364	0.806949	0.977768	3106
TRPM4	110.15	-0.0646781	0.272737	-0.237145	0.812544	0.978691	54795
LILRA1	14.437	-0.154524	0.670925	-0.230315	0.817847	0.980222	11024
TNFRSF11A	103.313	-0.0850729	0.380599	-0.223523	0.823128	0.980222	8792
IL6	108.598	0.0797466	0.370412	0.215292	0.82954	0.982537	3569
MAD2L2	283.446	0.0679306	0.321459	0.21132	0.832638	0.983521	10459
IL12RB1	4.90525	-0.176237	0.979854	-0.17986	0.857262	0.986587	3594
RNF8	296.871	0.0303255	0.171376	0.176953	0.859545	0.98661	9025
HLA-C	2613.64	-0.121024	0.690202	-0.175346	0.860808	0.98661	3107
NBN	402.028	0.0392414	0.228135	0.17201	0.86343	0.986972	4683
HLA-DMB	23.772	-0.412522	2.47546	-0.166645	0.86765	0.987318	3109
HLA-DOA	23.3436	-0.10934	0.656261	-0.16661	0.867677	0.987318	3111
RC3H2	861.156	-0.0220596	0.133038	-0.165814	0.868303	0.987318	54542
SH2D1B	10.6038	-0.109168	0.671362	-0.162607	0.870828	0.987318	117157
CD247	48.4389	0.0865186	0.547518	0.15802	0.874441	0.987318	919
CLEC4D	21.9302	-0.0836166	0.533798	-0.156645	0.875525	0.987318	338339
EXOSC3	400.907	-0.0242621	0.156087	-0.15544	0.876475	0.987318	51010
FCGR1B	41.1094	0.0746523	0.498041	0.149892	0.88085	0.987318	2210
IRF1	1191.23	-0.0423596	0.303329	-0.139649	0.888937	0.98802	3659
TRAF2	125.888	0.0321863	0.2388	0.134783	0.892783	0.988212	7186
IL13RA2	6.90463	0.533896	4.18903	0.127451	0.898584	0.989714	3598
ERCC1	131.091	-0.0299424	0.237457	-0.126096	0.899656	0.990006	2067
TXK	18.8906	-0.0606015	0.524056	-0.115639	0.907938	0.990777	7294
DCLRE1C	147.381	-0.0213913	0.191654	-0.111614	0.911129	0.990777	64421
SOCS5	11.6917	0.0707877	0.67419	0.104997	0.916378	0.991413	9655
GATA3	2799.37	0.0383405	0.367616	0.104295	0.916935	0.991582	2625
TNFSF4	6.61493	-0.0788887	0.849606	-0.0928533	0.92602	0.992093	7292
CD27	9.501	0.404534	4.39324	0.0920812	0.926634	0.992093	939
PARP3	119.241	-0.0209602	0.232622	-0.0901043	0.928204	0.992093	10039
HPRT1	55.7673	-0.0354744	0.39801	-0.0891295	0.928979	0.992093	3251
SLAMF7	38.6626	0.0683747	0.781737	0.0874651	0.930302	0.992093	57823
LAX1	8.78037	-0.0610193	0.699354	-0.0872509	0.930472	0.992093	54900
UNC13D	960.972	0.0221791	0.258219	0.0858926	0.931552	0.992093	201294
MALT1	90.0349	0.0188372	0.230719	0.0816455	0.934929	0.992093	10892
RFTN1	933.595	-0.0187322	0.232855	-0.0804457	0.935883	0.99213	23180
BCL10	130.887	0.0216758	0.26952	0.0804236	0.9359	0.99213	8915
SLC15A4	267.709	0.0135427	0.174247	0.0777216	0.938049	0.992818	121260
CD40	192.244	-0.0185555	0.251794	-0.073693	0.941255	0.993254	958
FBXO38	111.771	0.0234035	0.339822	0.0688699	0.945093	0.993361	81545
SIT1	6.72332	0.26825	4.39324	0.0610597	0.951312	0.993762	27240
OTUD7B	594.702	0.00895929	0.165641	0.0540888	0.956864	0.994262	56957
MSH6	458.584	0.0077004	0.153685	0.0501051	0.960039	0.994613	2956
FOXP3	4.84134	0.0442626	1.11258	0.0397839	0.968265	0.997448	50943
SLC22A13	5.4922	0.0267574	0.813382	0.0328965	0.973757	0.99831	9390
PKN1	752.922	0.00543019	0.188245	0.0288463	0.976987	0.998857	5585
PAXIP1	209.401	0.00502061	0.218742	0.0229522	0.981688	0.999872	22976
SEMA4A	175.844	-0.00668899	0.355264	-0.0188282	0.984978	0.999872	64218
LAG3	30.1275	0.0107175	0.581205	0.0184401	0.985288	0.999872	3902
LAT	127.73	-0.00410061	0.292564	-0.0140161	0.988817	0.999872	27040
RNF125	137.459	-0.00279407	0.331299	-0.00843366	0.993271	0.999872	54941
TLR8	92.9397	0.00135924	0.416191	0.0032659	0.997394	0.999872	51311
ALOX15							246
AIRE							326
AZGP1							563
TNFRSF17							608
C4BPA							722
C8A							731
C8B							732
C9							735
CD1A							909
CD1B							910
CD1C							911
CD1E							913
CD8B2							927
CD19							930
CD40LG							959
CD70							970
CCR6							1235
CRP							1401
CTSL							1514
ADGRE1							2015
FCER2							2208
FGA							2243
FGB							2244
FOXJ1							2302
FUT7							2529
HLA-DOB							3112
HLA-DQA2							3118
HLA-DQB1							3119
HLA-DQB2							3120
HLA-DRB3							3125
HLA-DRB4							3126
HLA-DRB5							3127
HLA-F							3134
HLA-H							3136
IFNA2							3440
IFNA4							3441
IFNA6							3443
IFNA7							3444
IFNA8							3445
IFNA10							3446
IFNA13							3447
IFNA14							3448
IFNA16							3449
IFNA17							3451
IFNA21							3452
IFNB1							3456
IFNG							3458
IFNW1							3467
IGHA1							3493
IGHA2							3494
IGHD							3495
IGHE							3497
IGHG1							3500
IGHG2							3501
IGHG3							3502
IGHG4							3503
IGHM							3507
JCHAIN							3512
IGKC							3514
IGLC1							3537
IGLC2							3538
IGLC3							3539
IGLC6							3542
IGLL1							3543
IL2							3558
IL4							3565
IL12A							3592
IL12B							3593
IL17A							3605
IRF4							3662
LTA							4049
LY9							4063
MBL2							4153
MEF2C							4208
PDCD1							5133
PRKCQ							5588
NECTIN2							5819
RAG1							5896
RORA							6095
RORC							6097
CCL19							6363
XCL1							6375
SPN							6693
TRA							6955
TRAV6							6956
TRB							6957
TRGC1							6966
TRGC2							6967
TRGJ2							6969
TRGV1							6973
TRGV2							6974
TRGV3							6976
TRGV4							6977
TRGV5							6978
TRGV8							6982
TRGV9							6983
TRGV10							6984
TRGV11							6985
LAT2							7462
NSD2							7468
TNFSF18							8995
MASP2							10747
TNFRSF13B							23495
IGKV1-5							28299
IGHV8-51-1							28343
IGHV7-81							28378
IGHV6-1							28385
IGHV5-10-1							28386
IGHV5-51							28388
IGHV4-38-2							28389
IGHV4-61							28391
IGHV4-59							28392
IGHV4-39							28394
IGHV4-34							28395
IGHV4-31							28396
IGHV4-30-4							28397
IGHV4-28							28400
IGHV4-4							28401
IGHV3-38-3							28404
IGHV3-74							28408
IGHV3-73							28409
IGHV3-72							28410
IGHV3-66							28412
IGHV3-64							28414
IGHV3-53							28420
IGHV3-49							28423
IGHV3-48							28424
IGHV3-43							28426
IGHV3-38							28429
IGHV3-35							28432
IGHV3-33							28434
IGHV3-30							28439
IGHV3-23							28442
IGHV3-21							28444
IGHV3-20							28445
IGHV3-16							28447
IGHV3-15							28448
IGHV3-13							28449
IGHV3-11							28450
IGHV3-9							28451
IGHV3-7							28452
IGHV2-70							28454
IGHV2-26							28455
IGHV2-5							28457
IGHV1-69-2							28458
IGHV1-38-4							28460
IGHV1-69							28461
IGHV1-58							28464
IGHV1-45							28466
IGHV1-24							28467
IGHV1-18							28468
IGHV1-8							28472
IGHV1-3							28473
IGHJ1							28483
IGHD1-1							28510
TRDV3							28516
TRDV2							28517
TRDV1							28518
TRDJ1							28522
TRDD1							28525
TRDC							28526
TRBV30							28557
TRBV29-1							28558
TRBV28							28559
TRBV27							28560
TRBV25-1							28562
TRBV24-1							28563
TRBV23-1							28564
TRBV20-1							28567
TRBV19							28568
TRBV18							28569
TRBV17							28570
TRBV16							28571
TRBV14							28573
TRBV13							28574
TRBV12-5							28575
TRBV12-4							28576
TRBV12-3							28577
TRBV11-3							28580
TRBV11-2							28581
TRBV11-1							28582
TRBV10-3							28583
TRBV10-2							28584
TRBV10-1							28585
TRBV9							28586
TRBV7-9							28589
TRBV7-8							28590
TRBV7-7							28591
TRBV7-6							28592
TRBV7-4							28594
TRBV7-3							28595
TRBV7-2							28596
TRBV7-1							28597
TRBV6-9							28598
TRBV6-8							28599
TRBV6-7							28600
TRBV6-6							28601
TRBV6-5							28602
TRBV6-4							28603
TRBV6-3							28604
TRBV6-1							28606
TRBV5-8							28607
TRBV5-7							28608
TRBV5-6							28609
TRBV5-5							28610
TRBV5-4							28611
TRBV5-3							28612
TRBV5-1							28614
TRBV4-3							28615
TRBV4-2							28616
TRBV4-1							28617
TRBV3-1							28619
TRBV2							28620
TRBJ2-7							28622
TRBJ2-6							28623
TRBJ2-5							28624
TRBJ2-4							28625
TRBJ2-3							28626
TRBJ2-2							28628
TRBJ2-1							28629
TRBJ1-6							28630
TRBJ1-5							28631
TRBJ1-4							28632
TRBJ1-3							28633
TRBJ1-2							28634
TRBJ1-1							28635
TRBD1							28637
TRBC2							28638
TRBC1							28639
TRAV41							28640
TRAV40							28641
TRAV39							28642
TRAV38-2DV8							28643
TRAV38-1							28644
TRAV36DV7							28646
TRAV35							28647
TRAV34							28648
TRAV30							28652
TRAV29DV5							28653
TRAV27							28655
TRAV26-2							28656
TRAV26-1							28657
TRAV25							28658
TRAV24							28659
TRAV23DV6							28660
TRAV22							28661
TRAV21							28662
TRAV20							28663
TRAV19							28664
TRAV18							28665
TRAV17							28666
TRAV16							28667
TRAV14DV4							28669
TRAV13-2							28670
TRAV13-1							28671
TRAV12-3							28672
TRAV12-2							28673
TRAV12-1							28674
TRAV10							28676
TRAV9-2							28677
TRAV9-1							28678
TRAV8-6							28680
TRAV8-4							28682
TRAV8-3							28683
TRAV8-2							28684
TRAV8-1							28685
TRAV7							28686
TRAV5							28688
TRAV4							28689
TRAV3							28690
TRAV2							28691
TRAV1-2							28692
TRAV1-1							28693
TRAJ42							28713
TRAJ31							28724
TRAJ3							28752
TRAC							28755
IGLV11-55							28770
IGLV10-54							28772
IGLV9-49							28773
IGLV8-61							28774
IGLV7-46							28775
IGLV7-43							28776
IGLV6-57							28778
IGLV5-52							28779
IGLV5-48							28780
IGLV5-45							28781
IGLV5-39							28782
IGLV5-37							28783
IGLV4-69							28784
IGLV4-60							28785
IGLV4-3							28786
IGLV3-32							28787
IGLV3-27							28791
IGLV3-25							28793
IGLV3-22							28795
IGLV3-21							28796
IGLV3-19							28797
IGLV3-16							28799
IGLV3-12							28802
IGLV3-10							28803
IGLV3-9							28804
IGLV3-1							28809
IGLV2-33							28811
IGLV2-23							28813
IGLV2-18							28814
IGLV2-14							28815
IGLV2-11							28816
IGLV2-8							28817
IGLV1-51							28820
IGLV1-50							28821
IGLV1-47							28822
IGLV1-44							28823
IGLV1-40							28825
IGLV1-36							28826
IGLJ1							28833
IGLC7							28834
IGKV6D-41							28869
IGKV6D-21							28870
IGKV3D-20							28874
IGKV3D-15							28875
IGKV3D-11							28876
IGKV3D-7							28877
IGKV2D-30							28881
IGKV2D-29							28882
IGKV2D-28							28883
IGKV2D-26							28884
IGKV2D-24							28885
IGKV1D-43							28891
IGKV1D-42							28892
IGKV1D-39							28893
IGKV1D-37							28894
IGKV1D-33							28896
IGKV1D-17							28900
IGKV1D-13							28902
IGKV1D-12							28903
IGKV1D-8							28904
IGKV6-21							28906
IGKV5-2							28907
IGKV4-1							28908
IGKV3-20							28912
IGKV3-15							28913
IGKV3-7							28915
IGKV2-40							28916
IGKV2-30							28919
IGKV2-29							28920
IGKV2-28							28921
IGKV2-24							28923
IGKV1-39							28930
IGKV1-37							28931
IGKV1-27							28935
IGKV1-17							28937
IGKV1-16							28938
IGKV1-13							28939
IGKV1-12							28940
IGKV1-9							28941
IGKV1-8							28942
IGKV1-6							28943
IGKJ1							28950
TRAT1							50852
ZBTB7B							51043
KMT5B							51111
IL23A							51561
CYRIB							51571
SHLD2							54537
SUSD4							55061
IFNK							56832
HMCES							56941
IGHV7-4-1							57289
IGHV3-30-3							57290
HMHB1							57824
VTCN1							79679
BTNL8							79908
PRR7							80758
FCRL4							83417
FCAMR							83953
CRACR2A							84766
KMT5C							84787
ORAI1							84876
IGHV3-30-5							89770
CLEC6A							93978
IL17F							112744
TNFRSF13C							115650
EXOSC6							118460
IL23R							149233
SHLD1							149840
BTLA							151888
CLEC4C							170482
GAPT							202309
MARCHF8							220972
ZNF683							257101
CLEC4G							339390
THEMIS							387357
IGHV1OR15-1							388077
MIR21							406991
TARM1							441864
SCART1							619207
C17orf99							100141515
KLRC4-KLRK1							100528032
IGHV2-70D							102723168
IGHV1-69D							102723169
IGHV3-64D							102723170
IGHV3-43D							103106901
SHLD3							112441434

## Sheet: cell-cell adhesion
geneSymbol	baseMean	log2FoldChange	lfcSE	stat	pvalue	padj	entrezid
PDGFRA	1898.63	-1.65318	0.237978	-6.94679	3.73703e-12	1.42259e-08	5156
CLSTN2	123.624	-1.86552	0.284433	-6.55873	5.42663e-11	1.18045e-07	64084
CELSR1	54.4322	-3.46728	0.534412	-6.48803	8.69646e-11	1.65526e-07	9620
VEGFA	558.436	-1.86014	0.37716	-4.93196	8.1407e-07	0.000335023	7422
ZBTB16	1022.16	-1.62603	0.377876	-4.30308	1.68437e-05	0.00304935	7704
IL18	116.15	-1.1246	0.274929	-4.09051	4.30425e-05	0.00624199	3606
CD9	1558.82	-1.39187	0.354566	-3.92555	8.65327e-05	0.0106261	928
S100A8	592.142	-1.24961	0.326626	-3.8258	0.000130348	0.0144876	6279
SOX9	24.282	-4.23035	1.12583	-3.75754	0.000171594	0.0180197	6662
TGFB2	806.488	-0.916809	0.252048	-3.63744	0.00027536	0.0255665	7042
LIMS2	584.664	-0.564199	0.158555	-3.55838	0.000373152	0.032284	55679
BCL6	960.806	-1.15775	0.326186	-3.54935	0.000386177	0.0330216	604
GNAS	719.836	1.05409	0.306459	3.43958	0.000582622	0.043276	2778
CDH8	7.38848	-4.61028	1.34496	-3.42782	0.00060845	0.0441184	1006
PIK3R1	1482.78	-0.669226	0.197507	-3.38836	0.000703119	0.0480107	5295
SERPINE2	14395.3	-1.24153	0.36889	-3.36559	0.000763793	0.0497021	5270
ASS1	448.489	0.686854	0.211875	3.24179	0.00118781	0.0654255	445
MPZL2	66.0412	-2.48734	0.770923	-3.22644	0.0012534	0.0669665	10205
TFRC	6089.36	1.05762	0.3323	3.18273	0.00145895	0.0738054	7037
CDH3	171.362	0.718339	0.229465	3.1305	0.0017451	0.0819631	1001
PKD1	379.7	-0.608216	0.195718	-3.10761	0.00188609	0.0867657	5310
HBB	24264.5	-1.20154	0.387472	-3.10098	0.0019288	0.0879335	3043
LGALS3	1716.72	-1.14211	0.372895	-3.06283	0.00219256	0.0954907	3958
AMIGO2	60.3066	-1.22887	0.401426	-3.06126	0.00220405	0.0956155	347902
IL6ST	9011.01	-0.700755	0.231357	-3.02889	0.00245452	0.103369	3572
BMP2	162.482	-1.02711	0.339645	-3.02407	0.00249397	0.103675	650
MYADM	1440.31	-0.738491	0.244981	-3.01449	0.00257413	0.104938	91663
PCDH11X	75.7142	0.935564	0.310396	3.0141	0.00257745	0.104938	27328
GLI2	31.084	-1.54876	0.514705	-3.00903	0.00262084	0.105582	2736
IGSF9	32.2222	-1.52408	0.507566	-3.00273	0.00267568	0.106377	57549
ITGAM	109.68	-1.27362	0.426611	-2.98543	0.0028318	0.11	3684
NPNT	119.705	-1.11011	0.373191	-2.97465	0.00293319	0.111189	255743
HLA-G	1859.99	-2.58953	0.894136	-2.89612	0.00377802	0.127446	3135
PCDHGB5	190.84	-0.716668	0.25378	-2.82398	0.00474317	0.145613	56101
KLF4	1151.86	-0.609006	0.21621	-2.81674	0.00485145	0.147259	9314
GCNT1	151.912	-1.28707	0.46316	-2.77889	0.00545452	0.155827	2650
CLDN1	3131.64	0.941885	0.341496	2.75812	0.00581352	0.161243	9076
BMP7	735.267	0.577052	0.210029	2.74749	0.00600539	0.164624	655
CLDN8	139.131	-1.11596	0.406662	-2.7442	0.00606585	0.165709	9073
RET	14.7715	-2.19418	0.80706	-2.71873	0.00655322	0.17264	5979
ARG2	103.786	0.653852	0.241457	2.70795	0.00677003	0.176653	384
CITED2	7.34666	-2.99948	1.11771	-2.68359	0.00728367	0.183386	10370
COMP	135.14	-1.57894	0.593017	-2.66255	0.00775513	0.190364	1311
CADM3	942.99	-1.0533	0.397679	-2.64862	0.00808203	0.195652	57863
BAIAP2L1	818.624	-0.741213	0.28162	-2.63196	0.00848937	0.201981	55971
PCDH17	141.829	1.03171	0.397375	2.59631	0.00942317	0.214519	27253
LIMS1	3100.85	0.547136	0.210757	2.59605	0.00943023	0.214519	3987
GPC6	22.777	-1.88443	0.733183	-2.5702	0.0101639	0.224298	10082
COL19A1	6.71087	-2.63108	1.03047	-2.55327	0.0106716	0.228974	1310
ST3GAL4	2329.85	0.767537	0.302977	2.53331	0.0112989	0.233762	6484
CYP1B1	112.427	-1.08034	0.427666	-2.52612	0.0115331	0.23552	1545
ZMIZ1	803.939	-0.506682	0.201559	-2.51382	0.0119432	0.239603	57178
TRPV4	165.222	0.547873	0.218605	2.50622	0.0122028	0.241965	59341
EFNA5	12.2312	-1.95063	0.780096	-2.5005	0.0124018	0.244092	1946
PLAUR	290.977	-0.824011	0.330151	-2.49586	0.0125651	0.245607	5329
CDH2	9.81677	-2.52773	1.01318	-2.49484	0.0126012	0.245948	1000
ITGA7	30.9644	-1.21171	0.488755	-2.47917	0.0131688	0.250026	3679
ADAM8	62.9952	-1.10455	0.44873	-2.46151	0.0138353	0.25757	101
ZFP36L1	9741.96	-0.508081	0.206572	-2.45958	0.01391	0.258617	677
IL1B	65.6572	-1.4947	0.611525	-2.44422	0.0145166	0.263775	3553
NFKBID	32.3882	-1.13919	0.4712	-2.41764	0.0156214	0.274768	84807
KIF26B	114.247	0.706865	0.294727	2.39837	0.0164683	0.282073	55083
CLDN23	149.349	0.74454	0.310641	2.39679	0.0165394	0.282655	137075
PNP	2021.78	0.490011	0.205149	2.38856	0.0169143	0.284596	4860
CADM1	1037.8	0.589528	0.247507	2.38187	0.0172251	0.288545	23705
SRC	184.177	-0.523816	0.220908	-2.37119	0.0177309	0.293466	6714
OBSCN	36.2889	-0.913699	0.385681	-2.36905	0.0178337	0.294125	84033
ICOSLG	185.585	-0.7678	0.326845	-2.34912	0.0188177	0.303858	23308
NLGN2	171.474	-0.657682	0.280103	-2.348	0.0188744	0.304296	57555
CCL21	16.5792	-1.76739	0.75334	-2.34607	0.0189725	0.305063	6366
SDC4	1470.07	-0.835317	0.356242	-2.3448	0.0190373	0.305781	6385
GCNT2	112.061	0.6333	0.27467	2.30568	0.0211287	0.325634	2651
VCL	85.237	-1.21606	0.528317	-2.30176	0.0213489	0.328363	7414
FN1	37055	-1.49454	0.651297	-2.29471	0.0217499	0.330525	2335
NFKBIZ	1107.67	-0.684328	0.304305	-2.24882	0.0245238	0.351292	64332
ITGAD	10.8003	-2.42495	1.08422	-2.2366	0.0253125	0.357545	3681
OLR1	1888.3	0.576049	0.258834	2.22555	0.0260444	0.362835	4973
ITGAX	59.0092	-1.02068	0.462082	-2.20888	0.0271831	0.369239	3687
VSIG4	727.406	-0.530614	0.240344	-2.20773	0.0272634	0.36967	11326
PPARA	195.511	-0.51376	0.233104	-2.204	0.0275244	0.371394	5465
NEGR1	66.0044	-0.790725	0.3599	-2.19707	0.0280154	0.373873	257194
PDCD1LG2	210.802	-1.00747	0.462065	-2.18036	0.0292304	0.381398	80380
CD200	2904.64	0.562969	0.259044	2.17326	0.0297609	0.38502	4345
CLDN16	109.086	1.20554	0.556344	2.1669	0.0302423	0.387625	10686
CORO1A	379.624	-0.711565	0.328826	-2.16395	0.0304679	0.388872	11151
CLDN19	456.536	-0.890757	0.413038	-2.1566	0.0310372	0.389615	149461
PTPRS	270.121	-0.664783	0.309351	-2.14896	0.0316377	0.393926	5802
PECAM1	30.2958	0.999687	0.467556	2.13811	0.0325077	0.399078	5175
CD2	23.3732	-1.98055	0.927884	-2.13448	0.0328039	0.400887	914
SERPINF2	14.495	-1.32197	0.623714	-2.11951	0.0340474	0.408542	5345
CLDN7	1809.16	0.510482	0.241743	2.11168	0.0347143	0.413288	1366
PCDH7	7.99067	-2.51576	1.19335	-2.10815	0.0350184	0.415006	5099
FLNA	4679.49	-0.539938	0.257757	-2.09475	0.0361928	0.417823	2316
PAK1	1725.16	0.554653	0.265681	2.08767	0.0368278	0.42132	5058
EMB	125.513	0.571709	0.275155	2.07777	0.0377303	0.425702	133418
LGALS9	125.188	-0.747654	0.36008	-2.07635	0.0378613	0.425702	3965
FLRT3	20.1217	-1.72943	0.838593	-2.06229	0.0391797	0.43036	23767
YES1	1904.1	0.270832	0.132698	2.04098	0.0412533	0.438287	7525
PKP1	159.27	-1.01822	0.501068	-2.0321	0.0421434	0.44247	5317
CCL28	31.7921	0.855777	0.421379	2.0309	0.0422655	0.442625	56477
BLOC1S4	158.157	0.476985	0.235537	2.0251	0.0428572	0.446671	55330
LEP	2882.4	-2.11087	1.04376	-2.02236	0.0431388	0.447989	3952
PCDH18	845.234	0.66098	0.328036	2.01496	0.043909	0.450541	54510
PCDHB15	77.5908	0.864291	0.432701	1.99743	0.0457784	0.460806	56121
PAWR	494.166	0.348244	0.174849	1.99168	0.046406	0.463066	5074
HLA-E	9563.44	-0.445783	0.224509	-1.98559	0.0470786	0.465963	3133
MYL9	4873.02	-0.566389	0.28595	-1.98073	0.0476217	0.469018	10398
EGR3	31.7633	-1.0185	0.516133	-1.97332	0.0484586	0.472092	1960
CDH11	2111.72	-0.448036	0.228206	-1.9633	0.0496118	0.47722	1009
ALCAM	334.218	-1.41213	0.724874	-1.94811	0.0514018	0.483204	214
TENM3	604.5	0.435947	0.224884	1.93854	0.0525574	0.489092	55714
HFE	125.558	-0.534953	0.27601	-1.93817	0.052603	0.489092	3077
ASTN2	27.0399	-1.07142	0.553832	-1.93456	0.0530449	0.49131	23245
IGSF5	430.829	0.561948	0.290961	1.93135	0.0534401	0.492778	150084
ITGB5	665.397	0.566792	0.293741	1.92957	0.0536604	0.493257	3693
FSTL3	6521.96	-1.37174	0.711769	-1.92723	0.0539513	0.493997	10272
GRAP2	15.1822	-1.16242	0.605219	-1.92065	0.0547756	0.496762	9402
CD177	44.3883	-1.07938	0.561994	-1.92062	0.0547793	0.496762	57126
CD44	34.6593	1.18963	0.62081	1.91626	0.055332	0.498173	960
CASP3	659.633	0.37519	0.196547	1.9089	0.0562747	0.502578	836
PIK3R6	10.3252	-1.24737	0.656433	-1.90022	0.0574039	0.507012	146850
BMP5	972.077	-0.54743	0.288269	-1.89902	0.0575612	0.508107	653
IGFBP2	1421.85	-1.0822	0.571807	-1.89259	0.058412	0.511466	3485
HLA-DPB1	686.578	-0.796128	0.421386	-1.88931	0.0588507	0.513087	3115
MAPK7	346.587	-0.364516	0.193632	-1.88251	0.0597664	0.515189	5598
VNN1	46.8655	-0.714344	0.382103	-1.86951	0.0615524	0.52123	8876
NEXN	489.496	-0.565744	0.30368	-1.86296	0.0624676	0.524996	91624
GPNMB	7418.98	0.56396	0.303808	1.8563	0.0634104	0.527099	10457
GOLPH3	1693.16	0.321612	0.174142	1.84683	0.0647711	0.531969	64083
JAK2	450.654	-0.414379	0.224827	-1.8431	0.0653138	0.533834	3717
AKNA	97.2384	-0.462084	0.252266	-1.83174	0.0669906	0.539358	80709
CERCAM	989.289	-0.65829	0.359856	-1.82932	0.0673521	0.539846	51148
ESAM	5443.09	0.350271	0.192403	1.82051	0.0686814	0.545213	90952
LILRB4	130.601	-0.573848	0.315455	-1.81911	0.0688942	0.545745	11006
SEMA4D	236.854	-0.536781	0.295308	-1.8177	0.0691107	0.545745	10507
RAP2B	979.105	-0.340086	0.187114	-1.81753	0.0691365	0.545745	5912
MAP3K8	384.217	-0.536023	0.295063	-1.81664	0.0692725	0.545969	1326
ROCK1	297.791	-0.438107	0.241696	-1.81264	0.0698872	0.548543	6093
ABL1	838.22	-0.343243	0.190118	-1.80542	0.0710091	0.552068	25
NPHP4	63.9932	-0.533675	0.296452	-1.80021	0.071828	0.554559	261734
NOD2	14.6463	-1.21018	0.674329	-1.79464	0.0727117	0.556915	64127
CDHR1	3.43183	-2.67716	1.49233	-1.79395	0.0728206	0.556926	92211
ITGAL	114.857	-0.661685	0.36905	-1.79294	0.0729826	0.556995	3683
RHOH	11.5968	-1.42598	0.795675	-1.79216	0.0731076	0.556995	399
PIEZO1	849.512	-0.379453	0.214762	-1.76685	0.0772531	0.565831	9780
CXCL12	94.0553	-0.572207	0.32498	-1.76074	0.0782819	0.570069	6387
IL27RA	72.6955	-0.656209	0.377135	-1.73998	0.0818621	0.579724	9466
SELP	70.4388	-0.688837	0.399528	-1.72413	0.0846847	0.587392	6403
YTHDF2	787.836	0.242657	0.141293	1.7174	0.0859056	0.590267	51441
PAK3	94.2102	0.589788	0.343925	1.71487	0.0863686	0.590789	5063
TJP1	1014.4	0.381258	0.223953	1.7024	0.0886798	0.595908	7082
PYCARD	157.012	-0.515253	0.302864	-1.70127	0.0888928	0.595926	29108
HAS2	38.7531	0.945825	0.556419	1.69984	0.0891606	0.595926	3037
FAT3	6.09392	-1.70771	1.00522	-1.69885	0.0893479	0.595926	120114
ASTN1	5.33	-1.9222	1.14251	-1.68243	0.0924846	0.600795	460
CCR2	21.0636	-1.13327	0.675065	-1.67875	0.0932002	0.601565	729230
SELPLG	226.797	-0.385813	0.233513	-1.65221	0.0984914	0.61298	6404
VEZT	1346.32	0.238338	0.14449	1.64951	0.0990426	0.61441	55591
CD81	6159.76	-0.267902	0.164359	-1.62998	0.103105	0.623257	975
SELE	51.6479	0.809458	0.502559	1.61067	0.107251	0.632194	6401
FER	294.138	-0.36326	0.22706	-1.59985	0.109633	0.637252	2241
PTPN22	23.8434	-0.924992	0.579066	-1.59739	0.110179	0.637468	26191
PCDHB5	14.1334	-0.939302	0.588595	-1.59584	0.110525	0.637637	26167
IDO1	1855.2	0.399201	0.251395	1.58794	0.112299	0.642367	3620
SYNJ2BP	298.254	-0.260539	0.164933	-1.57967	0.114182	0.645141	55333
CTNNA3	4.65205	-3.01366	1.909	-1.57866	0.114413	0.645179	29119
AKT1	847.136	-0.316006	0.201161	-1.57091	0.116204	0.648658	207
TNFAIP8L2	90.0733	-0.490353	0.312679	-1.56823	0.116827	0.649108	79626
RARA	258.618	-0.326926	0.209337	-1.56172	0.118355	0.65307	5914
GTPBP4	610.85	0.257293	0.164788	1.56136	0.118439	0.65307	23560
IL1RN	39.5872	-1.12807	0.723043	-1.56017	0.118719	0.653085	3557
NCK2	278.157	0.466858	0.302556	1.54305	0.122819	0.65876	8440
DOCK8	721.814	0.351738	0.230661	1.52491	0.127281	0.665789	81704
PCDHB6	20.9587	-0.862534	0.56746	-1.51999	0.128513	0.670161	56130
TGFB1	2958.4	-0.281127	0.185007	-1.51955	0.128624	0.670359	7040
AMIGO1	32.151	0.818949	0.541826	1.51146	0.130671	0.67494	57463
VSTM2L	18.9956	-1.60998	1.06764	-1.50797	0.131562	0.675645	128434
STAT5B	5469.66	0.299689	0.199043	1.50565	0.132157	0.677103	6777
RDX	3120.18	0.246754	0.165101	1.49457	0.135027	0.680319	5962
ITGB2	786.652	-0.438151	0.294637	-1.48709	0.136991	0.683006	3689
CEACAM1	603.975	-0.26377	0.177455	-1.4864	0.137172	0.683301	634
PCDHGA2	11.6244	-1.19815	0.80681	-1.48504	0.137533	0.684283	56113
PCDH1	1690.2	0.387358	0.261275	1.48257	0.138188	0.684926	5097
CD5	10.8138	-1.32392	0.894864	-1.47947	0.139015	0.686551	921
HLA-DRB1	1459.25	-0.56517	0.38221	-1.47869	0.139223	0.686551	3123
SLC39A8	2042.24	0.558863	0.378294	1.47732	0.139589	0.686975	64116
PALLD	24.3436	-0.820782	0.556564	-1.47473	0.140285	0.688625	23022
CD2AP	1036.39	0.200229	0.136375	1.46822	0.142044	0.690045	23607
SDK1	92.399	-0.505477	0.344415	-1.46764	0.142203	0.690045	221935
IGF2	698.884	-0.249304	0.170595	-1.46138	0.143911	0.690045	3481
PCDHB11	42.7621	-0.636353	0.435847	-1.46004	0.14428	0.690045	56125
PCDHB16	25.0113	0.807249	0.553537	1.45835	0.144745	0.690628	57717
STK10	754.25	-0.296815	0.20355	-1.45819	0.144787	0.690628	6793
MYL12A	4655.95	0.211224	0.145572	1.45099	0.146782	0.692791	10627
CEBPB	51.1899	0.820156	0.565659	1.44991	0.147083	0.693169	1051
CXADR	16.3144	-1.24592	0.860336	-1.44818	0.147566	0.693729	1525
LRRC4	98.7321	-0.473097	0.327432	-1.44487	0.148494	0.695288	64101
CSTA	48.7834	0.596285	0.413529	1.44194	0.149319	0.696536	1475
SDK2	61.5197	0.528575	0.376597	1.40356	0.160451	0.706942	54549
FBLIM1	1071.82	-0.337533	0.241311	-1.39875	0.161888	0.708556	54751
CLSTN1	2436.76	-0.216575	0.15512	-1.39617	0.162662	0.70932	22883
COL8A2	22.367	-0.68573	0.492323	-1.39285	0.163666	0.709502	1296
NR4A3	56.0099	-0.819	0.589228	-1.38995	0.164543	0.709695	8013
MAG	58.6216	-1.67613	1.20757	-1.38802	0.165132	0.710178	4099
SASH3	118.387	-0.500235	0.363064	-1.37781	0.168261	0.712488	54440
XBP1	3404	0.32875	0.242289	1.35685	0.17483	0.719112	7494
MAGI1	321.346	0.372832	0.275918	1.35124	0.176618	0.72159	9223
RUNX1	20.4857	-0.772849	0.572984	-1.34881	0.177397	0.722534	861
CD276	428.698	-0.322476	0.239849	-1.34449	0.178788	0.723563	80381
GATA5	6.99276	-1.12745	0.839217	-1.34345	0.179126	0.724066	140628
CD86	114.874	-0.429541	0.319819	-1.34308	0.179247	0.724248	942
SELL	178.35	-0.425215	0.317436	-1.33953	0.180399	0.724316	6402
WNK1	101.778	-0.337941	0.252554	-1.33809	0.180866	0.724316	65125
RASAL3	29.9196	-0.584982	0.438685	-1.33349	0.182371	0.725839	64926
GATA1	24.4289	0.556248	0.41745	1.33249	0.182699	0.725839	2623
MBP	53.3207	-0.419146	0.317648	-1.31953	0.186992	0.730793	4155
HLA-DRA	2461.02	-0.538151	0.407997	-1.319	0.187167	0.730793	3122
CTNNA1	5763.71	0.166455	0.126224	1.31873	0.18726	0.730793	1495
KIT	111.583	0.399525	0.304854	1.31055	0.190011	0.730793	3815
SYK	268.456	-0.373204	0.284806	-1.31038	0.190067	0.730793	6850
LAMB1	4531.87	-0.269924	0.206123	-1.30953	0.190355	0.730793	3912
CDH1	2183.26	0.248035	0.189675	1.30769	0.19098	0.730793	999
CTLA4	20.7362	0.900665	0.689965	1.30538	0.191764	0.730793	1493
CD300A	86.2014	-0.453118	0.348703	-1.29944	0.193794	0.73241	11314
LRRC32	189.56	-0.252444	0.195018	-1.29446	0.195506	0.734394	2615
LRRC7	5.40551	-1.31105	1.01332	-1.29382	0.195728	0.734621	57554
LILRB1	72.145	-0.547127	0.42328	-1.29259	0.196153	0.735055	10859
ANXA1	23541.4	0.287725	0.223021	1.29013	0.197007	0.736645	301
NCKAP1L	266.152	-0.35869	0.278539	-1.28776	0.197831	0.737316	3071
CD74	1326.13	-0.482901	0.376101	-1.28397	0.199153	0.737708	972
SOX4	64.9931	-0.521953	0.4082	-1.27867	0.201014	0.740155	6659
THY1	1886.55	0.423221	0.331206	1.27782	0.201314	0.740155	7070
NT5E	1957.13	0.431248	0.337741	1.27686	0.201652	0.740607	4907
CEACAM8	4.54021	1.77029	1.39173	1.27201	0.203371	0.741994	1088
JAM3	1496.66	0.331187	0.26096	1.26911	0.2044	0.742733	83700
ROBO2	19.0549	0.939692	0.740796	1.26849	0.204623	0.742738	6092
TLN2	57.4104	-0.426084	0.336325	-1.26688	0.205198	0.743941	83660
CD6	11.6221	-1.06147	0.837989	-1.26669	0.205265	0.743964	923
EPCAM	49.7229	-0.634897	0.503554	-1.26083	0.20737	0.746658	4072
IL7	11.9082	0.962447	0.765108	1.25792	0.20842	0.74716	3574
CD46	98.3098	0.346178	0.275413	1.25694	0.208774	0.74716	4179
PDPK1	830.434	0.234724	0.187128	1.25435	0.209715	0.749255	5170
PTPRF	4868.14	-0.438365	0.350284	-1.25146	0.210767	0.750144	5792
CLDN3	165.554	0.402671	0.322984	1.24672	0.2125	0.750773	1365
KIFC3	963.597	0.213202	0.172718	1.23439	0.217056	0.755155	3801
PLEK	144.365	0.380039	0.308133	1.23336	0.217441	0.755738	5341
NLRP3	29.581	-0.622852	0.507096	-1.22827	0.219345	0.757225	114548
LOXL3	155.116	-0.323632	0.263821	-1.22671	0.219931	0.757666	84695
GLDN	1769.14	0.268253	0.22057	1.21618	0.223916	0.762597	342035
RIPK2	531.192	0.289614	0.2383	1.21533	0.22424	0.762647	8767
CD1D	10.0235	-0.8862	0.729479	-1.21484	0.224428	0.762647	912
PCDH10	568.179	-0.425781	0.351593	-1.21101	0.225893	0.764373	57575
TRIM29	1901.98	-0.322256	0.269282	-1.19672	0.231414	0.77088	23650
ITGA5	6410.31	-0.345553	0.28933	-1.19432	0.232352	0.77194	3678
FAT2	83.0186	-1.36448	1.14499	-1.19169	0.233382	0.772718	2196
PTAFR	40.8643	-0.481957	0.406071	-1.18688	0.235275	0.774921	5724
ADAMTS18	387.828	0.442533	0.373637	1.18439	0.236258	0.77574	170692
ICAM4	11.2508	-0.906151	0.765409	-1.18388	0.236461	0.775877	3386
TMEM47	15.0733	-3.01974	2.58778	-1.16692	0.243243	0.781825	83604
F11R	4042.09	-0.307278	0.263869	-1.16451	0.244218	0.782555	50848
PRKCZ	4546.62	0.241382	0.207796	1.16163	0.245386	0.78366	5590
STXBP1	402.787	-0.246544	0.21248	-1.16031	0.245921	0.783975	6812
PCDHGB7	179.92	-0.331464	0.286867	-1.15546	0.247901	0.78576	56099
CXCL13	35.1506	-1.2027	1.04564	-1.15021	0.250056	0.78816	10563
SPINT2	9050.24	0.277533	0.241847	1.14756	0.251151	0.789088	10653
CD83	57.712	-0.590302	0.516711	-1.14242	0.253279	0.790789	9308
AMIGO3	198.952	0.257538	0.226681	1.13613	0.255904	0.791485	386724
SIRPA	603.821	-0.27491	0.241976	-1.1361	0.255913	0.791485	140885
LAPTM5	1398.32	-0.277271	0.244486	-1.1341	0.256754	0.791521	7805
ZDHHC21	147.703	0.496252	0.439971	1.12792	0.259354	0.79168	340481
PTPN6	453.748	-0.306636	0.271867	-1.12789	0.259367	0.79168	5777
PRKCA	266.683	-0.325007	0.290023	-1.12062	0.262448	0.795167	5578
PRKCD	370.842	-0.24277	0.216778	-1.1199	0.262756	0.795331	5580
FADD	659.153	0.220147	0.197084	1.11702	0.263985	0.796543	8772
WNT5A	441.878	-0.702589	0.633743	-1.10863	0.267588	0.799385	7474
ACTG1	31525.7	-0.311031	0.281289	-1.10574	0.268841	0.800243	71
PCDH11Y	121.563	0.381606	0.345982	1.10296	0.270043	0.800243	83259
PKP3	838.752	-0.26912	0.244303	-1.10158	0.270643	0.800243	11187
CD99	3656.94	-0.324112	0.294613	-1.10013	0.271277	0.800492	4267
TNFSF13B	48.1491	-0.433341	0.39425	-1.09915	0.271701	0.800505	10673
SERPINB8	69.1929	0.397199	0.362133	1.09683	0.272715	0.801227	5271
CDH5	6564.1	0.196292	0.179559	1.09319	0.274311	0.803674	1003
LRRC4B	5.6858	1.043	0.961877	1.08434	0.278215	0.803674	94030
AJUBA	402.457	0.200855	0.185309	1.08389	0.278412	0.803674	84962
MAPK14	875.196	-0.18477	0.170646	-1.08277	0.27891	0.803893	1432
CD34	5786.08	0.262273	0.242309	1.08239	0.27908	0.804077	947
SLC7A1	775.913	0.367985	0.341859	1.07642	0.281738	0.805854	6541
ITGB7	9.35826	0.775749	0.725734	1.06892	0.285107	0.807383	3695
CX3CL1	87.0014	-0.45615	0.426813	-1.06873	0.28519	0.807383	6376
PCDHB9	7.29495	-0.777248	0.730972	-1.06331	0.287643	0.807577	56127
CD80	12.4991	-0.851503	0.801563	-1.0623	0.288098	0.807621	941
ITGAV	2417.99	0.196928	0.185851	1.0596	0.289326	0.807621	3685
EBI3	15249.8	0.400583	0.379067	1.05676	0.290621	0.807623	10148
PCDHB2	22.6396	-0.728025	0.689271	-1.05623	0.290865	0.807623	56133
CYFIP2	412.564	0.245009	0.234213	1.0461	0.295516	0.810692	26999
GLI3	1618.64	0.203531	0.19472	1.04525	0.295907	0.811266	2737
WNT7B	13.6989	0.636254	0.610947	1.04142	0.297679	0.813483	7477
PRDX2	2244.67	0.160324	0.154248	1.03939	0.298623	0.814753	7001
LYN	1521.21	-0.285417	0.274791	-1.03867	0.298959	0.814794	4067
ARG1	7.86078	-0.796576	0.768409	-1.03666	0.299897	0.815329	383
JAK3	145.585	-0.338687	0.326738	-1.03657	0.299936	0.815329	3718
JUP	4447.01	-0.237131	0.230135	-1.0304	0.302824	0.817776	3728
LRFN5	60.1704	-0.5166	0.501799	-1.0295	0.303247	0.817776	145581
WNT3A	336.046	0.373747	0.363144	1.0292	0.303386	0.817776	89780
CDH6	217.499	0.78432	0.763065	1.02785	0.304018	0.81804	1004
EPHB3	178.277	-0.285634	0.278783	-1.02457	0.305564	0.819182	2049
FLOT1	1711.19	-0.17008	0.167259	-1.01687	0.309216	0.819728	10211
CD160	9.24742	-1.06111	1.0455	-1.01493	0.310137	0.820022	11126
SIGLEC1	25.132	-0.539897	0.532771	-1.01338	0.310881	0.82027	6614
TMOD3	1854.06	-0.190524	0.188313	-1.01174	0.311663	0.820489	29766
PTPRU	400.137	0.17743	0.175371	1.01174	0.311664	0.820489	10076
CCL2	668.759	-0.633375	0.626573	-1.01086	0.312085	0.820996	6347
CLDN12	172.18	-0.241204	0.238799	-1.01007	0.312462	0.821091	9069
PTK2	2724.58	-0.188567	0.187115	-1.00776	0.31357	0.82188	5747
BMP4	519.839	-0.300945	0.300298	-1.00215	0.316269	0.822632	652
TNIP1	2266.26	-0.213465	0.214074	-0.997153	0.31869	0.822949	10318
PRKAR1A	3983.5	0.140603	0.141562	0.993228	0.320599	0.824344	5573
IL20RB	42.5901	-0.361191	0.365981	-0.986914	0.323685	0.825507	53833
LPP	865.443	-0.189702	0.19287	-0.983572	0.325326	0.826512	4026
PVR	1219.78	-0.570771	0.583709	-0.977834	0.328157	0.828543	5817
AIF1	1055.41	-0.273432	0.281051	-0.972891	0.330607	0.830034	199
STXBP6	508.803	0.250809	0.25996	0.964798	0.334646	0.833873	29091
ARVCF	91.6716	-0.335104	0.350361	-0.956452	0.338844	0.83649	421
IL10	22.5657	-0.520756	0.54885	-0.948812	0.342716	0.837647	3586
PAK2	1656.34	0.159743	0.168997	0.945242	0.344535	0.838669	5062
CLECL1	7.20122	-0.702254	0.743722	-0.944243	0.345045	0.838669	160365
CSRP1	5337.67	0.183399	0.194623	0.942325	0.346026	0.838669	1465
SCARF2	137.9	0.315786	0.335123	0.942298	0.34604	0.838669	91179
PKD1L1	18.8531	-0.504489	0.536545	-0.940256	0.347086	0.838902	168507
WNT4	36.9647	-0.62686	0.667674	-0.938872	0.347797	0.839114	54361
ELANE	8.17607	0.696852	0.74395	0.936692	0.348917	0.83997	1991
DTX1	6.56074	0.792761	0.848928	0.933838	0.350387	0.840677	1840
NCAM2	5.18163	-1.70719	1.85385	-0.92089	0.357108	0.846033	4685
VMP1	1285.04	-0.175674	0.191137	-0.9191	0.358043	0.84631	81671
CLDN15	128.171	-0.234456	0.255298	-0.918363	0.358429	0.846868	24146
PKP4	63.9352	-0.315847	0.345019	-0.915446	0.359957	0.847146	8502
NKAP	324.73	0.153016	0.168882	0.906054	0.364907	0.848701	79576
PIK3CG	105.1	-0.25003	0.276331	-0.90482	0.365561	0.849053	5294
ITGB3	880.019	0.171781	0.190565	0.90143	0.36736	0.850249	3690
SCRIB	235.809	0.216268	0.241006	0.897356	0.369529	0.852161	23513
TYRO3	275.544	-0.22694	0.252977	-0.897079	0.369677	0.852372	7301
GLMN	43.5774	0.379275	0.423333	0.895925	0.370293	0.852588	11146
VCAM1	574.6	-0.332987	0.371941	-0.895268	0.370644	0.852588	7412
PCDHGA12	64.1044	-0.386705	0.434424	-0.890156	0.373382	0.854559	26025
CEL	44.599	-0.366279	0.411631	-0.889822	0.373561	0.8546	1056
ALOX5	355.653	0.206849	0.23283	0.888411	0.37432	0.855206	240
FGL1	42.947	-0.404592	0.457116	-0.885097	0.376104	0.855624	2267
KLRK1	46.9011	-0.445502	0.503833	-0.884225	0.376575	0.855624	22914
DSG2	1081.19	-0.217008	0.24567	-0.883334	0.377056	0.855624	1829
CLSTN3	563.513	-0.289983	0.32917	-0.880952	0.378344	0.855624	9746
MINK1	1163.97	-0.141403	0.161019	-0.878175	0.379849	0.855797	50488
FCGR2B	2562.02	0.266842	0.304505	0.876314	0.380859	0.856209	2213
CDHR5	26.2773	-0.415739	0.475849	-0.873679	0.382293	0.856938	53841
PDLIM5	5127.15	-0.153816	0.176193	-0.872996	0.382665	0.857253	10611
ITGA2B	26.9341	-0.481549	0.551752	-0.872763	0.382792	0.857264	3674
XG	8.62565	0.610026	0.699644	0.871909	0.383258	0.857264	7499
P2RY12	23.2186	-0.550625	0.634843	-0.867341	0.385755	0.859034	64805
IL1RAP	493.948	0.291305	0.338838	0.859717	0.389945	0.860779	3556
TNF	25.3208	-0.508907	0.593786	-0.857054	0.391415	0.861532	7124
DSCAM	37.5208	0.29066	0.344257	0.844311	0.398496	0.865764	1826
GPC4	1002.45	-0.16421	0.195713	-0.839034	0.40145	0.866388	2239
FGL2	252.777	-0.314312	0.376191	-0.835513	0.403429	0.867657	10875
HLA-A	1954.93	-0.323231	0.387688	-0.833739	0.404428	0.868221	3105
VAV1	154.441	-0.22173	0.266125	-0.833179	0.404744	0.868522	7409
ATP2C1	16.9969	-0.518059	0.621909	-0.833014	0.404837	0.8686	27032
DLG2	7.19474	-0.686714	0.825269	-0.83211	0.405347	0.868889	1740
TBX21	12.9278	0.671323	0.807373	0.83149	0.405697	0.868889	30009
TRAF6	124.697	0.212376	0.25545	0.831378	0.40576	0.868889	7189
CD209	323.838	0.237668	0.287415	0.826917	0.408284	0.868889	30835
PCDHGA10	117.018	-0.272466	0.330152	-0.825274	0.409216	0.868889	56106
BAD	525.685	0.218175	0.264461	0.824983	0.409381	0.868889	572
KRT18	6691.14	0.203311	0.247714	0.820747	0.411791	0.871107	3875
PTPRM	890.203	0.164631	0.202089	0.814649	0.415273	0.872434	5797
ANXA2	3540.85	-0.208728	0.26043	-0.801475	0.422856	0.876351	302
BMP6	711.742	-0.171482	0.213992	-0.801351	0.422928	0.876351	654
NDFIP1	1783.66	0.176239	0.220424	0.799546	0.423974	0.876351	80762
S100A11	8828.62	0.179469	0.224491	0.799448	0.424031	0.876351	6282
PEAR1	48.163	0.366649	0.461601	0.794297	0.427022	0.877048	375033
NOTCH1	432.568	-0.178486	0.224956	-0.793426	0.42753	0.877048	4851
ADAM9	1122.49	-0.181927	0.230967	-0.787676	0.430886	0.877464	8754
CDC42EP1	1353.02	-0.200536	0.255317	-0.785438	0.432197	0.878043	11135
UBASH3B	804.932	-0.198744	0.253248	-0.784782	0.432582	0.878199	84959
LGALS9C	7.20706	-0.690831	0.892384	-0.774141	0.438847	0.88086	654346
ACTB	68199.5	-0.183998	0.240093	-0.766362	0.443461	0.882565	60
ZAP70	13.2265	-0.530527	0.692798	-0.765775	0.44381	0.882565	7535
PCDHGB1	3.98667	0.846769	1.10763	0.764486	0.444578	0.88297	56104
CAV1	45.7929	-0.279326	0.37065	-0.753612	0.451082	0.886881	857
BVES	68.2836	0.286522	0.383593	0.746943	0.455098	0.889688	11149
HMCN1	136.833	-0.299549	0.412571	-0.726055	0.467805	0.897229	83872
PLA2G2F	9.43954	0.661412	0.922006	0.717362	0.473151	0.897903	64600
PERP	137.387	-0.220231	0.30907	-0.712559	0.476119	0.898594	64065
ZP3	9.82648	0.597128	0.840936	0.710076	0.477657	0.899542	7784
MDK	495.105	-0.209613	0.299044	-0.700941	0.48334	0.899959	4192
HES1	593.412	0.181125	0.258807	0.699846	0.484024	0.899959	3280
SOX13	802.93	-0.131543	0.189043	-0.695838	0.48653	0.900923	9580
HSPD1	1875.64	-0.190002	0.273872	-0.693762	0.487831	0.901352	3329
PCDHB3	16.0888	-0.389543	0.566459	-0.687681	0.491654	0.902447	56132
GRB2	1231.26	0.130761	0.191401	0.683179	0.494494	0.903629	2885
SOX12	73.7242	0.336296	0.493481	0.681477	0.49557	0.903985	6666
ICAM5	8.76836	-0.482249	0.715536	-0.67397	0.500331	0.906569	7087
FYN	112.974	-0.225993	0.33534	-0.673922	0.500361	0.906569	2534
NLGN3	45.2113	0.231614	0.343786	0.673717	0.500492	0.906569	54413
MILR1	188.334	-0.235494	0.351439	-0.670086	0.502803	0.908058	284021
CD28	270.326	-0.206856	0.310706	-0.665763	0.505563	0.909005	940
SKAP1	5.51779	0.673164	1.01136	0.665605	0.505663	0.909005	8631
AGER	139.826	-0.192236	0.289833	-0.663263	0.507162	0.909621	177
CDSN	510.228	-2.85134	4.29977	-0.663139	0.507242	0.909638	1041
SH2B3	401.118	-0.155745	0.236315	-0.659058	0.509859	0.91045	10019
PARVA	930.543	-0.114981	0.174873	-0.657512	0.510852	0.91045	55742
DSP	7921.43	-0.148209	0.226015	-0.655749	0.511986	0.91045	1832
CARD11	14.6166	0.428787	0.654356	0.655281	0.512287	0.91045	84433
CLEC4M	96.3254	0.378118	0.577616	0.654619	0.512713	0.91045	10332
ZBTB1	495.762	0.109812	0.168108	0.653226	0.51361	0.91045	22890
ADAM19	1404.08	-0.399613	0.611918	-0.65305	0.513724	0.91045	8728
ERBB2	2473.69	0.191026	0.292689	0.652658	0.513977	0.91045	2064
CELSR3	19.6271	-0.360252	0.553348	-0.65104	0.515021	0.91045	1951
METAP1	361.219	-0.139897	0.215582	-0.648929	0.516384	0.91045	23173
PLXNB2	2501.26	-0.152986	0.235938	-0.648418	0.516715	0.91045	23654
CCDC88B	31.6152	-0.32621	0.503383	-0.648035	0.516962	0.91045	283234
PTPRT	39.457	0.261621	0.407138	0.642584	0.520494	0.910556	11122
FGG	26.2366	-2.6834	4.18903	-0.640578	0.521797	0.910556	2266
EXT1	1175.53	0.0896675	0.139981	0.640567	0.521804	0.910556	2131
ELMO2	327.479	0.106073	0.166261	0.637993	0.523478	0.911819	63916
PTPRC	63.3812	-0.325949	0.511007	-0.637858	0.523566	0.911819	5788
CDC42	3810.97	-0.142158	0.222872	-0.637847	0.523573	0.911819	998
TENM4	10.1149	-0.470188	0.739566	-0.635763	0.524931	0.912353	26011
HLX	442.67	0.210958	0.335843	0.628145	0.529909	0.914457	3142
PTPN23	1137.21	-0.105352	0.169533	-0.621425	0.53432	0.915268	25930
PELI1	796.276	0.108524	0.175605	0.618	0.536575	0.915443	57162
RPS3	9292.59	0.116127	0.190237	0.610434	0.541574	0.917366	6188
MIA3	559.069	0.10091	0.165461	0.609875	0.541944	0.917366	375056
CD274	1179.34	0.179538	0.299256	0.599949	0.54854	0.91934	29126
HMGB1	741.066	0.119939	0.200517	0.598147	0.549742	0.919519	3146
BCL2	1522.36	0.177019	0.300269	0.589534	0.555503	0.921129	596
CD55	210.031	-0.211226	0.360255	-0.586323	0.557659	0.92124	1604
DLG1	690.218	0.0946453	0.163942	0.577311	0.56373	0.92382	1739
IL7R	40.8644	-0.241349	0.418593	-0.57657	0.56423	0.92382	3575
PKP2	870.219	0.139757	0.242586	0.576114	0.564538	0.9239	5318
NOTCH4	53.6366	-0.23284	0.405494	-0.574214	0.565823	0.924421	4855
CTNND1	1200.13	0.121299	0.21552	0.562818	0.573559	0.927643	1500
LILRB2	117.924	-0.236681	0.420693	-0.562599	0.573708	0.927643	10288
PCDHB12	27.8987	0.31852	0.566719	0.562042	0.574087	0.927643	56124
LGALS1	2787.66	-0.132452	0.237707	-0.557205	0.577388	0.929519	3956
ANXA9	15.1866	-0.3901	0.702248	-0.555503	0.578551	0.929519	8416
LEF1	52.3684	-0.226706	0.408214	-0.555361	0.578648	0.929519	51176
HAVCR2	81.1224	-0.201574	0.363934	-0.553876	0.579664	0.930033	84868
CLDN11	253.871	0.152067	0.275229	0.552511	0.580598	0.930233	5010
SMAD7	909.863	0.0982781	0.178145	0.551673	0.581172	0.930645	4092
CD3E	31.1634	-0.332888	0.610402	-0.545358	0.585507	0.931904	916
PCDHGB6	114.449	0.170952	0.313586	0.545153	0.585648	0.931933	56100
EPB41L5	222.599	-0.122731	0.225995	-0.543071	0.587081	0.932674	57669
SIRPB1	7.4336	-2.37428	4.39324	-0.54044	0.588894	0.933356	10326
IGSF11	4.64414	-0.549205	1.02879	-0.533837	0.593454	0.935601	152404
ZC3H12A	218.911	-0.163196	0.306135	-0.533085	0.593975	0.935601	80149
DPP4	2939.84	0.105256	0.198149	0.531198	0.595282	0.935764	1803
SART1	457.087	0.115435	0.217445	0.530868	0.59551	0.935764	9092
TNFRSF14	280.064	0.12129	0.232274	0.522185	0.601541	0.935764	8764
ITPKB	479.213	0.137797	0.266301	0.517448	0.604844	0.935764	3707
BAIAP2	1435.14	-0.118607	0.229253	-0.517366	0.604901	0.935764	10458
PCDHGA7	36.0059	-0.227204	0.439806	-0.5166	0.605436	0.935764	56108
ACVR1	848.756	0.0959854	0.186311	0.515189	0.606421	0.935764	90
DENND6A	508.75	-0.100085	0.194719	-0.513995	0.607256	0.936081	201627
PCDHGA9	41.4265	-0.230762	0.449187	-0.513732	0.607439	0.936081	56107
CLDN5	73.7929	0.230568	0.450187	0.512161	0.608538	0.936249	7122
CTNNB1	8392.27	0.0781971	0.152897	0.511438	0.609044	0.936249	1499
PCDHGA5	9.80901	-0.509478	1.00496	-0.506963	0.612181	0.936767	56110
ZP4	2.70983	-0.970063	1.91355	-0.506945	0.612193	0.936767	57829
EFNB1	1873.04	-0.124627	0.247606	-0.503326	0.614735	0.936779	1947
NTNG2	10.9127	0.397797	0.790826	0.503014	0.614954	0.936779	84628
CR1	127.065	0.207257	0.413475	0.501257	0.616191	0.93728	1378
ILK	2670.67	-0.0642083	0.12931	-0.496546	0.61951	0.937714	3611
CCL5	143.113	-0.214369	0.4333	-0.494736	0.620787	0.937975	6352
ATP1B2	74.566	-0.207565	0.423	-0.490698	0.62364	0.938889	482
SHC1	3015.09	0.0874901	0.17978	0.486651	0.626505	0.939696	6464
TWSG1	727.424	-0.0956718	0.198043	-0.483086	0.629034	0.940766	57045
CNTN4	85.022	-0.165717	0.345895	-0.479095	0.631871	0.941714	152330
HLA-DPA1	1846.41	-0.19918	0.416728	-0.477962	0.632677	0.941793	3113
C1QTNF1	932.347	-0.134363	0.282958	-0.474852	0.634893	0.942161	114897
CD4	734.667	-0.0839112	0.177271	-0.473351	0.635963	0.942533	920
NPTN	5.18634	-0.444637	0.9481	-0.468977	0.639086	0.944309	27020
BSG	8064.45	-0.151098	0.324212	-0.466048	0.641181	0.944406	682
METTL3	1049.26	0.0656234	0.140907	0.465721	0.641416	0.944406	56339
PCDHB14	15.7825	-0.251256	0.546197	-0.460009	0.645509	0.945199	56122
FOXF1	244.14	0.149425	0.324889	0.459927	0.645569	0.945199	2294
CCR7	17.0342	-0.252571	0.551275	-0.458158	0.646839	0.945499	1236
EZR	23901.6	-0.122131	0.267158	-0.457151	0.647562	0.945695	7430
MAP2K5	393.406	0.105688	0.234328	0.451027	0.65197	0.947098	5607
RC3H1	748.902	-0.0619837	0.137718	-0.450077	0.652655	0.947377	149041
CNN3	4641.12	-0.0852284	0.189675	-0.44934	0.653187	0.947539	1266
PPP1CA	2100.47	0.0659202	0.146862	0.448859	0.653533	0.947567	5499
AP3D1	1219.06	0.0993395	0.222251	0.446969	0.654897	0.947851	8943
LRP6	1050	0.0995335	0.223182	0.445974	0.655616	0.947851	4040
PCDHB13	70.017	0.136141	0.307297	0.443025	0.657747	0.948215	56123
PIP5K1C	894.691	-0.090065	0.203901	-0.441709	0.6587	0.94831	23396
CD164	6274.13	0.101521	0.231409	0.438706	0.660874	0.948445	8763
ZNF703	485.429	0.178827	0.407779	0.438538	0.660996	0.948445	80139
AP3B1	424.575	0.0874539	0.199822	0.437658	0.661634	0.94862	8546
RGCC	3987.92	-0.106972	0.247379	-0.432422	0.665435	0.948641	28984
RAB10	1347.6	-0.0743779	0.173599	-0.428445	0.668327	0.949533	10890
IL1A	13.3993	0.286856	0.669863	0.428231	0.668483	0.949533	3552
MDGA1	7.79488	-0.385628	0.900834	-0.428079	0.668594	0.949602	266727
S100A9	2343.26	0.0835225	0.195407	0.427428	0.669068	0.94992	6280
PCDHB10	59.1359	-0.178995	0.420911	-0.425256	0.67065	0.950568	56126
PODXL	1024.22	0.130219	0.308932	0.421513	0.67338	0.950587	5420
PCDHGB4	51.4734	-0.14872	0.35377	-0.420385	0.674204	0.950587	8641
ICAM1	64.6737	0.189477	0.456944	0.41466	0.67839	0.951264	3383
CBLB	690.597	-0.115589	0.281204	-0.411052	0.681035	0.951778	868
LRFN4	20.8026	-0.202885	0.494756	-0.410071	0.681754	0.951778	78999
LGALS9B	6.79371	-0.387969	0.952386	-0.407365	0.68374	0.952231	284194
CD84	157.98	-0.137083	0.341695	-0.401184	0.688285	0.952683	8832
PDPN	1360.92	-0.0961586	0.241214	-0.398643	0.690156	0.953151	10630
FXYD5	2928.48	-0.12978	0.326437	-0.397566	0.69095	0.953151	53827
DUSP10	118.872	-0.130774	0.33003	-0.396248	0.691922	0.953278	11221
RIC8A	608.826	0.0695639	0.177052	0.392901	0.694392	0.954227	60626
PCDH20	15.8032	-1.62066	4.18903	-0.386882	0.698844	0.954227	64881
ZDHHC2	153.097	0.0996102	0.257879	0.386267	0.699299	0.954227	51201
NCK1	458.669	0.0655074	0.170409	0.384412	0.700673	0.954768	4690
PPM1F	1009.17	-0.0755563	0.19839	-0.380848	0.703316	0.955588	9647
NFAT5	4257.9	0.0593771	0.156142	0.380276	0.70374	0.955747	10725
CLDN22	17.2718	-0.185836	0.514769	-0.361008	0.718093	0.95742	53842
SLC7A11	29.3667	0.164331	0.464265	0.35396	0.723369	0.958838	23657
ICAM2	1311.57	0.0646354	0.182701	0.353777	0.723506	0.958898	3384
TNFRSF21	948.59	-0.0775845	0.220231	-0.352286	0.724623	0.959353	27242
PTPN2	329.932	0.0812122	0.232665	0.349052	0.72705	0.959729	5771
FUT4	91.962	0.106556	0.310106	0.343612	0.731138	0.961384	2526
CDH15	24.2439	-0.207131	0.61333	-0.337716	0.735577	0.962589	1013
RAC2	172.016	-0.11883	0.358789	-0.331199	0.740494	0.964334	5880
CTNND2	15.5327	-1.38524	4.18904	-0.330682	0.740885	0.964558	1501
CLDN9	35.1086	-0.182062	0.552348	-0.329614	0.741692	0.964943	9080
TJP2	1187.93	-0.083521	0.254528	-0.328141	0.742805	0.965281	9414
SWAP70	2870.13	-0.0650776	0.198449	-0.327932	0.742963	0.965281	23075
MAD1L1	267.818	0.0559464	0.170747	0.327657	0.743171	0.965281	8379
IL2RA	87.5708	0.112764	0.349085	0.323026	0.746675	0.966572	3559
PCDHB7	16.0651	0.233555	0.725934	0.32173	0.747657	0.966572	56129
EFNB3	8.90265	-0.210939	0.656544	-0.321286	0.747993	0.966621	1949
JAG1	1744.79	-0.0761019	0.24113	-0.315605	0.752302	0.967703	182
TSPAN32	12.9225	-0.236341	0.754481	-0.31325	0.754091	0.968288	10077
CSK	700.978	-0.0571359	0.182465	-0.313133	0.75418	0.968288	1445
RHOA	7958.61	0.0366226	0.119104	0.307485	0.758474	0.969272	387
TIGIT	11.7386	0.257259	0.838587	0.306777	0.759013	0.969344	201633
ITGA6	1843.67	-0.0527324	0.174858	-0.301572	0.762978	0.969899	3655
PCDHB8	10.5157	0.246009	0.818959	0.300392	0.763878	0.969899	56128
IRAK1	120.48	-0.070593	0.236493	-0.2985	0.765322	0.969899	3654
ZC3H8	136.187	-0.0901683	0.302273	-0.298301	0.765474	0.969948	84524
ITGB1	8229.51	-0.0572454	0.192147	-0.297924	0.765761	0.969989	3688
PCDHGA11	60.2531	0.122275	0.412878	0.296152	0.767114	0.97078	56105
FERMT3	156.303	-0.0701475	0.238894	-0.293635	0.769037	0.971535	83706
IL4R	433.209	-0.051266	0.180733	-0.283656	0.776674	0.972409	3566
GP1BA	6.50249	0.221282	0.782374	0.282834	0.777304	0.972409	2811
JAM2	1553.91	0.0860931	0.305069	0.282209	0.777784	0.972409	58494
DNAJA3	611.065	0.0505263	0.182391	0.277022	0.781763	0.972856	9093
JAK1	610.931	0.073674	0.267806	0.275102	0.783238	0.973184	3716
B4GALNT2	4.08227	1.12624	4.18903	0.268853	0.788043	0.974727	124872
PCDHGA6	56.4827	-0.118176	0.444762	-0.265707	0.790465	0.974915	56109
PTPRD	740.026	0.0753604	0.286682	0.262871	0.79265	0.975462	5789
COL13A1	7.95329	0.227556	0.878461	0.259039	0.795605	0.976346	1305
ICAM3	14.9797	-0.151408	0.585256	-0.258704	0.795863	0.976346	3385
PAG1	1319.2	0.0574679	0.222923	0.257793	0.796567	0.976585	55824
ADA	56.1658	-0.121673	0.477743	-0.254682	0.798968	0.976804	100
PTPN11	1100.75	0.0350578	0.14234	0.246295	0.805454	0.97763	5781
ROBO4	1212.31	0.0569121	0.231446	0.245897	0.805762	0.97763	54538
HSPB1	27332.9	0.0763907	0.310734	0.24584	0.805806	0.97763	3315
NTN1	35.5273	-0.0946517	0.3875	-0.244262	0.807028	0.977768	9423
VSIG10	287.296	-0.0475262	0.197224	-0.240976	0.809574	0.977773	54621
IGF1	111.995	-0.0890192	0.376168	-0.236647	0.81293	0.978733	3479
FLOT2	2176.04	0.0367262	0.159133	0.230789	0.817479	0.980222	2319
LAMA3	369.031	-0.0542759	0.23618	-0.229808	0.818241	0.980222	3909
CBFB	567.131	0.0339748	0.149933	0.2266	0.820735	0.980222	865
NRXN2	22.3668	-0.108607	0.481214	-0.225695	0.821439	0.980222	9379
DUSP3	1339.84	0.0404226	0.179205	0.225566	0.821539	0.980222	1845
NRARP	201.327	0.0796709	0.357426	0.222902	0.823612	0.980222	441478
RAPGEF1	278.947	0.0673487	0.310598	0.216836	0.828337	0.981945	2889
IL6	108.598	0.0797466	0.370412	0.215292	0.82954	0.982537	3569
MAD2L2	283.446	0.0679306	0.321459	0.21132	0.832638	0.983521	10459
LRFN3	68.0037	0.0568443	0.278283	0.204268	0.838144	0.984205	79414
PRNP	22.7314	-0.0942339	0.46544	-0.202462	0.839556	0.984332	5621
IL15	26.234	-0.0851779	0.442906	-0.192316	0.847495	0.98535	3600
PCDHGB3	3.58742	-0.26479	1.38677	-0.190941	0.848572	0.98535	56102
PCDHGB2	25.1983	0.100111	0.529044	0.18923	0.849913	0.985386	56103
FAT4	127.86	-0.0747935	0.407213	-0.183672	0.854271	0.986184	79633
EGFR	14364.5	0.0479448	0.262517	0.182635	0.855084	0.986184	1956
ADD2	8.4184	-0.798587	4.39324	-0.181776	0.855758	0.986184	119
IL12RB1	4.90525	-0.176237	0.979854	-0.17986	0.857262	0.986587	3594
CD33	54.2985	0.0922424	0.519563	0.177539	0.859085	0.98661	945
MPZ	5.78147	-0.147415	0.831579	-0.177272	0.859295	0.98661	4359
CD200R1	33.5408	0.0759985	0.439955	0.172742	0.862854	0.986972	131450
HLA-DMB	23.772	-0.412522	2.47546	-0.166645	0.86765	0.987318	3109
BTN2A2	30.6534	-0.0793909	0.478021	-0.166083	0.868092	0.987318	10385
RC3H2	861.156	-0.0220596	0.133038	-0.165814	0.868303	0.987318	54542
OBSL1	1274.97	-0.0366085	0.223535	-0.163771	0.869912	0.987318	23363
RAC1	5390.25	-0.0215769	0.135033	-0.15979	0.873047	0.987318	5879
CAMSAP3	169.015	0.0516289	0.325193	0.158764	0.873855	0.987318	57662
PAK4	1398.52	0.0318256	0.206682	0.153983	0.877623	0.987318	10298
CLDN4	1717.62	0.0446858	0.296641	0.150639	0.88026	0.987318	1364
CLIC1	6954.58	0.0264049	0.177568	0.148704	0.881788	0.987318	1192
SRF	765.98	-0.0344539	0.232395	-0.148256	0.882141	0.987318	6722
PCDH12	731.357	0.0367663	0.249254	0.147506	0.882733	0.987318	51294
RUNX3	34.1975	-0.0637061	0.439995	-0.144788	0.884878	0.987318	864
TRO	59.2197	0.0562981	0.390875	0.144031	0.885476	0.987318	7216
LAMA5	2892.8	-0.0257837	0.181138	-0.142343	0.886809	0.987318	3911
IRF1	1191.23	-0.0423596	0.303329	-0.139649	0.888937	0.98802	3659
PSEN1	1449.12	-0.022425	0.160584	-0.139646	0.888939	0.98802	5663
EPHA7	16.1025	0.080709	0.598561	0.134838	0.89274	0.988212	2045
PRKG1	219.612	-0.0453653	0.338086	-0.134183	0.893258	0.988212	5592
GPAM	86.8252	0.0361436	0.281957	0.128188	0.898	0.989697	57678
SPARCL1	2183.24	-0.0256874	0.206002	-0.124695	0.900765	0.990006	8404
NRCAM	6.06729	-0.108265	0.887666	-0.121966	0.902926	0.990006	4897
COL14A1	1197.86	0.0453138	0.374191	0.121098	0.903613	0.990006	7373
DSC3	507.643	-0.0344995	0.286849	-0.120271	0.904269	0.990006	1825
PCK1	8.15244	-0.137195	1.25505	-0.109315	0.912953	0.990777	5105
KIFAP3	121.122	0.0339808	0.317939	0.106878	0.914885	0.991104	22920
DCHS1	622.538	-0.0254597	0.240229	-0.105981	0.915597	0.991331	8642
SOCS5	11.6917	0.0707877	0.67419	0.104997	0.916378	0.991413	9655
GATA3	2799.37	0.0383405	0.367616	0.104295	0.916935	0.991582	2625
ANK3	147.786	0.0349907	0.342038	0.1023	0.918518	0.992075	288
PCDHGA4	22.8611	-0.050143	0.502743	-0.0997389	0.920552	0.992093	56111
PLEKHA7	755.705	-0.0191112	0.200899	-0.0951284	0.924213	0.992093	144100
TNFSF4	6.61493	-0.0788887	0.849606	-0.0928533	0.92602	0.992093	7292
CD27	9.501	0.404534	4.39324	0.0920812	0.926634	0.992093	939
MEGF10	14.7756	0.0545026	0.60852	0.0895658	0.928632	0.992093	84466
LAX1	8.78037	-0.0610193	0.699354	-0.0872509	0.930472	0.992093	54900
PPIA	1078.18	-0.0142552	0.166101	-0.0858227	0.931607	0.992093	5478
FIBP	711.002	-0.0166339	0.196241	-0.0847628	0.93245	0.992093	9158
PIK3CB	993.971	0.0218336	0.263828	0.0827569	0.934045	0.992093	5291
CD93	3143.28	0.0194308	0.236094	0.082301	0.934407	0.992093	22918
MALT1	90.0349	0.0188372	0.230719	0.0816455	0.934929	0.992093	10892
BCL10	130.887	0.0216758	0.26952	0.0804236	0.9359	0.99213	8915
MSN	5064.3	0.0116186	0.168496	0.0689551	0.945025	0.993361	4478
CELSR2	36.9469	-0.0272059	0.398971	-0.06819	0.945634	0.993361	1952
ALOX12	9.30477	0.0425097	0.639993	0.0664222	0.947042	0.99344	239
PCDHGC3	419.254	-0.0191165	0.290581	-0.0657872	0.947547	0.99344	5098
SPTA1	51.6464	-0.0220675	0.377487	-0.0584589	0.953383	0.993782	6708
FAT1	850.15	-0.0171209	0.324414	-0.0527749	0.957911	0.994262	2195
CLDN10	3.73009	-0.0730496	1.49816	-0.0487597	0.961111	0.994877	9071
APOA1	29.027	-0.0331952	0.699815	-0.0474342	0.962167	0.995261	335
RELA	1116.24	0.0089414	0.192469	0.0464562	0.962947	0.995505	5970
PODXL2	20.5008	0.0265117	0.664804	0.0398789	0.96819	0.997448	50512
FOXP3	4.84134	0.0442626	1.11258	0.0397839	0.968265	0.997448	50943
DLG4	311.943	0.00996051	0.254982	0.0390635	0.96884	0.997448	1742
ITGA4	429.095	0.00655966	0.169014	0.0388112	0.969041	0.997448	3676
PIK3CA	315.897	0.0107577	0.279839	0.0384423	0.969335	0.997467	5290
TNR	9.04942	-0.0335177	0.892579	-0.0375516	0.970045	0.997713	7143
L1CAM	31.0209	0.0262386	0.699142	0.0375297	0.970063	0.997713	3897
NF2	424.546	-0.00551079	0.147959	-0.0372454	0.970289	0.997812	4771
CDH24	55.3871	0.0135827	0.373531	0.036363	0.970993	0.997861	64403
ROBO1	182.301	0.0115934	0.341751	0.0339234	0.972938	0.99831	6091
MYH9	15929	-0.00472915	0.143909	-0.0328621	0.973785	0.99831	4627
PCDHAC2	75.4794	-0.0124408	0.396405	-0.031384	0.974963	0.998639	56134
CD58	250.675	-0.00730673	0.253017	-0.0288784	0.976962	0.998857	965
MPL	7.59713	0.0238065	0.866421	0.0274768	0.978079	0.999075	4352
STXBP3	770.282	0.00372313	0.13889	0.0268063	0.978614	0.999267	6814
DSC2	1689.8	0.00757165	0.286326	0.0264442	0.978903	0.999313	1824
CBLL1	463.321	-0.00430146	0.172059	-0.0249998	0.980055	0.999638	79872
HSPH1	216.993	0.00911247	0.367617	0.0247879	0.980224	0.999638	10808
TGFBR2	236.119	0.00624738	0.254757	0.0245229	0.980436	0.999738	7048
LAG3	30.1275	0.0107175	0.581205	0.0184401	0.985288	0.999872	3902
CD47	1071.62	-0.00385058	0.244931	-0.0157211	0.987457	0.999872	961
NINJ2	42.7124	-0.0045849	0.401525	-0.0114187	0.990889	0.999872	4815
TESPA1	11.4321	0.0391189	3.55097	0.0110164	0.99121	0.999872	9840
SRPX2	511.373	-0.00257827	0.266843	-0.00966214	0.992291	0.999872	27286
DLG5	12526.2	-0.00177376	0.210235	-0.00843703	0.993268	0.999872	9231
NPHP1	17.4976	0.00446502	0.591427	0.00754958	0.993976	0.999872	4867
CDH19	51.2315	-0.00191278	0.37926	-0.00504345	0.995976	0.999872	28513
TLN1	2379.92	0.000915111	0.200746	0.00455854	0.996363	0.999872	7094
ALOX15							246
APOA4							337
BLK							640
CBLN1							869
CD40LG							959
CD70							970
CDH4							1002
CDH7							1005
CDH9							1007
CDH10							1008
CDH12							1010
CDH13							1012
CDH16							1014
CDH17							1015
CDH18							1016
CEACAM5							1048
CTNNA2							1496
CX3CR1							1524
DAB1							1600
DLG3							1741
DSC1							1823
DSG1							1828
DSG3							1830
DMTN							2039
EPO							2056
ETS1							2113
FGA							2243
FGB							2244
FOXJ1							2302
FUT3							2525
FUT7							2529
GNRH1							2796
GRID2							2895
HLA-DRB3							3125
FOXA1							3169
FOXA2							3170
IFNA2							3440
IFNB1							3456
IFNG							3458
CCN1							3491
IHH							3549
IL2							3558
IL4							3565
IL12A							3592
IL12B							3593
LCK							3932
AFDN							4301
MYB							4602
CEACAM6							4680
NODAL							4838
CCN3							4856
NPHS1							4868
REG3A							5068
PCDH8							5100
PCDH9							5101
PDCD1							5133
PKHD1							5314
PLG							5340
PLXNB3							5365
PRKCQ							5588
NECTIN1							5818
NECTIN2							5819
RAG1							5896
CCL19							6363
CCL25							6370
XCL1							6375
SFTPD							6441
SHH							6469
SOX2							6657
SPN							6693
CNTN2							6900
THBS4							7060
CRISP2							7180
GFUS							7264
SCGB1A1							7356
UMOD							7369
ZAN							7455
WNT1							7471
MADCAM1							8174
ITGA8							8516
TNFSF11							8600
PLPP3							8613
SOCS1							8651
TNFSF14							8740
TNFSF9							8744
IL1RL2							8808
CDK5R1							8851
TNFSF18							8995
CLDN6							9074
CLDN2							9075
PDLIM1							9124
SOCS6							9306
NRXN3							9369
ADIPOQ							9370
NRXN1							9378
MYOT							9499
PCDHGA8							9708
RIPOR2							9750
PCDHA9							9752
TENM1							10178
FUT9							10690
MMP24							10893
IL1RAPL1							11141
HHLA2							11148
NLGN4Y							22829
NTNG1							22854
ADGRL1							22859
SLITRK3							22865
NLGN1							22871
TMEM131L							23240
ADGRL3							23284
CRB1							23418
CLDN14							23562
NECTIN3							25945
PLA2G2D							26279
CLDN17							26285
TJP3							27134
IL36B							27177
CNTN6							27255
CDH20							28316
ICOS							29851
PCDHB1							29930
CRNN							49860
CLDN20							49861
ZBTB7B							51043
CLDN18							51208
IL23A							51561
CYRIB							51571
FGFRL1							53834
PCDHB18P							54660
DCHS2							54798
CDHR2							54825
KIRREL1							55243
SIRPG							55423
PCDHGC5							56097
PCDHGC4							56098
PCDHGA3							56112
PCDHGA1							56114
PCDHB4							56131
PCDHAC1							56135
PCDHA13							56136
PCDHA12							56137
PCDHA11							56138
PCDHA10							56139
PCDHA8							56140
PCDHA7							56141
PCDHA6							56142
PCDHA5							56143
PCDHA4							56144
PCDHA3							56145
PCDHA2							56146
PCDHA1							56147
CRTAM							56253
TTYH1							57348
TENM2							57451
DSCAML1							57453
NLGN4X							57502
PCDH19							57526
LRRC4C							57689
SELENOK							58515
IL21							59067
CDH26							60437
CELA2A							63036
CDH23							64072
VSIR							64115
ROBO3							64221
CDH22							64405
MARCHF7							64844
PCDH15							65217
VTCN1							79679
NECTIN4							81607
ADGRV1							84059
KIRREL2							84063
MEGF11							84465
KIRREL3							84623
SLITRK2							84631
MYPN							84665
ADTRP							84830
IGSF21							84966
IGFN1							91156
SLITRK1							114798
TNFRSF13C							115650
JAML							120425
TMIGD2							126259
UNC5D							137970
DSG4							147409
IL23R							149233
BTLA							151888
ROPN1B							152015
CDHR3							222256
IFNL1							282618
IZUMO1							284359
CRB2							286204
VSIG10L2							338667
RNASE10							338879
CLEC4G							339390
NEXMIF							340533
CDHR4							389118
MUC21							394263
MIRLET7E							406887
MIRLET7G							406890
MIR125A							406910
MIR141							406933
MIR146A							406938
MIR181C							406957
MIR21							406991
MIR221							407006
MIR222							407007
MIR27A							407018
MIR30B							407030
MIR31							407035
MIR92A1							407048
TARM1							441864
LGALS7B							653499
CD24							100133941
KLRC4-KLRK1							100528032

## Sheet: regulation of immune effector p
geneSymbol	baseMean	log2FoldChange	lfcSE	stat	pvalue	padj	entrezid
C1S	493.548	-1.58647	0.250407	-6.33555	2.36501e-10	3.60119e-07	716
CLU	1579.46	-1.78755	0.324334	-5.51145	3.55883e-08	2.4632e-05	1191
C3	182.892	-2.01466	0.40994	-4.91453	8.8995e-07	0.000347468	718
CLCF1	79.9873	-1.36129	0.329737	-4.12841	3.6528e-05	0.00540011	23529
IL18	116.15	-1.1246	0.274929	-4.09051	4.30425e-05	0.00624199	3606
TGFB2	806.488	-0.916809	0.252048	-3.63744	0.00027536	0.0255665	7042
SLAMF8	164.505	-1.43808	0.395691	-3.63434	0.000278696	0.0257195	56833
BCL6	960.806	-1.15775	0.326186	-3.54935	0.000386177	0.0330216	604
C1R	569.128	-0.892613	0.254441	-3.50813	0.00045126	0.0365497	715
TFRC	6089.36	1.05762	0.3323	3.18273	0.00145895	0.0738054	7037
IL18R1	87.1164	-0.992352	0.316178	-3.13858	0.00169767	0.0810358	8809
LGALS3	1716.72	-1.14211	0.372895	-3.06283	0.00219256	0.0954907	3958
C4B	128.317	-1.0245	0.339184	-3.02048	0.00252377	0.104111	721
ITGAM	109.68	-1.27362	0.426611	-2.98543	0.0028318	0.11	3684
HLA-G	1859.99	-2.58953	0.894136	-2.89612	0.00377802	0.127446	3135
ARRB2	692.88	-0.701957	0.244465	-2.8714	0.00408657	0.132974	409
SERPING1	3126.7	-0.793012	0.279569	-2.83655	0.00456036	0.141427	710
C2	666.055	-0.543456	0.202259	-2.68693	0.00721118	0.182822	717
C1QC	2829.29	-0.616027	0.235587	-2.61486	0.0089263	0.209431	714
CLNK	36.6893	-1.50068	0.613016	-2.44803	0.0143639	0.261779	116449
IL1B	65.6572	-1.4947	0.611525	-2.44422	0.0145166	0.263775	3553
NFKBID	32.3882	-1.13919	0.4712	-2.41764	0.0156214	0.274768	84807
CADM1	1037.8	0.589528	0.247507	2.38187	0.0172251	0.288545	23705
C7	2359.65	-0.657185	0.286881	-2.29079	0.0219754	0.333286	730
NFKBIZ	1107.67	-0.684328	0.304305	-2.24882	0.0245238	0.351292	64332
CD22	49.2648	-1.51108	0.676969	-2.23213	0.0256062	0.360343	933
CLEC7A	11.161	-1.8007	0.80684	-2.23179	0.0256289	0.360343	64581
C1QB	3078.29	-0.531214	0.240133	-2.21217	0.0269552	0.366798	713
VSIG4	727.406	-0.530614	0.240344	-2.20773	0.0272634	0.36967	11326
VTN	208.174	-0.615132	0.281842	-2.18254	0.0290694	0.379623	7448
PGC	22.7412	1.23908	0.57261	2.16391	0.0304709	0.388872	5225
C1QA	2155.96	-0.355237	0.166595	-2.13234	0.0329789	0.401511	712
RASGRP1	490.812	-0.642843	0.30221	-2.12714	0.0334086	0.404061	10125
LGALS9	125.188	-0.747654	0.36008	-2.07635	0.0378613	0.425702	3965
WAS	391.863	-0.566731	0.275822	-2.0547	0.0399084	0.431561	7454
CFP	60.2922	-0.700123	0.342634	-2.04336	0.0410173	0.436667	5199
LEP	2882.4	-2.11087	1.04376	-2.02236	0.0431388	0.447989	3952
IL27	58.134	0.930526	0.466327	1.99543	0.0459956	0.461499	246778
HLA-E	9563.44	-0.445783	0.224509	-1.98559	0.0470786	0.465963	3133
HFE	125.558	-0.534953	0.27601	-1.93817	0.052603	0.489092	3077
CD177	44.3883	-1.07938	0.561994	-1.92062	0.0547793	0.496762	57126
PIK3R6	10.3252	-1.24737	0.656433	-1.90022	0.0574039	0.507012	146850
SCIMP	50.2984	-0.994115	0.530755	-1.87302	0.0610654	0.520822	388325
MICA	100.235	-0.582085	0.31933	-1.82283	0.068329	0.544959	100507436
LILRB4	130.601	-0.573848	0.315455	-1.81911	0.0688942	0.545745	11006
C12orf4	27.3772	0.948327	0.525898	1.80325	0.0713487	0.553171	57102
IFIT1	224.541	-0.453642	0.252279	-1.79817	0.0721493	0.555699	3434
NOD2	14.6463	-1.21018	0.674329	-1.79464	0.0727117	0.556915	64127
TLR3	325.664	0.544358	0.304176	1.78961	0.0735159	0.55761	7098
IL27RA	72.6955	-0.656209	0.377135	-1.73998	0.0818621	0.579724	9466
CFB	1059.69	0.630497	0.362815	1.73779	0.0822479	0.580335	629
FGR	124.782	-0.575337	0.336854	-1.70797	0.0876418	0.59346	2268
PYCARD	157.012	-0.515253	0.302864	-1.70127	0.0888928	0.595926	29108
CCR2	21.0636	-1.13327	0.675065	-1.67875	0.0932002	0.601565	729230
SNX4	980.52	0.275134	0.165278	1.66467	0.0959778	0.60732	8723
CD81	6159.76	-0.267902	0.164359	-1.62998	0.103105	0.623257	975
B2M	20293.8	-0.333712	0.205862	-1.62105	0.105007	0.627898	567
C4A	96.3363	-0.740909	0.458648	-1.61542	0.10622	0.631062	720
IL18RAP	9.96246	-1.04264	0.650306	-1.6033	0.108868	0.635636	8807
USP17L2	21.6581	-0.988192	0.617446	-1.60045	0.109498	0.637115	377630
FER	294.138	-0.36326	0.22706	-1.59985	0.109633	0.637252	2241
PTPN22	23.8434	-0.924992	0.579066	-1.59739	0.110179	0.637468	26191
PHB	627.566	-0.351389	0.22044	-1.59403	0.110928	0.638362	5245
SPHK2	20.8923	0.831735	0.524589	1.5855	0.112853	0.642466	56848
PROS1	428.241	-0.38707	0.246832	-1.56815	0.116845	0.649108	5627
RARA	258.618	-0.326926	0.209337	-1.56172	0.118355	0.65307	5914
CUEDC2	57.6389	-0.596549	0.383406	-1.55592	0.119727	0.654477	79004
ZMPSTE24	172.395	0.501429	0.32279	1.55342	0.120323	0.655483	10269
FFAR2	26.3977	-0.781079	0.50341	-1.55158	0.120763	0.655586	2867
IRAK3	126.428	-0.455641	0.294564	-1.54683	0.121904	0.657538	11213
MAP3K7	331.396	0.32641	0.212618	1.5352	0.124736	0.662949	6885
PQBP1	177.786	0.370733	0.241974	1.53212	0.125493	0.663731	10084
TGFB1	2958.4	-0.281127	0.185007	-1.51955	0.128624	0.670359	7040
GPRC5B	658.58	-0.432244	0.286382	-1.50932	0.131216	0.675504	51704
STAT5B	5469.66	0.299689	0.199043	1.50565	0.132157	0.677103	6777
F2RL1	37.8861	-0.730945	0.489089	-1.4945	0.135044	0.680319	2150
ITGB2	786.652	-0.438151	0.294637	-1.48709	0.136991	0.683006	3689
CEACAM1	603.975	-0.26377	0.177455	-1.4864	0.137172	0.683301	634
HLA-DRB1	1459.25	-0.56517	0.38221	-1.47869	0.139223	0.686551	3123
PPP3CB	189.422	0.624458	0.423788	1.47352	0.140612	0.688677	5532
VAMP8	2996.85	0.30037	0.204528	1.4686	0.141942	0.690045	8673
GAB2	479.575	-0.372922	0.254823	-1.46346	0.143343	0.690045	9846
BTK	47.2419	-0.682464	0.470665	-1.45	0.147058	0.693169	695
SLAMF6	31.9351	-0.614017	0.42806	-1.43442	0.151453	0.69801	114836
ZDHHC1	316.598	0.410088	0.292606	1.4015	0.161064	0.70775	29800
ZDHHC11	54.2164	-0.72677	0.52218	-1.3918	0.163983	0.709695	79844
NR4A3	56.0099	-0.819	0.589228	-1.38995	0.164543	0.709695	8013
SLC7A5	1935.04	0.476405	0.342789	1.38979	0.164593	0.709695	8140
MYO18A	435.633	-0.407759	0.294487	-1.38464	0.166162	0.710915	399687
CFH	439.381	-0.461306	0.333901	-1.38157	0.167105	0.711521	3075
SASH3	118.387	-0.500235	0.363064	-1.37781	0.168261	0.712488	54440
XBP1	3404	0.32875	0.242289	1.35685	0.17483	0.719112	7494
CD86	114.874	-0.429541	0.319819	-1.34308	0.179247	0.724248	942
VAMP7	731.35	0.181067	0.135122	1.34002	0.180239	0.724248	6845
APPL2	877.97	0.188191	0.14105	1.33422	0.182131	0.725839	55198
HLA-DRA	2461.02	-0.538151	0.407997	-1.319	0.187167	0.730793	3122
DTX3L	592.747	-0.241341	0.183536	-1.31495	0.188526	0.730793	151636
SYK	268.456	-0.373204	0.284806	-1.31038	0.190067	0.730793	6850
SH2D1A	5.3862	-1.77342	1.35547	-1.30834	0.190757	0.730793	4068
CD300A	86.2014	-0.453118	0.348703	-1.29944	0.193794	0.73241	11314
LILRB1	72.145	-0.547127	0.42328	-1.29259	0.196153	0.735055	10859
ANXA1	23541.4	0.287725	0.223021	1.29013	0.197007	0.736645	301
IL33	251.559	0.585966	0.456142	1.28461	0.198928	0.737592	90865
CD74	1326.13	-0.482901	0.376101	-1.28397	0.199153	0.737708	972
DDX21	539.165	0.289947	0.228465	1.26911	0.204403	0.742733	9188
CD46	98.3098	0.346178	0.275413	1.25694	0.208774	0.74716	4179
STX7	1523.17	0.178483	0.142	1.25693	0.208779	0.74716	8417
PDPK1	830.434	0.234724	0.187128	1.25435	0.209715	0.749255	5170
PRAM1	25.0473	-0.570618	0.458951	-1.24331	0.213754	0.75181	84106
NLRP3	29.581	-0.622852	0.507096	-1.22827	0.219345	0.757225	114548
LOXL3	155.116	-0.323632	0.263821	-1.22671	0.219931	0.757666	84695
GATA2	2687.54	0.343164	0.281746	1.21799	0.223227	0.76167	2624
RIPK2	531.192	0.289614	0.2383	1.21533	0.22424	0.762647	8767
CD1D	10.0235	-0.8862	0.729479	-1.21484	0.224428	0.762647	912
IL1R1	1596.81	-0.329723	0.271687	-1.21361	0.224895	0.76342	3554
FES	276.576	-0.278602	0.233303	-1.19416	0.232415	0.77194	2242
KLRD1	161.134	0.325142	0.272871	1.19156	0.233434	0.772718	3824
PTAFR	40.8643	-0.481957	0.406071	-1.18688	0.235275	0.774921	5724
CD226	23.6418	-0.579679	0.494875	-1.17136	0.241452	0.780097	10666
PRKCZ	4546.62	0.241382	0.207796	1.16163	0.245386	0.78366	5590
STXBP1	402.787	-0.246544	0.21248	-1.16031	0.245921	0.783975	6812
TNFRSF4	47.6576	-0.476874	0.411049	-1.16014	0.245992	0.783975	7293
DHX36	574.169	0.177561	0.153801	1.15448	0.248303	0.786274	170506
TYROBP	2015.55	-0.276884	0.243671	-1.1363	0.25583	0.791485	7305
LAPTM5	1398.32	-0.277271	0.244486	-1.1341	0.256754	0.791521	7805
MLH1	54.951	-0.35443	0.314105	-1.12838	0.259159	0.79168	4292
PTPN6	453.748	-0.306636	0.271867	-1.12789	0.259367	0.79168	5777
FADD	659.153	0.220147	0.197084	1.11702	0.263985	0.796543	8772
WNT5A	441.878	-0.702589	0.633743	-1.10863	0.267588	0.799385	7474
PARP9	87.299	-0.310498	0.289653	-1.07197	0.283735	0.806757	83666
CD80	12.4991	-0.851503	0.801563	-1.0623	0.288098	0.807621	941
RAP1A	966.583	-0.149952	0.141369	-1.06071	0.28882	0.807621	5906
CD96	16.6519	-0.654967	0.625916	-1.04641	0.29537	0.810692	10225
DHX58	109.973	-0.268399	0.25686	-1.04492	0.296058	0.811388	79132
LYN	1521.21	-0.285417	0.274791	-1.03867	0.298959	0.814794	4067
ARG1	7.86078	-0.796576	0.768409	-1.03666	0.299897	0.815329	383
JAK3	145.585	-0.338687	0.326738	-1.03657	0.299936	0.815329	3718
EIF2AK4	487.138	-0.198699	0.193195	-1.02849	0.303718	0.817776	440275
CD160	9.24742	-1.06111	1.0455	-1.01493	0.310137	0.820022	11126
ITCH	1275.89	0.130447	0.130065	1.00294	0.315892	0.822632	83737
TMBIM6	9860.52	0.223287	0.223035	1.00113	0.316766	0.822632	7009
IL20RB	42.5901	-0.361191	0.365981	-0.986914	0.323685	0.825507	53833
PVR	1219.78	-0.570771	0.583709	-0.977834	0.328157	0.828543	5817
MICB	35.8461	-0.382352	0.400678	-0.954262	0.339951	0.83649	4277
DNASE1L3	55.3223	-0.700544	0.736146	-0.951637	0.341281	0.837302	1776
IL10	22.5657	-0.520756	0.54885	-0.948812	0.342716	0.837647	3586
RBP4	204.729	-2.35078	2.49202	-0.943325	0.345515	0.838669	5950
C8G	7.14553	-0.685993	0.74053	-0.926355	0.354261	0.844052	733
TARBP2	30.0033	-0.381859	0.413994	-0.922379	0.356331	0.845017	6895
CD59	163.66	0.330636	0.359698	0.919206	0.357988	0.84631	966
KLRK1	46.9011	-0.445502	0.503833	-0.884225	0.376575	0.855624	22914
FCGR2B	2562.02	0.266842	0.304505	0.876314	0.380859	0.856209	2213
GPI	1782.91	-0.14183	0.165149	-0.858799	0.390451	0.860779	2821
RIF1	471.544	0.169999	0.198181	0.857797	0.391005	0.861126	55183
TNF	25.3208	-0.508907	0.593786	-0.857054	0.391415	0.861532	7124
FGL2	252.777	-0.314312	0.376191	-0.835513	0.403429	0.867657	10875
HLA-A	1954.93	-0.323231	0.387688	-0.833739	0.404428	0.868221	3105
VAV1	154.441	-0.22173	0.266125	-0.833179	0.404744	0.868522	7409
TBX21	12.9278	0.671323	0.807373	0.83149	0.405697	0.868889	30009
TRAF6	124.697	0.212376	0.25545	0.831378	0.40576	0.868889	7189
TP53BP1	873.49	-0.154058	0.186539	-0.825878	0.408873	0.868889	7158
TREX1	44.8278	0.275723	0.335501	0.821824	0.411177	0.870428	11277
NDFIP1	1783.66	0.176239	0.220424	0.799546	0.423974	0.876351	80762
HK1	1448.12	-0.124704	0.157638	-0.791081	0.428897	0.877048	3098
LAMP1	598.148	0.193976	0.245637	0.789685	0.429712	0.877048	3916
RPS19	8662.42	0.118311	0.155658	0.760065	0.447216	0.884674	6223
STXBP2	1533.42	-0.174556	0.239838	-0.72781	0.46673	0.897109	6813
TNFSF13	37.5557	-0.329984	0.4592	-0.718607	0.472383	0.897408	8741
HSP90AA1	4406.34	0.145864	0.203028	0.718443	0.472484	0.897408	3320
CD244	10.6055	-0.519809	0.726224	-0.715769	0.474134	0.897903	51744
ZP3	9.82648	0.597128	0.840936	0.710076	0.477657	0.899542	7784
TRIM6	27.2747	0.329695	0.464881	0.709202	0.478199	0.899553	117854
SEMA7A	4598.85	0.202485	0.285659	0.708836	0.478426	0.899553	8482
STAT1	810.767	-0.22237	0.314905	-0.706149	0.480096	0.899553	6772
HSPD1	1875.64	-0.190002	0.273872	-0.693762	0.487831	0.901352	3329
APOBEC3G	67.6023	-0.237572	0.344957	-0.6887	0.491012	0.902447	60489
THOC1	303.513	-0.153143	0.222432	-0.688493	0.491142	0.902447	9984
C6	12.7755	-0.440276	0.640278	-0.687632	0.491685	0.902447	729
MUL1	626.08	0.158798	0.233398	0.680376	0.496267	0.904547	79594
RIOK3	531.927	0.1744	0.26058	0.669277	0.503319	0.908599	8780
CD28	270.326	-0.206856	0.310706	-0.665763	0.505563	0.909005	940
PLA2G5	595.856	0.178923	0.268835	0.66555	0.505699	0.909005	5322
AGER	139.826	-0.192236	0.289833	-0.663263	0.507162	0.909621	177
TGFB3	812.515	0.159132	0.24228	0.65681	0.511303	0.91045	7043
NPLOC4	2332.49	-0.116624	0.178342	-0.653933	0.513155	0.91045	55666
ZBTB1	495.762	0.109812	0.168108	0.653226	0.51361	0.91045	22890
TRAF3IP1	273.652	-0.136179	0.20911	-0.651231	0.514897	0.91045	26146
HPX	6.76049	0.49947	0.771478	0.64742	0.51736	0.91045	3263
TLR4	509.312	0.134445	0.210579	0.638456	0.523177	0.911802	7099
PTPRC	63.3812	-0.325949	0.511007	-0.637858	0.523566	0.911819	5788
HLX	442.67	0.210958	0.335843	0.628145	0.529909	0.914457	3142
GPATCH3	187.515	-0.124422	0.20016	-0.621615	0.534195	0.915268	63906
RNF26	489.644	0.144984	0.235715	0.615079	0.538502	0.915782	79102
TSPAN6	465.078	0.12966	0.212115	0.611273	0.541019	0.917366	7105
TRAF3	714.97	-0.128809	0.211772	-0.608243	0.543026	0.917366	7187
STX4	2024.15	-0.0850868	0.140202	-0.606885	0.543927	0.917418	6810
TNFAIP3	459.5	-0.214666	0.354984	-0.604721	0.545364	0.917835	7128
HMGB1	741.066	0.119939	0.200517	0.598147	0.549742	0.919519	3146
CD55	210.031	-0.211226	0.360255	-0.586323	0.557659	0.92124	1604
IL7R	40.8644	-0.241349	0.418593	-0.57657	0.56423	0.92382	3575
RNF216	970.719	-0.0827755	0.145123	-0.570383	0.568418	0.925293	54476
MAVS	606.451	-0.103906	0.184835	-0.562159	0.574008	0.927643	57506
HAVCR2	81.1224	-0.201574	0.363934	-0.553876	0.579664	0.930033	84868
SMAD7	909.863	0.0982781	0.178145	0.551673	0.581172	0.930645	4092
C5	24.962	-0.291045	0.529379	-0.549787	0.582466	0.930997	727
NLRX1	63.0474	-0.171008	0.311319	-0.549303	0.582798	0.930997	79671
KLRC1	13.5936	-0.423289	0.777008	-0.544768	0.585913	0.932029	3821
ZC3H12A	218.911	-0.163196	0.306135	-0.533085	0.593975	0.935601	80149
TNFRSF14	280.064	0.12129	0.232274	0.522185	0.601541	0.935764	8764
CR1	127.065	0.207257	0.413475	0.501257	0.616191	0.93728	1378
DDX60	597.442	0.107395	0.215254	0.49892	0.617836	0.937658	55601
RSAD2	130.939	-0.154361	0.316391	-0.487879	0.625636	0.939687	91543
GRN	10142	0.133379	0.281427	0.473938	0.635544	0.942428	2896
CR1L	12.0473	0.359064	0.764902	0.469425	0.638766	0.944136	1379
HMOX1	1559.99	-0.108798	0.233469	-0.466004	0.641212	0.944406	3162
FOXF1	244.14	0.149425	0.324889	0.459927	0.645569	0.945199	2294
DHX9	1260.16	0.0638679	0.141612	0.451007	0.651984	0.947098	1660
RC3H1	748.902	-0.0619837	0.137718	-0.450077	0.652655	0.947377	149041
FZD5	182.677	-0.114933	0.257491	-0.446357	0.655339	0.947851	7855
AP1G1	987.803	-0.112453	0.263573	-0.426649	0.669635	0.950436	164
CFI	202.185	-0.130978	0.313675	-0.417558	0.67627	0.950908	3426
TRIM44	1706.86	0.0648718	0.155501	0.417178	0.676548	0.950964	54765
ICAM1	64.6737	0.189477	0.456944	0.41466	0.67839	0.951264	3383
SERPINB9	1294.04	-0.109316	0.266479	-0.410226	0.68164	0.951778	5272
CD84	157.98	-0.137083	0.341695	-0.401184	0.688285	0.952683	8832
RIPK3	62.6112	-0.110041	0.274718	-0.400558	0.688745	0.952683	11035
DUSP10	118.872	-0.130774	0.33003	-0.396248	0.691922	0.953278	11221
IFIT1B	39.2127	-0.193322	0.491138	-0.393621	0.693861	0.954227	439996
TNFRSF1B	1092.48	0.0775965	0.197379	0.393135	0.69422	0.954227	7133
MSH2	282.093	-0.0707418	0.184953	-0.382486	0.702101	0.954772	4436
A2M	8525.59	0.0712122	0.191853	0.371181	0.710503	0.956511	2
HERC5	267.619	-0.0829836	0.224272	-0.370013	0.711373	0.956651	51191
C1QBP	758.481	0.065856	0.181579	0.362685	0.71684	0.95742	708
CLC	7.91191	-0.257062	0.755634	-0.340194	0.733711	0.962238	1178
C3AR1	235.693	-0.0964753	0.284433	-0.339184	0.734471	0.962238	719
MR1	152.826	-0.0658611	0.198765	-0.331352	0.740379	0.964334	3140
RAC2	172.016	-0.11883	0.358789	-0.331199	0.740494	0.964334	5880
IL2RA	87.5708	0.112764	0.349085	0.323026	0.746675	0.966572	3559
PTPRJ	1239.06	-0.0838311	0.260507	-0.321799	0.747605	0.966572	5795
DNASE1	216.626	-0.0729758	0.228172	-0.319829	0.749098	0.966983	1773
CR2	7.10681	-0.437988	1.37068	-0.319541	0.749316	0.967047	1380
PRKDC	1005.18	0.0537247	0.168345	0.319135	0.749624	0.967254	5591
TSPAN32	12.9225	-0.236341	0.754481	-0.31325	0.754091	0.968288	10077
SUPT6H	2430.47	0.0559246	0.178892	0.312616	0.754573	0.96833	6830
CD36	3354.54	-0.0584815	0.188926	-0.309547	0.756906	0.969091	948
APPL1	245.351	-0.0744528	0.249408	-0.298518	0.765308	0.969899	26060
DDX58	332.291	0.0557109	0.192425	0.28952	0.772184	0.972111	23586
SEC14L1	2776.98	0.0508319	0.175987	0.288839	0.772705	0.972111	6397
IL4R	433.209	-0.051266	0.180733	-0.283656	0.776674	0.972409	3566
C4BPB	43.937	0.145554	0.531594	0.273806	0.784233	0.973642	725
ANGPT1	312.705	-0.0744134	0.280707	-0.265093	0.790938	0.974915	284
HLA-B	1291.34	-1.07355	4.39324	-0.244364	0.806949	0.977768	3106
BST2	3379.88	0.0489151	0.201874	0.242306	0.808543	0.977773	684
TRPM4	110.15	-0.0646781	0.272737	-0.237145	0.812544	0.978691	54795
RAPGEF1	278.947	0.0673487	0.310598	0.216836	0.828337	0.981945	2889
IL6	108.598	0.0797466	0.370412	0.215292	0.82954	0.982537	3569
MAD2L2	283.446	0.0679306	0.321459	0.21132	0.832638	0.983521	10459
ELMOD2	359.568	-0.032261	0.154486	-0.208828	0.834583	0.983758	255520
IL15	26.234	-0.0851779	0.442906	-0.192316	0.847495	0.98535	3600
MMP12	50.0192	-0.791351	4.18903	-0.18891	0.850163	0.985386	4321
TRIL	32.0863	0.0696617	0.380833	0.182919	0.854861	0.986184	9865
IL12RB1	4.90525	-0.176237	0.979854	-0.17986	0.857262	0.986587	3594
HLA-DMB	23.772	-0.412522	2.47546	-0.166645	0.86765	0.987318	3109
RC3H2	861.156	-0.0220596	0.133038	-0.165814	0.868303	0.987318	54542
SH2D1B	10.6038	-0.109168	0.671362	-0.162607	0.870828	0.987318	117157
EXOSC3	400.907	-0.0242621	0.156087	-0.15544	0.876475	0.987318	51010
TRAF3IP2	531.118	0.0254283	0.16636	0.152851	0.878516	0.987318	10758
ANKRD17	672.552	0.0329083	0.216101	0.152283	0.878964	0.987318	26057
APOBEC3F	27.7301	-0.0657352	0.438626	-0.149866	0.88087	0.987318	200316
KLRC2	4.7132	0.181547	1.25541	0.144611	0.885018	0.987318	3822
TRAF2	125.888	0.0321863	0.2388	0.134783	0.892783	0.988212	7186
IL13RA2	6.90463	0.533896	4.18903	0.127451	0.898584	0.989714	3598
FCRL3	4.35797	-0.384375	3.12354	-0.123057	0.902062	0.990006	115352
SIN3A	1195.17	0.0222062	0.202948	0.109418	0.912871	0.990777	25942
PCK1	8.15244	-0.137195	1.25505	-0.109315	0.912953	0.990777	5105
SOCS5	11.6917	0.0707877	0.67419	0.104997	0.916378	0.991413	9655
GATA3	2799.37	0.0383405	0.367616	0.104295	0.916935	0.991582	2625
TNFSF4	6.61493	-0.0788887	0.849606	-0.0928533	0.92602	0.992093	7292
PARP3	119.241	-0.0209602	0.232622	-0.0901043	0.928204	0.992093	10039
UNC13D	960.972	0.0221791	0.258219	0.0858926	0.931552	0.992093	201294
ATG5	486.617	-0.0166926	0.203906	-0.081864	0.934755	0.992093	9474
MALT1	90.0349	0.0188372	0.230719	0.0816455	0.934929	0.992093	10892
BCL10	130.887	0.0216758	0.26952	0.0804236	0.9359	0.99213	8915
SLC15A4	267.709	0.0135427	0.174247	0.0777216	0.938049	0.992818	121260
CD40	192.244	-0.0185555	0.251794	-0.073693	0.941255	0.993254	958
FBXO38	111.771	0.0234035	0.339822	0.0688699	0.945093	0.993361	81545
SPINK5	37.1022	0.0321238	0.495307	0.0648563	0.948288	0.99344	11005
CRK	1379.79	-0.00875612	0.173342	-0.0505134	0.959713	0.994613	1398
HTRA1	13945.1	-0.0295742	0.590962	-0.0500441	0.960087	0.994613	5654
APOA1	29.027	-0.0331952	0.699815	-0.0474342	0.962167	0.995261	335
FOXP3	4.84134	0.0442626	1.11258	0.0397839	0.968265	0.997448	50943
SLC22A13	5.4922	0.0267574	0.813382	0.0328965	0.973757	0.99831	9390
NCR1	11.0639	-0.0236353	0.767787	-0.0307837	0.975442	0.998857	9437
PKN1	752.922	0.00543019	0.188245	0.0288463	0.976987	0.998857	5585
PAXIP1	209.401	0.00502061	0.218742	0.0229522	0.981688	0.999872	22976
LAG3	30.1275	0.0107175	0.581205	0.0184401	0.985288	0.999872	3902
PCBP2	11601.4	0.00263439	0.148268	0.0177678	0.985824	0.999872	5094
CD47	1071.62	-0.00385058	0.244931	-0.0157211	0.987457	0.999872	961
RNF125	137.459	-0.00279407	0.331299	-0.00843366	0.993271	0.999872	54941
PPM1B	784.147	0.000943564	0.176811	0.00533657	0.995742	0.999872	5495
APOA2							336
AZGP1							563
BLK							640
C4BPA							722
C5AR1							728
C8A							731
C8B							732
C9							735
CD1A							909
CD1B							910
CD1C							911
CD1E							913
CD5L							922
CD19							930
CD40LG							959
CPB2							1361
CPN1							1369
CPN2							1370
F2							2147
FCER2							2208
FOXJ1							2302
FUT7							2529
FFAR3							2865
CFHR1							3078
CFHR2							3080
HLA-DRB3							3125
HLA-F							3134
HLA-H							3136
IFNA2							3440
IFNB1							3456
IFNG							3458
IGHG1							3500
IGHG2							3501
IGHG3							3502
IGHG4							3503
IGKC							3514
IGLC1							3537
IGLC2							3538
IGLC3							3539
IGLC6							3542
IL2							3558
IL4							3565
IL5							3567
IL12A							3592
IL12B							3593
IL13							3596
IL17A							3605
INS							3630
IRF4							3662
KIR2DL4							3805
LBP							3929
LTA							4049
MYB							4602
NOS2							4843
ENPP3							5169
KLK7							5650
NECTIN2							5819
SERPINB4							6318
CCL19							6363
CXCL6							6372
XCL1							6375
UFD1							7353
NSD2							7468
TNFSF18							8995
AIM2							9447
TOMM70							9868
CFHR4							10877
KLK5							25818
TKFC							26007
STAP1							26228
C5AR2							27202
IGKV1-5							28299
IGHV4-59							28392
IGHV4-39							28394
IGHV4-34							28395
IGHV3-53							28420
IGHV3-48							28424
IGHV3-33							28434
IGHV3-30							28439
IGHV3-23							28442
IGHV3-13							28449
IGHV3-11							28450
IGHV3-9							28451
IGHV3-7							28452
IGHV2-70							28454
IGHV2-5							28457
IGHV1-69							28461
IGLV7-43							28776
IGLV6-57							28778
IGLV3-27							28791
IGLV3-25							28793
IGLV3-21							28796
IGLV3-19							28797
IGLV3-1							28809
IGLV2-23							28813
IGLV2-14							28815
IGLV2-11							28816
IGLV2-8							28817
IGLV1-51							28820
IGLV1-47							28822
IGLV1-44							28823
IGLV1-40							28825
IGLC7							28834
IGKV3D-20							28874
IGKV3D-11							28876
IGKV2D-30							28881
IGKV2D-28							28883
IGKV1D-39							28893
IGKV1D-33							28896
IGKV1D-12							28903
IGKV5-2							28907
IGKV4-1							28908
IGKV3-20							28912
IGKV3-15							28913
IGKV2-40							28916
IGKV2-30							28919
IGKV2-29							28920
IGKV2-28							28921
IGKV1-39							28930
IGKV1-17							28937
IGKV1-16							28938
IGKV1-12							28940
ADGRE2							30817
PLA2G3							50487
ZBTB7B							51043
KMT5B							51111
MZB1							51237
IL23A							51561
CYRIB							51571
TLR9							54106
SHLD2							54537
SUSD4							55061
CRTAM							56253
HMCES							56941
SELENOK							58515
IL21							59067
ILRUN							64771
CFHR5							81494
KMT5C							84787
IL17F							112744
PGLYRP2							114770
PGLYRP3							114771
CGAS							115004
EXOSC6							118460
ZPBP2							124626
RAET1E							135250
TICAM1							148022
IL23R							149233
SHLD1							149840
IFNLR1							163702
ZNF683							257101
NCR3							259197
IFNL1							282618
CLEC4G							339390
STING1							340061
RAET1G							353091
CLEC12B							387837
IGHV1OR15-1							388077
MIR21							406991
MIR26B							407017
MIR520E							574461
MIR520B							574473
C17orf99							100141515
KLRC4-KLRK1							100528032
SHLD3							112441434

## Sheet: external encapsulating structur
geneSymbol	baseMean	log2FoldChange	lfcSE	stat	pvalue	padj	entrezid
CRISPLD2	3092.9	-1.37935	0.198542	-6.94741	3.72061e-12	1.42259e-08	83716
PDGFRA	1898.63	-1.65318	0.237978	-6.94679	3.73703e-12	1.42259e-08	5156
PTX3	97.6354	-3.60429	0.566073	-6.36718	1.92534e-10	3.25746e-07	5806
MMP2	3348.47	-1.41009	0.259303	-5.43801	5.38797e-08	3.56707e-05	4313
ADAMTS5	605.845	-1.26694	0.273434	-4.63345	3.59626e-06	0.00103321	11096
DCN	11030.6	-1.04475	0.231383	-4.51524	6.32448e-06	0.00163225	1634
ADAMTS1	5839.58	-1.3457	0.302348	-4.45085	8.55326e-06	0.00194389	9510
SH3PXD2B	530.301	-1.32925	0.303761	-4.37596	1.20898e-05	0.00248354	285590
LAMB3	281.149	-1.63066	0.379012	-4.30239	1.68965e-05	0.00304935	3914
LUM	8069.63	-0.89723	0.215723	-4.15917	3.19408e-05	0.00493746	4060
COL12A1	117.323	-2.44045	0.597254	-4.08611	4.38661e-05	0.00624251	1303
COL16A1	351.802	-0.99028	0.250837	-3.9479	7.88383e-05	0.00983993	1307
FBLN5	1165.14	-0.91022	0.232428	-3.91614	8.99763e-05	0.0109606	10516
ADAMTS2	348.928	-1.01897	0.260464	-3.91212	9.14877e-05	0.0110562	9509
SOX9	24.282	-4.23035	1.12583	-3.75754	0.000171594	0.0180197	6662
SPINT1	8114.08	0.575801	0.154727	3.72141	0.000198111	0.0202458	6692
FLRT2	15.9424	-2.87722	0.778977	-3.69359	0.000221108	0.0220053	23768
MFAP4	1077.08	-0.976457	0.265315	-3.68037	0.000232892	0.022879	4239
TGFB2	806.488	-0.916809	0.252048	-3.63744	0.00027536	0.0255665	7042
TNXB	647.664	-1.3344	0.376367	-3.54547	0.000391913	0.0330216	7148
PAPLN	34.6752	-2.07009	0.591289	-3.50098	0.000463544	0.0373459	89932
SMAD3	531.934	-0.895593	0.26202	-3.41803	0.00063076	0.0450758	4088
HSPG2	1240.68	-0.928744	0.280184	-3.31476	0.000917213	0.0554222	3339
SLC2A10	148.294	-0.81974	0.249977	-3.27925	0.00104082	0.0595809	81031
VIT	29.4175	-2.66342	0.823397	-3.23468	0.00121781	0.0662869	5212
ADAMTS20	13.505	2.10414	0.662393	3.17657	0.0014903	0.0745225	80070
BMP2	162.482	-1.02711	0.339645	-3.02407	0.00249397	0.103675	650
ITGAM	109.68	-1.27362	0.426611	-2.98543	0.0028318	0.11	3684
NPNT	119.705	-1.11011	0.373191	-2.97465	0.00293319	0.111189	255743
FGF2	116.661	-0.697063	0.237787	-2.93146	0.00337373	0.120309	2247
FAP	246.562	-0.721046	0.248456	-2.90211	0.00370655	0.127116	2191
SH3PXD2A	1850.67	-0.613835	0.212052	-2.89474	0.00379478	0.127446	9644
CREB3L1	130.183	-0.858063	0.297084	-2.88828	0.00387356	0.128783	90993
MMP25	77.6323	-0.992725	0.345764	-2.87111	0.00409039	0.132974	64386
COL4A6	31.3713	-1.63236	0.569806	-2.86477	0.00417316	0.135201	1288
ADAMTS19	155.295	0.711994	0.250171	2.84603	0.00442676	0.139269	171019
ITGB6	189.827	-1.30392	0.460442	-2.83188	0.00462757	0.142693	3694
FBLN2	153.926	-0.932397	0.331345	-2.81398	0.0048933	0.147617	2199
SMOC1	319.387	0.960176	0.342045	2.80716	0.00499808	0.148986	64093
ADAMTS4	78.6935	-1.19995	0.427993	-2.80366	0.00505256	0.149389	9507
TNC	106.527	-1.6952	0.607446	-2.7907	0.00525934	0.153234	3371
COL7A1	278.786	-0.881389	0.3271	-2.69455	0.00704834	0.179774	1294
TIMP1	4876.36	-0.81059	0.303858	-2.66766	0.00763826	0.188811	7076
THBS1	4287.47	-1.00962	0.378914	-2.6645	0.00771037	0.189684	7057
COMP	135.14	-1.57894	0.593017	-2.66255	0.00775513	0.190364	1311
COL17A1	2219.36	-1.98354	0.763097	-2.59933	0.00934054	0.213877	1308
ADAM10	1921.4	0.531341	0.206778	2.56962	0.0101811	0.224352	102
TNXA	192.882	-1.12434	0.438695	-2.56291	0.0103797	0.226652	7146
COL19A1	6.71087	-2.63108	1.03047	-2.55327	0.0106716	0.228974	1310
CYP1B1	112.427	-1.08034	0.427666	-2.52612	0.0115331	0.23552	1545
MPZL3	33.2625	-1.52425	0.605194	-2.51861	0.0117818	0.237304	196264
ADAMTSL5	67.6676	-0.881953	0.350475	-2.51645	0.0118544	0.238136	339366
ITGA7	30.9644	-1.21171	0.488755	-2.47917	0.0131688	0.250026	3679
ADAM8	62.9952	-1.10455	0.44873	-2.46151	0.0138353	0.25757	101
AEBP1	1448.3	-0.710778	0.289484	-2.45533	0.0140756	0.260108	165
VWF	426.337	-0.534776	0.224093	-2.3864	0.0170145	0.285329	7450
ADAMTS15	505.637	-0.734904	0.318191	-2.30963	0.0209086	0.323758	170689
FN1	37055	-1.49454	0.651297	-2.29471	0.0217499	0.330525	2335
CAPN2	1342.94	-0.4991	0.218984	-2.27916	0.0226578	0.33594	824
GAS2	6.16161	-2.44562	1.07791	-2.26885	0.0232774	0.340905	2620
POSTN	1388.31	0.462582	0.203931	2.26833	0.0233093	0.340905	10631
ITGAD	10.8003	-2.42495	1.08422	-2.2366	0.0253125	0.357545	3681
FBN2	10690.9	0.694561	0.310985	2.23342	0.0255211	0.359824	2201
ITGAX	59.0092	-1.02068	0.462082	-2.20888	0.0271831	0.369239	3687
NFKB2	708.081	-0.34115	0.15536	-2.19586	0.0281017	0.373873	4791
SCUBE1	62.5139	-1.31997	0.604252	-2.18447	0.0289275	0.378093	80274
VTN	208.174	-0.615132	0.281842	-2.18254	0.0290694	0.379623	7448
LAMB4	68.7627	-0.7259	0.336402	-2.15783	0.0309407	0.389615	22798
IBSP	17.7339	1.689	0.789561	2.13916	0.0324226	0.398787	3381
PECAM1	30.2958	0.999687	0.467556	2.13811	0.0325077	0.399078	5175
SMOC2	1029.09	-0.605549	0.284362	-2.1295	0.033213	0.402975	64094
SERPINF2	14.495	-1.32197	0.623714	-2.11951	0.0340474	0.408542	5345
FERMT1	160.028	0.522836	0.247095	2.11593	0.0343505	0.410239	55612
FSCN1	1427.77	-0.340632	0.162558	-2.09546	0.0361303	0.417823	6624
MMP19	182.361	-0.592258	0.284988	-2.07819	0.037692	0.425702	4327
DDR2	352.292	-0.574003	0.276732	-2.07422	0.0380587	0.426745	4921
PHLDB2	1888.46	0.337893	0.16614	2.03379	0.0419732	0.441827	90102
BCL3	61.258	-0.801228	0.394158	-2.03276	0.0420771	0.44247	602
CCDC80	24.6433	-1.13158	0.567278	-1.99475	0.0460697	0.461499	151887
LOX	74.728	-1.11061	0.558962	-1.98691	0.046932	0.465625	4015
TGFBI	5006.28	-0.704202	0.357672	-1.96885	0.0489703	0.474346	7045
NTN4	437.464	-0.482996	0.246355	-1.96057	0.0499292	0.478158	59277
ADAM12	35290.3	0.665063	0.340844	1.95122	0.0510307	0.482458	8038
BMP1	7198.69	-0.48104	0.246729	-1.94967	0.0512159	0.483029	649
FBN1	5101.93	-0.484809	0.249025	-1.94683	0.0515551	0.48369	2200
FMOD	960.797	-0.54984	0.28396	-1.93633	0.0528277	0.489894	2331
ITGB5	665.397	0.566792	0.293741	1.92957	0.0536604	0.493257	3693
CD44	34.6593	1.18963	0.62081	1.91626	0.055332	0.498173	960
DPT	174.769	-0.92056	0.482936	-1.90617	0.0566276	0.503368	1805
LAMC2	271.551	-1.30133	0.696286	-1.86896	0.0616279	0.52123	3918
NID1	3327.87	-0.385328	0.207226	-1.85946	0.0629623	0.526027	4811
COL5A1	1634.89	-0.589732	0.318121	-1.8538	0.0637679	0.527852	1289
ITGA10	20.7682	-1.09662	0.594543	-1.84448	0.0651139	0.533091	8515
ABL1	838.22	-0.343243	0.190118	-1.80542	0.0710091	0.552068	25
ITGAL	114.857	-0.661685	0.36905	-1.79294	0.0729826	0.556995	3683
ANTXR1	1105.86	-0.426655	0.238024	-1.79249	0.0730552	0.556995	84168
AGT	21.9975	-1.32453	0.749941	-1.76617	0.0773665	0.565831	183
LOXL4	38.8555	-0.778822	0.444647	-1.75155	0.0798512	0.57462	84171
ECM2	21.6287	-1.06926	0.617191	-1.73246	0.0831922	0.58269	1842
ADAMTSL4	4192.82	0.442243	0.257944	1.71449	0.0864379	0.590789	54507
MMP28	75.4252	-0.564822	0.329581	-1.71376	0.0865728	0.590789	79148
FURIN	8148.88	0.600242	0.351674	1.70681	0.0878568	0.594159	5045
HAS2	38.7531	0.945825	0.556419	1.69984	0.0891606	0.595926	3037
TCF15	216.116	-0.69448	0.409487	-1.69598	0.0898902	0.596669	6939
CTSS	559.052	-0.488327	0.291386	-1.67588	0.0937625	0.602193	1520
QSOX1	6706.55	-1.01706	0.611076	-1.66437	0.0960388	0.60732	5768
B4GALT1	3926.06	0.393764	0.244484	1.61059	0.10727	0.632194	2683
LOXL1	373.317	-0.343227	0.218281	-1.5724	0.115857	0.647868	4016
LAMC3	2320.08	0.376415	0.241143	1.56096	0.118533	0.65307	10319
NF1	586.283	0.303153	0.195658	1.5494	0.121286	0.655829	4763
SPARC	42592.3	-0.274745	0.178773	-1.53684	0.124333	0.662052	6678
MMP9	42.8984	-0.712757	0.46503	-1.53271	0.125347	0.663627	4318
COL8A1	75.443	-0.716486	0.469846	-1.52494	0.127275	0.665789	1295
TGFB1	2958.4	-0.281127	0.185007	-1.51955	0.128624	0.670359	7040
FOXC1	72.7435	0.481538	0.320582	1.50207	0.133078	0.678075	2296
ADAMTS9	609.666	0.540613	0.360063	1.50144	0.133242	0.678075	56999
MMP17	7.22995	-1.46277	0.974584	-1.50092	0.133376	0.678075	4326
ITGB2	786.652	-0.438151	0.294637	-1.48709	0.136991	0.683006	3689
COL1A1	17150.9	-0.469341	0.316444	-1.48317	0.138029	0.684926	1277
SLC39A8	2042.24	0.558863	0.378294	1.47732	0.139589	0.686975	64116
CAPNS1	2781.6	-0.289727	0.196584	-1.47381	0.140534	0.688677	826
ITGA11	52.3129	-0.790866	0.537581	-1.47116	0.141249	0.689995	22801
KDR	2142.02	0.34468	0.234412	1.4704	0.141453	0.689995	3791
ELF3	1065.28	0.349638	0.237989	1.46913	0.141796	0.690045	1999
MMP14	3417.35	-0.30272	0.206596	-1.46528	0.142845	0.690045	4323
SERPINE1	21786.2	-0.583802	0.40148	-1.45413	0.145911	0.692791	5054
ELN	1798.23	-0.559431	0.387133	-1.44506	0.148441	0.695288	2006
COL27A1	235.995	-0.436076	0.30731	-1.41901	0.155896	0.703146	85301
ADAMTS6	3254.33	0.464668	0.327872	1.41722	0.156418	0.703836	11174
MYO1E	1542.37	-0.290687	0.206183	-1.40985	0.158583	0.704701	4643
HPN	8.26692	-1.10701	0.79134	-1.39891	0.16184	0.708549	3249
COL8A2	22.367	-0.68573	0.492323	-1.39285	0.163666	0.709502	1296
TGM1	76.7863	-0.855077	0.614601	-1.39127	0.164143	0.709695	7051
NDNF	1385	0.318766	0.230993	1.37998	0.167592	0.711521	79625
RUNX1	20.4857	-0.772849	0.572984	-1.34881	0.177397	0.722534	861
LAMB1	4531.87	-0.269924	0.206123	-1.30953	0.190355	0.730793	3912
TMPRSS6	48.973	-0.523772	0.400022	-1.30936	0.190413	0.730793	164656
CST3	4945.14	-0.237827	0.181841	-1.30789	0.190911	0.730793	1471
CDH1	2183.26	0.248035	0.189675	1.30769	0.19098	0.730793	999
HAPLN1	519.785	0.530717	0.414337	1.28088	0.200234	0.740041	1404
JAM3	1496.66	0.331187	0.26096	1.26911	0.2044	0.742733	83700
ADAMTS7	69.2668	-0.402416	0.322759	-1.2468	0.212472	0.750773	11173
LOXL3	155.116	-0.323632	0.263821	-1.22671	0.219931	0.757666	84695
COL6A3	127.022	-0.467337	0.383865	-1.21745	0.223433	0.761803	1293
CFLAR	1972.31	-0.166149	0.136762	-1.21487	0.224415	0.762647	8837
ITGA5	6410.31	-0.345553	0.28933	-1.19432	0.232352	0.77194	3678
ADAMTS18	387.828	0.442533	0.373637	1.18439	0.236258	0.77574	170692
ICAM4	11.2508	-0.906151	0.765409	-1.18388	0.236461	0.775877	3386
APP	5945.18	0.212684	0.181141	1.17414	0.24034	0.77859	351
OLFML2A	77.816	-0.364119	0.312204	-1.16629	0.243498	0.781825	169611
F11R	4042.09	-0.307278	0.263869	-1.16451	0.244218	0.782555	50848
CAV2	1902.79	-0.226081	0.195194	-1.15824	0.246766	0.784398	858
SPINT2	9050.24	0.277533	0.241847	1.14756	0.251151	0.789088	10653
ADAMTSL3	172.993	0.454305	0.398346	1.14048	0.254087	0.791287	57188
FBLN1	2141.59	0.415486	0.367913	1.1293	0.25877	0.79168	2192
SERPINH1	6539.77	-0.250584	0.222003	-1.12874	0.259007	0.79168	871
COL28A1	160.697	0.379278	0.336094	1.12849	0.259115	0.79168	340267
PRDX4	490.594	-0.354273	0.314461	-1.1266	0.259911	0.792166	10549
COL4A5	332.304	-0.431053	0.384909	-1.11988	0.262764	0.795331	1287
NID2	966.186	0.315415	0.286661	1.10031	0.271198	0.800453	22795
GAS6	1087.09	-0.276054	0.251189	-1.09899	0.271773	0.800505	2621
ST7	473.146	0.267939	0.24665	1.08631	0.27734	0.803674	7982
MMP7	14.7458	-1.36069	1.25402	-1.08507	0.277892	0.803674	4316
COL3A1	26948.6	-0.345705	0.318805	-1.08438	0.278198	0.803674	1281
COL4A2	15979.2	-0.217809	0.201671	-1.08002	0.280133	0.805177	1284
MATN4	4.30065	1.40807	1.31062	1.07436	0.282663	0.805854	8785
ADAMTS10	87.5881	0.463619	0.432267	1.07253	0.283482	0.806757	81794
ITGB7	9.35826	0.775749	0.725734	1.06892	0.285107	0.807383	3695
ITGAV	2417.99	0.196928	0.185851	1.0596	0.289326	0.807621	3685
MMP1	58.1512	0.781456	0.74039	1.05547	0.291213	0.808145	4312
SCUBE3	32.6851	-0.589829	0.563205	-1.04727	0.294974	0.810692	222663
ADAM15	1468.32	-0.252421	0.243333	-1.03735	0.299574	0.815011	8751
WNT3A	336.046	0.373747	0.363144	1.0292	0.303386	0.817776	89780
PHLDB1	252.106	-0.339525	0.331275	-1.02491	0.305408	0.819182	23187
THSD4	368.241	0.360037	0.351982	1.02288	0.306362	0.819182	79875
FLOT1	1711.19	-0.17008	0.167259	-1.01687	0.309216	0.819728	10211
TMEM38B	95.4285	0.246972	0.245447	1.00621	0.314313	0.822196	55151
MMP23B	29.0869	-0.539284	0.544934	-0.989632	0.322354	0.825009	8510
TLL1	218.917	0.346445	0.356451	0.971929	0.331086	0.830371	7092
RAMP2	1863.72	0.227514	0.236546	0.961816	0.336142	0.834817	10266
DDR1	2111.06	0.216434	0.227883	0.949761	0.342234	0.837435	780
GFOD2	38.0834	0.355067	0.378317	0.938546	0.347964	0.839114	81577
ELANE	8.17607	0.696852	0.74395	0.936692	0.348917	0.83997	1991
MMP16	38.2759	-0.379555	0.415772	-0.912892	0.361299	0.848066	4325
ITGB3	880.019	0.171781	0.190565	0.90143	0.36736	0.850249	3690
VCAM1	574.6	-0.332987	0.371941	-0.895268	0.370644	0.852588	7412
FOXF2	166.681	0.325304	0.366947	0.886514	0.375341	0.855284	2295
VWA1	687.772	0.172439	0.195234	0.883242	0.377105	0.855624	64856
MATN3	209.111	0.265069	0.303334	0.873849	0.3822	0.856938	4148
ITGA2B	26.9341	-0.481549	0.551752	-0.872763	0.382792	0.857264	3674
COL4A4	9.51625	-3.64086	4.18903	-0.869141	0.38477	0.85836	1286
TNF	25.3208	-0.508907	0.593786	-0.857054	0.391415	0.861532	7124
ADAMTS8	63.4642	-0.29268	0.343255	-0.852659	0.393848	0.863048	11095
ADAMTS3	87.9542	0.288992	0.339593	0.850995	0.394772	0.863174	9508
PDGFB	984.485	-0.136101	0.160169	-0.849729	0.395476	0.863728	5155
DAG1	3962.32	0.214806	0.252857	0.849517	0.395594	0.863737	1605
EGFLAM	594.942	0.265749	0.325503	0.816427	0.414256	0.872358	133584
AGRN	293.686	-0.274158	0.343937	-0.797116	0.425384	0.876999	375790
NOTCH1	432.568	-0.178486	0.224956	-0.793426	0.42753	0.877048	4851
LTBP3	3922.08	-0.155958	0.197811	-0.788417	0.430453	0.877326	4054
CRTAP	837.864	0.135395	0.172514	0.784836	0.43255	0.878199	10491
COL6A1	7836.28	0.245186	0.317453	0.772354	0.439905	0.88086	1291
ADAMTSL2	34.031	-0.389943	0.507728	-0.768016	0.442478	0.882064	9719
CAPN1	1410.07	0.131184	0.172237	0.761648	0.44627	0.883908	823
COL4A3	5.1601	-3.15972	4.18904	-0.754282	0.45068	0.886743	1285
CAV1	45.7929	-0.279326	0.37065	-0.753612	0.451082	0.886881	857
HSD17B12	526.792	0.16282	0.222638	0.731321	0.464583	0.895249	51144
ADAMTSL1	29.7651	0.500896	0.70364	0.711864	0.476549	0.898961	92949
TNFRSF11B	37.7371	0.34178	0.484118	0.705986	0.480197	0.899553	4982
ITGA2	168.364	-0.283948	0.40363	-0.703487	0.481753	0.899959	3673
ANGPTL7	14.5113	-0.542942	0.771879	-0.703403	0.481805	0.899959	10218
MPV17	715.919	-0.137677	0.196989	-0.698908	0.484609	0.899959	4358
LCP1	1503.53	0.19252	0.282685	0.681041	0.495846	0.904221	3936
ICAM5	8.76836	-0.482249	0.715536	-0.67397	0.500331	0.906569	7087
MIA	51.8672	-0.331775	0.49371	-0.672004	0.501581	0.907507	8190
ITGA3	1813.46	0.120748	0.182044	0.66329	0.507145	0.909621	3675
ADAM19	1404.08	-0.399613	0.611918	-0.65305	0.513724	0.91045	8728
TIMP2	28524.9	0.227804	0.354685	0.642273	0.520696	0.910556	7077
FGG	26.2366	-2.6834	4.18903	-0.640578	0.521797	0.910556	2266
EXT1	1175.53	0.0896675	0.139981	0.640567	0.521804	0.910556	2131
FGFR4	22.7382	0.336893	0.532463	0.632707	0.526925	0.913474	2264
ADAMTS17	6.32684	-0.455708	0.727576	-0.626337	0.531094	0.915063	170691
RECK	150.087	-0.158109	0.256723	-0.615872	0.537979	0.915683	8434
ITGB4	4302.53	-0.11078	0.179951	-0.615613	0.53815	0.915683	3691
ITGA9	590.841	0.179918	0.302344	0.595077	0.551792	0.919704	3680
PXDN	871.146	0.147206	0.253693	0.580255	0.561743	0.923099	7837
MMP11	8703.07	0.188237	0.333846	0.563845	0.57286	0.927479	4320
CAPNS2	23.5483	-0.31307	0.560165	-0.558889	0.576238	0.929488	84290
DPP4	2939.84	0.105256	0.198149	0.531198	0.595282	0.935764	1803
HAS3	9.86574	0.372355	0.701815	0.53056	0.595724	0.935764	3038
CLASP2	552.997	0.0876075	0.173923	0.503715	0.614461	0.936779	23122
NTNG2	10.9127	0.397797	0.790826	0.503014	0.614954	0.936779	84628
TNFRSF1A	1137.32	0.152494	0.303219	0.502919	0.615021	0.936779	7132
COL5A3	662.54	0.150717	0.302903	0.497573	0.618785	0.937714	50509
FKBP10	1439.65	-0.140902	0.288916	-0.48769	0.625769	0.939687	60681
ADAMTS14	87.9638	-0.171779	0.355129	-0.483707	0.628594	0.940605	140766
KAZALD1	22.8096	-0.269181	0.562987	-0.478131	0.632557	0.941742	81621
BSG	8064.45	-0.151098	0.324212	-0.466048	0.641181	0.944406	682
FOXF1	244.14	0.149425	0.324889	0.459927	0.645569	0.945199	2294
MFAP2	1412.01	0.151228	0.32911	0.459506	0.645871	0.945325	4237
LAMB2	2975.68	-0.0796238	0.173855	-0.457991	0.646959	0.945499	3913
RGCC	3987.92	-0.106972	0.247379	-0.432422	0.665435	0.948641	28984
SERPINB5	95.4292	-1.858	4.3799	-0.424209	0.671413	0.950568	5268
CLASP1	545.436	-0.0590994	0.139361	-0.424073	0.671512	0.950568	23332
COL1A2	8564.75	-0.139645	0.335534	-0.416186	0.677274	0.951264	1278
ICAM1	64.6737	0.189477	0.456944	0.41466	0.67839	0.951264	3383
PDPN	1360.92	-0.0961586	0.241214	-0.398643	0.690156	0.953151	10630
LAMA4	1216.22	-0.120154	0.305224	-0.393657	0.693834	0.954227	3910
TNFRSF1B	1092.48	0.0775965	0.197379	0.393135	0.69422	0.954227	7133
RIC8A	608.826	0.0695639	0.177052	0.392901	0.694392	0.954227	60626
COL9A3	26.4712	0.198845	0.515834	0.385484	0.699879	0.954506	1299
PLOD3	1082.24	-0.117269	0.3081	-0.38062	0.703485	0.955588	8985
EMILIN1	28.6303	-0.197403	0.528892	-0.373238	0.708971	0.956237	11117
ADAMTS13	21.079	-0.176143	0.472155	-0.373061	0.709103	0.956237	11093
A2M	8525.59	0.0712122	0.191853	0.371181	0.710503	0.956511	2
ICAM2	1311.57	0.0646354	0.182701	0.353777	0.723506	0.958898	3384
MMP15	1885.85	0.0952715	0.272206	0.349997	0.726341	0.959729	4324
MYH11	3648.61	0.0842113	0.245899	0.342463	0.732003	0.961709	4629
CTSG	32.0029	-0.211018	0.617022	-0.341994	0.732356	0.961758	1511
ENG	3435.79	0.0998134	0.298735	0.33412	0.738289	0.963661	2022
TTR	144.275	-0.343993	1.08402	-0.31733	0.750993	0.967691	7276
ITGA6	1843.67	-0.0527324	0.174858	-0.301572	0.762978	0.969899	3655
ITGB1	8229.51	-0.0572454	0.192147	-0.297924	0.765761	0.969989	3688
ITGAE	40.1523	0.115459	0.401798	0.287355	0.773841	0.972144	3682
COL6A2	8097.43	-0.0874323	0.308845	-0.283094	0.777104	0.972409	1292
JAM2	1553.91	0.0860931	0.305069	0.282209	0.777784	0.972409	58494
EXOC8	604.761	0.0566922	0.205854	0.2754	0.783009	0.973184	149371
RB1	450.715	0.0648385	0.238799	0.271518	0.785992	0.974211	5925
COL13A1	7.95329	0.227556	0.878461	0.259039	0.795605	0.976346	1305
ICAM3	14.9797	-0.151408	0.585256	-0.258704	0.795863	0.976346	3385
FOXC2	5.4371	-0.254791	1.01039	-0.25217	0.800909	0.976881	2303
EGFL6	4646.56	0.0751849	0.302192	0.248798	0.803517	0.977404	25975
COL15A1	3984.01	0.0746577	0.318701	0.234256	0.814786	0.979109	1306
LRP1	3535.24	-0.0463142	0.197802	-0.234144	0.814873	0.979109	4035
POMT1	292.281	-0.0456843	0.198693	-0.229924	0.818151	0.980222	10585
LAMA3	369.031	-0.0542759	0.23618	-0.229808	0.818241	0.980222	3909
IL6	108.598	0.0797466	0.370412	0.215292	0.82954	0.982537	3569
APLP1	12.4827	-0.157786	0.741081	-0.212913	0.831395	0.983045	333
WT1	53.2911	-0.252738	1.21786	-0.207526	0.835599	0.984032	7490
CTSK	70.9223	-0.0746087	0.360135	-0.207169	0.835878	0.984143	1513
ITGA1	2881.46	0.0418425	0.207789	0.20137	0.840409	0.984529	3672
COL2A1	21.6367	0.106095	0.537901	0.19724	0.84364	0.984819	1280
MMP12	50.0192	-0.791351	4.18903	-0.18891	0.850163	0.985386	4321
SULF2	224.442	-0.0676535	0.370969	-0.18237	0.855293	0.986184	55959
HPSE2	33.5241	0.285127	1.64945	0.172861	0.86276	0.986972	60495
CSGALNACT1	46.4317	0.0701531	0.426776	0.164379	0.869433	0.987318	55790
MFAP5	4377.72	0.0537487	0.356826	0.15063	0.880267	0.987318	8076
COL11A2	9.87287	0.0994255	0.677378	0.14678	0.883306	0.987318	1302
LAMA5	2892.8	-0.0257837	0.181138	-0.142343	0.886809	0.987318	3911
LAMA2	1382.87	0.0496212	0.353227	0.14048	0.888281	0.98801	3908
ADAMTS12	83.8157	0.0636839	0.455648	0.139766	0.888845	0.98802	81792
COL4A1	13802.8	-0.0290075	0.207885	-0.139537	0.889026	0.988045	1282
COLQ	8.64503	-0.0935436	0.686432	-0.136275	0.891604	0.988212	8292
SULF1	164.36	-0.0958209	0.775875	-0.1235	0.901711	0.990006	23213
COL14A1	1197.86	0.0453138	0.374191	0.121098	0.903613	0.990006	7373
PDGFA	1047.68	0.0204623	0.194254	0.105338	0.916107	0.991413	5154
TIE1	996.743	0.0268023	0.271733	0.0986349	0.921428	0.992093	7075
COL9A2	17.1182	-0.0505647	0.535477	-0.0944291	0.924768	0.992093	1298
LOXL2	685.132	-0.0212426	0.236808	-0.0897041	0.928522	0.992093	4017
BGN	496.206	0.0321346	0.370054	0.0868376	0.930801	0.992093	633
ATXN1L	516.343	0.0120671	0.179835	0.0671009	0.946501	0.993361	342371
SPINK5	37.1022	0.0321238	0.495307	0.0648563	0.948288	0.99344	11005
LAMC1	5643.96	0.0119975	0.203804	0.0588677	0.953057	0.993782	3915
TGFBR1	1479.67	0.0133973	0.229173	0.0584595	0.953383	0.993782	7046
HTRA1	13945.1	-0.0295742	0.590962	-0.0500441	0.960087	0.994613	5654
SPP1	7623.91	0.0176177	0.355725	0.0495262	0.9605	0.994613	6696
ITGB8	244.101	0.0149373	0.342703	0.0435868	0.965234	0.996286	3696
KIF9	10.7341	0.0231912	0.588571	0.0394026	0.968569	0.997448	64147
ITGA4	429.095	0.00655966	0.169014	0.0388112	0.969041	0.997448	3676
TNR	9.04942	-0.0335177	0.892579	-0.0375516	0.970045	0.997713	7143
ERCC2	169.453	0.00412651	0.177967	0.023187	0.981501	0.999872	2068
LAMA1	7.09252	0.0175648	0.787296	0.0223103	0.9822	0.999872	284217
CD47	1071.62	-0.00385058	0.244931	-0.0157211	0.987457	0.999872	961
SERAC1	31.1557	-0.00551166	0.412934	-0.0133476	0.989351	0.999872	84947
MMP8	4.02072	0.0481022	4.18903	0.0114829	0.990838	0.999872	4317
ATP7A	171.731	-0.00205743	0.239482	-0.00859116	0.993145	0.999872	538
COL18A1	1085.99	0.00194481	0.254657	0.00763698	0.993907	0.999872	80781
VCAN	586.687	-0.00249	0.346382	-0.0071886	0.994264	0.999872	1462
COL5A2	1790.03	0.00177895	0.306107	0.00581152	0.995363	0.999872	1290
ACAN							176
CMA1							1215
COL9A1							1297
COL10A1							1300
COL11A1							1301
CPB2							1361
NCAN							1463
CCN2							1490
CTRB1							1504
CTSL							1514
CTSV							1515
DMP1							1758
DSPP							1834
ETS1							2113
FGA							2243
FGB							2244
GPM6B							2824
HAS1							3036
CCN1							3491
IHH							3549
KLK2							3817
KLKB1							3818
MATN1							4146
MELTF							4241
MMP3							4314
MMP10							4319
MMP13							4322
MYF5							4617
NPHS1							4868
PLG							5340
PRSS1							5644
PRSS2							5645
KLK7							5650
SFRP2							6423
TGM3							7053
TLL2							7093
NR2E1							7101
TPSAB1							7177
MADCAM1							8174
ITGA8							8516
MMP20							9313
KLK4							9622
SPOCK2							9806
P3H4							10609
MMP24							10893
NTNG1							22854
KLK5							25818
OPTC							26254
GREM1							26585
NOX1							27035
C6orf15							29113
ERO1A							30001
EFEMP2							30008
SMPD3							55512
MMP26							56547
RIC1							57589
HAPLN2							60484
BCAN							63827
MMP27							64066
COLGALT1							79709
ADTRP							84830
COL23A1							91522
MMP21							118856
NOXO1							124056
OTOL1							131149
CARMIL2							146206
CHADL							150356
COL22A1							169044
ADAMTS16							170690
COL24A1							255631
HRNR							388697
MIR29B1							407024
MIR98							407054
CTRB2							440387
SCX							642658
WASHC1							100287171
MARCOL							105378220
