# Supplementary material for: Differential gene expression in two consecutive pregnancies between same sex siblings and implications on maternal constraint
Source: Sci Rep. 2024 Feb 20;14:4210. doi: 10.1038/s41598-024-54724-3 (PMC10879170; doi:10.1038/s41598-024-54724-3)
Supplement: Supplementary file 4 — Supplementary Table 3. [file 41598_2024_54724_MOESM4_ESM.xlsx]

## Sheet: Integrated_meanRank
Query Name	Rank	TF	Score	Library	Overlapping_Genes																Transcription factors identified in model 3	Genes containing SOX9 binding motifs in model 3
gene_set_query	1	CENPA	13.0	ARCHS4 Coexpression,25;GTEx Coexpression,1	HPDL,CENPF,CDK1,PMAIP1,TYMS,DTL																SOX9	BCL6
gene_set_query	2	HNF1B	26.67	ARCHS4 Coexpression,23;Enrichr Queries,25;ReMap ChIP-seq,32	CENPF,HIST1H2AI,RNF128,SPINT1,HIST1H2AJ,FAM3B,HMGCS2,TFCP2L1,LRP2,HIST1H3C,SLC27A2																ZBTB16	FOSL2
gene_set_query	3	ZNF695	28.0	ARCHS4 Coexpression,6;Enrichr Queries,58;GTEx Coexpression,20	GGCT,CENPF,ABCB1,ERVMER34-1,CDK1,PMAIP1,TYMS,DTL,FDFT1																HAND2	KLF11
gene_set_query	4	FOXA3	31.33	ARCHS4 Coexpression,73;Enrichr Queries,8;GTEx Coexpression,13	STEAP3,SMAGP,TFCP2L1,LRP2,PGF,RNF128,SPINT1,LGALS13,FAM3B,HMGCS2,SLC25A5,SLC27A2																BCL6
gene_set_query	5	CENPX	35.0	GTEx Coexpression,35	HPDL,HMGCS2,SLC25A5,SERINC2																GATA6
gene_set_query	6	ZNF670	37.5	ARCHS4 Coexpression,46;Enrichr Queries,29	GGCT,CENPF,NFE2L3,CDK1,PMAIP1,SLC25A5,DTL,PGF,FDFT1																ETS2
gene_set_query	7	TFDP1	41.5	ARCHS4 Coexpression,60;Enrichr Queries,20;ReMap ChIP-seq,68;GTEx Coexpression,18	ISYNA1,HIST1H2AI,PARP1,HIST1H2AJ,TYMS,HPDL,CENPF,CDK1,GNAS,SLC25A5,DTL,HIST1H3C																FOSL2
gene_set_query	8	E2F7	48.8	Literature ChIP-seq,25;ARCHS4 Coexpression,7;Enrichr Queries,80;ReMap ChIP-seq,125;GTEx Coexpression,7	CENPF,ISYNA1,PARP1,CDK1,PMAIP1,TYMS,DTL,HIST1H3C																SMAD3
gene_set_query	9	ELF3	53.5	ARCHS4 Coexpression,26;Enrichr Queries,173;ReMap ChIP-seq,5;GTEx Coexpression,10	HIST1H2AI,SMAGP,HIST1H2AJ,TFCP2L1,TBX4,PGF,SPINT1,LGALS13,FAM3B,PMAIP1,SLC25A5,SERINC2,HIST1H3C																FOXO1
gene_set_query	10	FOXM1	55.0	Literature ChIP-seq,18;ARCHS4 Coexpression,147;ENCODE ChIP-seq,8;Enrichr Queries,107;ReMap ChIP-seq,6;GTEx Coexpression,44	CENPF,HIST1H2AI,PARP1,SMAGP,HIST1H2AJ,CDK1,PMAIP1,TYMS,DTL,HIST1H3C																CEBPD
gene_set_query	11	ZNF367	58.67	ARCHS4 Coexpression,108;Enrichr Queries,26;GTEx Coexpression,42	CENPF,ABCB1,CDK1,PMAIP1,TYMS,DTL																KLF11
gene_set_query	12	E2F1	61.67	Literature ChIP-seq,50;ARCHS4 Coexpression,77;ENCODE ChIP-seq,43;Enrichr Queries,49;ReMap ChIP-seq,112;GTEx Coexpression,39	STEAP3,ISYNA1,ABCB1,HIST1H2AI,PARP1,HIST1H2AJ,PCTP,LRP2,TYMS,HPDL,CENPF,CDK1,PMAIP1,SLC25A5,DTL,HIST1H3C,FXN,ABCG2																STAT6
gene_set_query	13	MYBL2	63.0	Literature ChIP-seq,47;ARCHS4 Coexpression,84;ENCODE ChIP-seq,95;Enrichr Queries,101;ReMap ChIP-seq,20;GTEx Coexpression,31	HIST1H2AI,PARP1,HIST1H2AJ,PHYHIPL,TYMS,TBX4,GGCT,CENPF,CDK1,GNAS,NFE2L3,DTL,HIST1H3C,ABCG2
gene_set_query	14	ZNF92	68.5	ARCHS4 Coexpression,42;Enrichr Queries,42;ReMap ChIP-seq,181;GTEx Coexpression,9	ISYNA1,ABCB1,PARP1,TYMS,PGF,GGCT,HPDL,CENPF,CDK1,NFE2L3,PMAIP1,DTL,FDFT1
gene_set_query	15	PA2G4	75.0	ARCHS4 Coexpression,86;GTEx Coexpression,64	CENPF,PARP1,CDK1,TYMS,DTL
gene_set_query	16	ZNF730	84.5	ARCHS4 Coexpression,106;GTEx Coexpression,63	CENPF,CDK1,TYMS,DTL,FDFT1
gene_set_query	17	CDX2	88.0	Literature ChIP-seq,61;ARCHS4 Coexpression,76;Enrichr Queries,121;ReMap ChIP-seq,21;GTEx Coexpression,161	HIST1H2AI,HIST1H2AJ,PHYHIPL,TFCP2L1,LRP2,SPINT1,LGALS13,NFE2L3,FAM3B,HMGCS2,SLC25A5,HIST1H3C,SERINC2,ABCG2
gene_set_query	18	BHLHE23	100.0	ARCHS4 Coexpression,166;GTEx Coexpression,34	HPDL,CDK1,PMAIP1,TYMS,DTL,LZTS1
gene_set_query	19	ZNF878	100.5	ARCHS4 Coexpression,156;GTEx Coexpression,45	CDK1,PMAIP1,TYMS,DTL,FDFT1
gene_set_query	20	NR2F6	105.8	ARCHS4 Coexpression,193;Enrichr Queries,81;ReMap ChIP-seq,135;GTEx Coexpression,14	STEAP3,ISYNA1,ABCB1,TBX4,PGF,RNF128,SPINT1,GNAS,CDK1,ANKRD65,HMGCS2,SLC25A5,SERINC2,HIST1H3C
gene_set_query	21	NKX12	115.0	ARCHS4 Coexpression,16;GTEx Coexpression,214	ERVMER34-1,SPINT1,PARP1,SMAGP,NFE2L3,DTL,FDFT1
gene_set_query	22	CDX1	120.0	ARCHS4 Coexpression,79;Enrichr Queries,84;GTEx Coexpression,197	ABCB1,SPINT1,FAM3B,HMGCS2,TFCP2L1,SLC25A5,PGF,ABCG2
gene_set_query	23	HNF4A	120.8	Literature ChIP-seq,53;ARCHS4 Coexpression,189;ENCODE ChIP-seq,50;Enrichr Queries,79;ReMap ChIP-seq,160;GTEx Coexpression,194	STEAP3,ABCB1,SMAGP,PHYHIPL,PCTP,LRP2,TYMS,TBX4,PGF,RNF128,IGDCC3,MAP7D2,FAM3B,ANKRD65,HMGCS2,SLC25A5,CGA,SLC27A2,DTL,FXN,SERINC2,ABCG2
gene_set_query	24	ZNF93	122.0	ARCHS4 Coexpression,280;Enrichr Queries,18;GTEx Coexpression,68	CENPF,ABCB1,CDK1,NFE2L3,PMAIP1,TYMS,DTL,FDFT1
gene_set_query	25	HMGA2	124.3	ARCHS4 Coexpression,121;Enrichr Queries,161;GTEx Coexpression,91	CENPF,TFPI2,IGDCC3,CDK1,PMAIP1,DTL
gene_set_query	26	POU5F1	125.2	Literature ChIP-seq,5;ARCHS4 Coexpression,188;Enrichr Queries,159;ReMap ChIP-seq,271;GTEx Coexpression,3	CENPF,RNF128,PARP1,FAM3B,NFE2L3,CDK1,GNAS,PMAIP1,SLC25A5,SERINC2,HIST1H3C
gene_set_query	27	PEG3	127.5	ARCHS4 Coexpression,117;GTEx Coexpression,138	NRK,MAP7D2,PHYHIPL
gene_set_query	28	PCGF2	131.0	ARCHS4 Coexpression,171;ReMap ChIP-seq,91	ISYNA1,FAM3B,GNAS,LRP2,TBX4
gene_set_query	29	FOXO4	135.7	ARCHS4 Coexpression,45;Enrichr Queries,283;GTEx Coexpression,79	PSG8,LGALS13,TREML2,GNAS,PHYHIPL,PMAIP1,ABCG2,FDFT1
gene_set_query	30	GATA5	138.3	ARCHS4 Coexpression,20;Enrichr Queries,119;GTEx Coexpression,276	ISYNA1,SPINT1,LGALS13,FAM3B,LRP2,HMGCS2,TBX4,PGF,ABCG2
gene_set_query	31	GATA2	142.5	Literature ChIP-seq,56;ARCHS4 Coexpression,8;ENCODE ChIP-seq,25;Enrichr Queries,313;ReMap ChIP-seq,137;GTEx Coexpression,316	STEAP3,ISYNA1,HIST1H2AI,HIST1H2AJ,TYMS,TBX4,PGF,GGCT,HPDL,TREML2,GNAS,PMAIP1,CGA,SLC25A5,HIST1H3C,FDFT1,ABCG2
gene_set_query	32	SPDEF	143.0	ARCHS4 Coexpression,162;Enrichr Queries,167;GTEx Coexpression,100	SPINT1,CDK1,PMAIP1,TFCP2L1,HMGCS2,SERINC2,SLC27A2
gene_set_query	33	RFX6	143.3	ARCHS4 Coexpression,180;Enrichr Queries,162;GTEx Coexpression,88	ABCB1,RNF128,TFPI2,FAM3B,GNAS,HMGCS2,SLC25A5
gene_set_query	34	HNF4G	143.4	ARCHS4 Coexpression,68;ENCODE ChIP-seq,79;Enrichr Queries,41;ReMap ChIP-seq,101;GTEx Coexpression,428	ISYNA1,ABCB1,LRP2,TBX4,PGF,RNF128,LGALS13,FAM3B,ANKRD65,HMGCS2,SLC25A5,SLC27A2,ABCG2
gene_set_query	35	TIGD2	143.7	ARCHS4 Coexpression,118;Enrichr Queries,151;GTEx Coexpression,162	STEAP3,ABCB1,LGALS13,NFE2L3,PMAIP1,SLC27A2,DTL,PGF
gene_set_query	36	CREB3L3	145.3	ARCHS4 Coexpression,165;Enrichr Queries,86;GTEx Coexpression,185	STEAP3,ABCB1,LGALS13,HMGCS2,SLC27A2,ABCG2
gene_set_query	37	NR0B1	145.8	Literature ChIP-seq,16;ARCHS4 Coexpression,63;Enrichr Queries,430;GTEx Coexpression,74	ISYNA1,STEAP3,ABCB1,PARP1,TFCP2L1,KCNK17,HPDL,CENPF,RNF128,SPINT1,GNAS,SLC25A5,SLC27A2,ABCG2
gene_set_query	38	NANOG	146.2	Literature ChIP-seq,4;ARCHS4 Coexpression,360;ENCODE ChIP-seq,30;Enrichr Queries,183;ReMap ChIP-seq,207;GTEx Coexpression,93	ISYNA1,ABCB1,ERVMER34-1,PARP1,NRK,PCTP,TFCP2L1,LRP2,TBX4,SPINT1,CDK1,NFE2L3,FAM3B,GNAS,PMAIP1,CGA,SLC27A2,HIST1H3C,ABCG2,FDFT1
gene_set_query	39	NR5A1	146.3	ARCHS4 Coexpression,294;Enrichr Queries,63;GTEx Coexpression,82	ISYNA1,ABCB1,PARP1,NRK,GNAS,PGF
gene_set_query	40	ETV4	147.3	ARCHS4 Coexpression,379;Enrichr Queries,87;ReMap ChIP-seq,95;GTEx Coexpression,28	CENPF,HIST1H2AI,HIST1H2AJ,CDK1,PMAIP1,ANKRD65,TYMS,HIST1H3C,DTL,LZTS1,PGF
gene_set_query	41	MLXIPL	148.3	ARCHS4 Coexpression,88;Enrichr Queries,144;GTEx Coexpression,213	STEAP3,ABCB1,RNF128,LGALS13,HMGCS2,SLC27A2
gene_set_query	42	ZFP69B	155.5	ARCHS4 Coexpression,303;GTEx Coexpression,8	HPDL,CENPF,CDK1,TYMS,DTL,FDFT1
gene_set_query	43	OVOL1	156.3	ARCHS4 Coexpression,24;Enrichr Queries,189;GTEx Coexpression,256	SPINT1,SMAGP,PMAIP1,TFCP2L1,CGA,SERINC2,PGF
gene_set_query	44	MYB	158.7	Literature ChIP-seq,142;ARCHS4 Coexpression,391;ENCODE ChIP-seq,81;Enrichr Queries,15;ReMap ChIP-seq,111;GTEx Coexpression,212	HIST1H2AI,HIST1H2AJ,TYMS,HPDL,CENPF,LGALS13,CDK1,PMAIP1,SLC25A5,HIST1H3C,SLC27A2,DTL
gene_set_query	45	HESX1	159.0	ARCHS4 Coexpression,224;Enrichr Queries,207;GTEx Coexpression,46	GGCT,ERVMER34-1,LGALS13,CDK1,NFE2L3,PMAIP1,TYMS,DTL,SLC27A2
gene_set_query	46	PRDM14	159.8	Literature ChIP-seq,29;ARCHS4 Coexpression,124;Enrichr Queries,120;ReMap ChIP-seq,83;GTEx Coexpression,443	ISYNA1,STEAP3,ERVMER34-1,PARP1,SMAGP,TFCP2L1,LRP2,TBX4,SPINT1,NFE2L3,ANKRD65,PMAIP1,SLC25A5,CGA,FXN
gene_set_query	47	CPEB1	160.5	ARCHS4 Coexpression,163;GTEx Coexpression,158	USP27X,IGDCC3,MAP7D2,PHYHIPL
gene_set_query	48	ZNF280C	165.0	ARCHS4 Coexpression,95;Enrichr Queries,99;GTEx Coexpression,301	CENPF,ABCB1,PARP1,CDK1,DTL,FDFT1
gene_set_query	49	PAX8	168.8	ARCHS4 Coexpression,113;Enrichr Queries,200;ReMap ChIP-seq,146;GTEx Coexpression,216	HPDL,HIST1H2AI,HIST1H2AJ,GNAS,PMAIP1,LRP2,TFCP2L1,PGF
gene_set_query	50	KLF5	172.6	Literature ChIP-seq,36;ARCHS4 Coexpression,50;Enrichr Queries,311;ReMap ChIP-seq,260;GTEx Coexpression,206	ISYNA1,SMAGP,PCTP,TFCP2L1,LRP2,SPINT1,CDK1,NFE2L3,PMAIP1,CGA,HIST1H3C,SERINC2,FDFT1
gene_set_query	51	HOXB1	183.3	ARCHS4 Coexpression,66;Enrichr Queries,242;GTEx Coexpression,242	HPDL,ISYNA1,SPINT1,SMAGP,IGDCC3,LRP2,TBX4
gene_set_query	52	KLF1	186.2	Literature ChIP-seq,44;ARCHS4 Coexpression,185;Enrichr Queries,213;ReMap ChIP-seq,258;GTEx Coexpression,231	ISYNA1,STEAP3,ABCB1,HIST1H2AI,LGALS13,TREML2,CDK1,TREML3P,TYMS,FXN,ABCG2
gene_set_query	53	SOX2	193.4	Literature ChIP-seq,9;ARCHS4 Coexpression,535;Enrichr Queries,139;ReMap ChIP-seq,19;GTEx Coexpression,265	ABCB1,HIST1H2AI,PARP1,HIST1H2AJ,PHYHIPL,LRP2,TFCP2L1,CENPF,SPINT1,IGDCC3,GNAS,CDK1,FAM3B,PMAIP1,LZTS1,HIST1H3C,SERINC2,ABCG2,FDFT1
gene_set_query	54	WT1	195.8	Literature ChIP-seq,74;ARCHS4 Coexpression,125;Enrichr Queries,147;GTEx Coexpression,437	ISYNA1,CENPF,ABCB1,LGALS13,NRK,TREML2,GNAS,LRP2
gene_set_query	55	HNF1A	197.0	ARCHS4 Coexpression,519;Enrichr Queries,40;GTEx Coexpression,32	STEAP3,ABCB1,RNF128,GNAS,HMGCS2,LRP2,SLC27A2,PGF
gene_set_query	56	CBX2	199.2	ARCHS4 Coexpression,89;ENCODE ChIP-seq,22;Enrichr Queries,104;ReMap ChIP-seq,60;GTEx Coexpression,721	STEAP3,ISYNA1,PARP1,TFPI2,LRP2,TYMS,CENPF,IGDCC3,MAP7D2,GNAS,CDK1,HMGCS2,CGA,SERINC2,DTL,ABCG2
gene_set_query	57	ISX	200.0	ARCHS4 Coexpression,17;Enrichr Queries,111;GTEx Coexpression,472	ABCB1,RNF128,SPINT1,LGALS13,FAM3B,TFCP2L1,HMGCS2,SLC25A5,ABCG2
gene_set_query	58	NR2E1	200.3	ARCHS4 Coexpression,92;Enrichr Queries,428;GTEx Coexpression,81	TREML2,PHYHIPL,LRP2,LZTS1,TBX4
gene_set_query	59	FOXA1	201.0	Literature ChIP-seq,100;ARCHS4 Coexpression,490;ENCODE ChIP-seq,21;Enrichr Queries,142;ReMap ChIP-seq,4;GTEx Coexpression,449	ABCB1,HIST1H2AI,HIST1H2AJ,PHYHIPL,PCTP,GGCT,SPINT1,RNF128,CDK1,ANKRD65,HMGCS2,SERINC2,HIST1H3C,SLC27A2,FXN,FDFT1
gene_set_query	60	TCF3	202.7	Literature ChIP-seq,57;ARCHS4 Coexpression,472;ENCODE ChIP-seq,69;Enrichr Queries,152;ReMap ChIP-seq,237;GTEx Coexpression,229	HPDL,ISYNA1,CENPF,PARP1,GNAS,CDK1,PMAIP1,CGA,DTL,SLC27A2
gene_set_query	61	SOX15	204.3	ARCHS4 Coexpression,209;Enrichr Queries,157;GTEx Coexpression,247	HPDL,CENPF,SPINT1,SMAGP,PMAIP1,SERINC2,PGF
gene_set_query	62	EHF	204.8	ARCHS4 Coexpression,83;Enrichr Queries,184;ReMap ChIP-seq,293;GTEx Coexpression,259	SPINT1,RNF128,SMAGP,LGALS13,TFCP2L1,SERINC2
gene_set_query	63	OVOL2	205.5	ARCHS4 Coexpression,61;Enrichr Queries,256;ReMap ChIP-seq,295;GTEx Coexpression,210	HPDL,SPINT1,TFCP2L1,SLC25A5,SLC27A2,PGF
gene_set_query	64	ZNF691	206.7	ARCHS4 Coexpression,81;Enrichr Queries,355;GTEx Coexpression,184	GGCT,ABCB1,PARP1,PCTP,SLC25A5,FXN,PGF,FDFT1
gene_set_query	65	ZNF888	207.0	GTEx Coexpression,207	HPDL,SLC25A5
gene_set_query	66	NR1H4	209.0	ARCHS4 Coexpression,487;Enrichr Queries,74;GTEx Coexpression,66	STEAP3,ABCB1,RNF128,LGALS13,HMGCS2,SLC27A2,ABCG2
gene_set_query	67	E2F3	209.7	ARCHS4 Coexpression,59;Enrichr Queries,38;GTEx Coexpression,532	CENPF,PARP1,TREML2,CDK1,PMAIP1,TYMS,DTL
gene_set_query	68	TIGD3	210.0	ARCHS4 Coexpression,422;Enrichr Queries,105;GTEx Coexpression,103	CENPF,ABCB1,TREML2,CDK1,TREML3P,DTL,PGF
gene_set_query	69	FOXA2	212.8	Literature ChIP-seq,13;ARCHS4 Coexpression,432;ENCODE ChIP-seq,28;Enrichr Queries,755;ReMap ChIP-seq,45;GTEx Coexpression,4	STEAP3,ABCB1,HIST1H2AI,HIST1H2AJ,PCTP,TBX4,PGF,RNF128,SPINT1,IGDCC3,FAM3B,HMGCS2,SLC25A5,CGA,HIST1H3C,ABCG2,FDFT1
gene_set_query	70	MYCN	214.2	Literature ChIP-seq,77;ARCHS4 Coexpression,33;Enrichr Queries,259;ReMap ChIP-seq,255;GTEx Coexpression,447	HPDL,PSG8,ISYNA1,CENPF,PARP1,CDK1,ANKRD65,DTL
gene_set_query	71	YY1	215.7	Literature ChIP-seq,78;ARCHS4 Coexpression,551;ENCODE ChIP-seq,47;Enrichr Queries,374;ReMap ChIP-seq,116;GTEx Coexpression,128	ISYNA1,HIST1H2AI,PARP1,HIST1H2AJ,LRP2,PGF,IGDCC3,GNAS,CDK1,SLC25A5,HIST1H3C,DTL,SLC27A2
gene_set_query	72	HMGA1	215.7	ARCHS4 Coexpression,536;Enrichr Queries,90;GTEx Coexpression,21	HPDL,CENPF,PARP1,CDK1,TYMS,SLC25A5,DTL
gene_set_query	73	SALL4	217.8	Literature ChIP-seq,73;ARCHS4 Coexpression,382;Enrichr Queries,34;GTEx Coexpression,382	CENPF,PARP1,IGDCC3,CDK1,PMAIP1,LRP2,DTL,SLC27A2,TBX4
gene_set_query	74	ELF5	219.2	Literature ChIP-seq,141;ARCHS4 Coexpression,99;Enrichr Queries,494;ReMap ChIP-seq,290;GTEx Coexpression,72	SPINT1,TFCP2L1,HMGCS2,SERINC2
gene_set_query	75	TFAP2C	219.3	Literature ChIP-seq,59;ARCHS4 Coexpression,3;ENCODE ChIP-seq,101;Enrichr Queries,495;ReMap ChIP-seq,148;GTEx Coexpression,510	ISYNA1,PARP1,SMAGP,NRK,KCNK17,TBX4,PGF,GGCT,SPINT1,CDK1,GNAS,PMAIP1,SLC25A5,CGA,SLC27A2
gene_set_query	76	ZBED2	224.7	ARCHS4 Coexpression,605;Enrichr Queries,4;GTEx Coexpression,65	LGALS13,TFPI2,GNAS,NFE2L3,CDK1,PMAIP1,TFCP2L1,LRP2,TYMS,SLC27A2,DTL
gene_set_query	77	E2F4	226.2	Literature ChIP-seq,15;ARCHS4 Coexpression,577;ENCODE ChIP-seq,1;Enrichr Queries,340;ReMap ChIP-seq,105;GTEx Coexpression,319	ISYNA1,ABCB1,HIST1H2AI,PARP1,HIST1H2AJ,PHYHIPL,TYMS,GGCT,CENPF,CDK1,PMAIP1,HIST1H3C,DTL
gene_set_query	78	PITX1	226.3	ARCHS4 Coexpression,173;Enrichr Queries,318;GTEx Coexpression,188	CENPF,USP27X,SPINT1,SMAGP,CDK1,TBX4,SERINC2
gene_set_query	79	GATA4	227.2	Literature ChIP-seq,104;ARCHS4 Coexpression,90;Enrichr Queries,462;ReMap ChIP-seq,89;GTEx Coexpression,391	STEAP3,ERVMER34-1,HIST1H2AI,NRK,HIST1H2AJ,ANKRD65,LRP2,HMGCS2,TYMS,HIST1H3C,TBX4,FXN
gene_set_query	80	FOSL1	228.6	ARCHS4 Coexpression,322;ENCODE ChIP-seq,113;Enrichr Queries,88;ReMap ChIP-seq,219;GTEx Coexpression,401	STEAP3,TFPI2,CDK1,PMAIP1,HIST1H3C,DTL,PGF
gene_set_query	81	THAP10	234.7	ARCHS4 Coexpression,539;Enrichr Queries,5;GTEx Coexpression,160	CENPF,ABCB1,MAP7D2,TFPI2,CDK1,PHYHIPL,PMAIP1,TYMS,DTL,PGF
gene_set_query	82	ZNF107	234.7	ARCHS4 Coexpression,268;Enrichr Queries,14;GTEx Coexpression,422	CENPF,ABCB1,PARP1,NFE2L3,CDK1,PMAIP1,DTL
gene_set_query	83	ZUP1	235.7	ARCHS4 Coexpression,261;Enrichr Queries,385;GTEx Coexpression,61	CENPF,LGALS13,NFE2L3,CDK1,PMAIP1,PGF,FDFT1
gene_set_query	84	NFE4	237.0	GTEx Coexpression,237	TREML2,TREML3P
gene_set_query	85	KDM5B	238.2	Literature ChIP-seq,80;ARCHS4 Coexpression,210;ENCODE ChIP-seq,6;ReMap ChIP-seq,222;GTEx Coexpression,673	ISYNA1,PARP1,PHYHIPL,PCTP,LRP2,TYMS,HPDL,CENPF,GNAS,CDK1,ANKRD65,PMAIP1,LZTS1,DTL,ABCG2,FDFT1
gene_set_query	86	GBX2	238.8	Literature ChIP-seq,151;ARCHS4 Coexpression,87;Enrichr Queries,434;GTEx Coexpression,283	ISYNA1,IGDCC3,PHYHIPL,PMAIP1,TYMS,PGF
gene_set_query	87	GTF2B	239.3	ARCHS4 Coexpression,326;ENCODE ChIP-seq,62;ReMap ChIP-seq,98;GTEx Coexpression,471	CENPF,HIST1H2AI,TREML2,HIST1H2AJ,CDK1,PMAIP1,SLC25A5,HIST1H3C,FDFT1
gene_set_query	88	ZNF57	239.3	ARCHS4 Coexpression,135;Enrichr Queries,23;GTEx Coexpression,560	GGCT,ABCB1,SPINT1,LGALS13,NFE2L3,PMAIP1,SLC25A5,SLC27A2,PGF
gene_set_query	89	ZNF711	240.0	ARCHS4 Coexpression,94;Enrichr Queries,261;GTEx Coexpression,365	ISYNA1,CENPF,RNF128,PARP1,PMAIP1
gene_set_query	90	DMRT1	247.5	Literature ChIP-seq,98;ARCHS4 Coexpression,429;Enrichr Queries,115;GTEx Coexpression,348	ISYNA1,PARP1,MAP7D2,GNAS,PMAIP1,TFCP2L1,LRP2,SLC27A2,TBX4,FDFT1
gene_set_query	91	DNMT1	248.5	ARCHS4 Coexpression,454;GTEx Coexpression,43	CENPF,CDK1,TYMS,DTL
gene_set_query	92	ZNF90	248.7	ARCHS4 Coexpression,581;Enrichr Queries,30;GTEx Coexpression,135	CENPF,ABCB1,CDK1,NFE2L3,PMAIP1,TYMS,DTL
gene_set_query	93	SP6	254.0	ARCHS4 Coexpression,1;Enrichr Queries,163;GTEx Coexpression,598	SPINT1,SMAGP,LGALS13,NFE2L3,PMAIP1,CGA,SERINC2,PGF,ABCG2
gene_set_query	94	OLIG2	254.3	Literature ChIP-seq,11;ARCHS4 Coexpression,249;Enrichr Queries,432;GTEx Coexpression,325	CENPF,ABCB1,TFPI2,PHYHIPL,PMAIP1,PCTP,LRP2,CGA,LZTS1,FXN
gene_set_query	95	FOXE1	254.3	ARCHS4 Coexpression,220;Enrichr Queries,483;GTEx Coexpression,60	GNAS,NFE2L3,TFCP2L1,LRP2,PGF
gene_set_query	96	PDX1	258.8	Literature ChIP-seq,107;ARCHS4 Coexpression,10;Enrichr Queries,394;ReMap ChIP-seq,226;GTEx Coexpression,557	HPDL,RNF128,SPINT1,FAM3B,GNAS,ANKRD65,KCNK17,HIST1H3C,TBX4
gene_set_query	97	HMX2	260.0	ARCHS4 Coexpression,32;Enrichr Queries,729;GTEx Coexpression,19	PARP1,HIST1H2AI,CDK1,PMAIP1,TYMS,DTL,TBX4,HIST1H3C
gene_set_query	98	E2F2	260.7	ARCHS4 Coexpression,30;Enrichr Queries,199;GTEx Coexpression,553	CENPF,HIST1H2AI,CDK1,TYMS,DTL,HIST1H3C
gene_set_query	99	HMX3	264.7	ARCHS4 Coexpression,62;Enrichr Queries,727;GTEx Coexpression,5	PARP1,HIST1H2AI,CDK1,PMAIP1,TYMS,DTL,TBX4,HIST1H3C
gene_set_query	100	CEBPD	265.2	Literature ChIP-seq,148;ARCHS4 Coexpression,897;ENCODE ChIP-seq,29;ReMap ChIP-seq,52;GTEx Coexpression,200	ISYNA1,STEAP3,HIST1H2AI,MAP7D2,HIST1H2AJ,PHYHIPL,ANKRD65,HIST1H3C
gene_set_query	101	NFE2L2	267.4	Literature ChIP-seq,42;ARCHS4 Coexpression,418;Enrichr Queries,496;ReMap ChIP-seq,229;GTEx Coexpression,152	ISYNA1,SPINT1,PARP1,SMAGP,GNAS,PMAIP1,PHYHIPL,PCTP,LRP2,HIST1H3C,FDFT1
gene_set_query	102	SNAI3	268.0	ARCHS4 Coexpression,584;Enrichr Queries,44;GTEx Coexpression,176	ISYNA1,ABCB1,SPINT1,LGALS13,TREML2,TREML3P,SERINC2,PGF
gene_set_query	103	TP63	268.4	Literature ChIP-seq,7;ARCHS4 Coexpression,206;Enrichr Queries,292;ReMap ChIP-seq,37;GTEx Coexpression,800	ISYNA1,STEAP3,ABCB1,TFPI2,PHYHIPL,TFCP2L1,LRP2,TBX4,PGF,SPINT1,RNF128,CDK1,NFE2L3,PMAIP1,ANKRD65,SLC25A5,CGA,SERINC2,LZTS1,SLC27A2,FXN,ABCG2
gene_set_query	104	TP53	270.2	Literature ChIP-seq,2;ARCHS4 Coexpression,71;Enrichr Queries,61;ReMap ChIP-seq,13;GTEx Coexpression,1204	STEAP3,ISYNA1,ABCB1,PARP1,SMAGP,TYMS,PGF,HPDL,GNAS,CDK1,PMAIP1,ANKRD65,HIST1H3C,DTL
gene_set_query	105	PAX1	272.3	ARCHS4 Coexpression,43;Enrichr Queries,716;GTEx Coexpression,58	STEAP3,IGDCC3,LRP2,LZTS1,TBX4,SERINC2
gene_set_query	106	MIXL1	273.0	ARCHS4 Coexpression,542;Enrichr Queries,239;GTEx Coexpression,38	HPDL,USP27X,PARP1,LGALS13,TFCP2L1,TYMS,DTL
gene_set_query	107	STAT1	273.5	Literature ChIP-seq,110;ARCHS4 Coexpression,941;ENCODE ChIP-seq,67;Enrichr Queries,267;ReMap ChIP-seq,220;GTEx Coexpression,36	ISYNA1,LGALS13,CDK1,FAM3B,PMAIP1,ANKRD65,TYMS,DTL
gene_set_query	108	NR1I2	278.5	Literature ChIP-seq,117;ARCHS4 Coexpression,223;Enrichr Queries,177;GTEx Coexpression,597	ABCB1,HMGCS2,SLC27A2,DTL,ABCG2
gene_set_query	109	ZNF664	280.7	ARCHS4 Coexpression,357;Enrichr Queries,386;GTEx Coexpression,99	CENPF,PARP1,GNAS,PHYHIPL,ABCG2
gene_set_query	110	CXXC4	282.7	ARCHS4 Coexpression,530;ReMap ChIP-seq,192;GTEx Coexpression,126	ISYNA1,MAP7D2,PHYHIPL,HIST1H3C
gene_set_query	111	PAX5	283.0	ARCHS4 Coexpression,477;ENCODE ChIP-seq,103;Enrichr Queries,571;ReMap ChIP-seq,224;GTEx Coexpression,40	ISYNA1,PARP1,LGALS13,PMAIP1,TYMS,DTL,HIST1H3C
gene_set_query	112	ZIC2	284.0	ARCHS4 Coexpression,56;Enrichr Queries,337;GTEx Coexpression,459	GGCT,CENPF,ERVMER34-1,IGDCC3,CDK1,PMAIP1,FDFT1
gene_set_query	113	ZNF354A	285.0	ARCHS4 Coexpression,242;Enrichr Queries,57;GTEx Coexpression,556	ABCB1,NRK,TREML2,NFE2L3,CDK1,SLC27A2,PGF
gene_set_query	114	SREBF1	285.3	Literature ChIP-seq,145;ARCHS4 Coexpression,540;ENCODE ChIP-seq,76;Enrichr Queries,612;ReMap ChIP-seq,253;GTEx Coexpression,86	ISYNA1,ABCB1,RNF128,SERINC2,FDFT1
gene_set_query	115	ZNF195	285.3	ARCHS4 Coexpression,245;Enrichr Queries,11;GTEx Coexpression,600	HPDL,CENPF,ABCB1,PARP1,CDK1,PMAIP1,PGF,FDFT1
gene_set_query	116	MXD3	287.3	ARCHS4 Coexpression,537;Enrichr Queries,100;GTEx Coexpression,225	CENPF,TREML2,CDK1,TREML3P,TYMS,DTL,PGF
gene_set_query	117	FOXB1	287.7	ARCHS4 Coexpression,512;Enrichr Queries,221;GTEx Coexpression,130	LGALS13,IGDCC3,PHYHIPL,PMAIP1,LRP2,TBX4
gene_set_query	118	NKX22	288.5	ARCHS4 Coexpression,207;GTEx Coexpression,370	GNAS,PHYHIPL,KCNK17
gene_set_query	119	FOXH1	289.0	ARCHS4 Coexpression,741;Enrichr Queries,102;GTEx Coexpression,24	HPDL,ABCB1,SPINT1,NFE2L3,PMAIP1,HMGCS2,SLC25A5,SERINC2,TBX4
gene_set_query	120	PATZ1	290.3	ARCHS4 Coexpression,69;Enrichr Queries,529;GTEx Coexpression,273	PARP1,IGDCC3,GNAS,LRP2
gene_set_query	121	ARNT	292.6	Literature ChIP-seq,124;ARCHS4 Coexpression,607;Enrichr Queries,518;ReMap ChIP-seq,15;GTEx Coexpression,199	ISYNA1,HIST1H2AI,SPINT1,PARP1,MAP7D2,HIST1H2AJ,GNAS,PHYHIPL,HIST1H3C,TBX4,SLC27A2
gene_set_query	122	MEF2B	293.0	ARCHS4 Coexpression,388;Enrichr Queries,305;ReMap ChIP-seq,228;GTEx Coexpression,251	ISYNA1,ABCB1,PARP1,TREML2,PMAIP1,TREML3P,PGF
gene_set_query	123	GATA3	294.5	Literature ChIP-seq,24;ARCHS4 Coexpression,440;ENCODE ChIP-seq,45;Enrichr Queries,140;ReMap ChIP-seq,209;GTEx Coexpression,909	STEAP3,ABCB1,NRK,TBX4,HPDL,RNF128,SPINT1,LGALS13,IGDCC3,GNAS,CDK1,FAM3B,PMAIP1,HMGCS2,HIST1H3C,FDFT1
gene_set_query	124	GRHL2	296.2	Literature ChIP-seq,101;ARCHS4 Coexpression,424;Enrichr Queries,314;ReMap ChIP-seq,151;GTEx Coexpression,491	SPINT1,PMAIP1,ANKRD65,PHYHIPL,TFCP2L1,HMGCS2
gene_set_query	125	IRF6	296.7	ARCHS4 Coexpression,78;Enrichr Queries,316;GTEx Coexpression,496	SPINT1,TFCP2L1,SERINC2
gene_set_query	126	NEUROG2	299.0	ARCHS4 Coexpression,114;Enrichr Queries,746;GTEx Coexpression,37	PARP1,IGDCC3,PMAIP1,LRP2,TYMS,DTL,LZTS1
gene_set_query	127	RAX	299.7	ARCHS4 Coexpression,37;Enrichr Queries,717;GTEx Coexpression,145	ISYNA1,IGDCC3,GNAS,LRP2,CGA,TBX4
gene_set_query	128	ELF1	301.6	Literature ChIP-seq,40;ARCHS4 Coexpression,700;ENCODE ChIP-seq,68;ReMap ChIP-seq,152;GTEx Coexpression,548	GGCT,ISYNA1,STEAP3,TREML2,CDK1,PHYHIPL,ANKRD65,TYMS,HIST1H3C,SERINC2,FDFT1
gene_set_query	129	SCX	302.0	ARCHS4 Coexpression,302	GNAS
gene_set_query	130	NKX21	305.5	ARCHS4 Coexpression,366;GTEx Coexpression,245	TFCP2L1,LRP2,TBX4
gene_set_query	131	ZNF580	306.0	ARCHS4 Coexpression,310;Enrichr Queries,286;GTEx Coexpression,322	ISYNA1,ABCB1,GNAS,PGF
gene_set_query	132	TFAP2A	307.8	Literature ChIP-seq,115;ARCHS4 Coexpression,158;ENCODE ChIP-seq,99;Enrichr Queries,526;ReMap ChIP-seq,241;GTEx Coexpression,708	GGCT,HPDL,PARP1,RNF128,LGALS13,GNAS,PMAIP1,TBX4,SERINC2
gene_set_query	133	ZNF732	308.0	ARCHS4 Coexpression,85;GTEx Coexpression,531	GGCT,IGDCC3,DTL,FDFT1
gene_set_query	134	ZNF274	308.3	Literature ChIP-seq,150;ARCHS4 Coexpression,818;ENCODE ChIP-seq,112;Enrichr Queries,350;ReMap ChIP-seq,66;GTEx Coexpression,354	STEAP3,HIST1H2AI,HIST1H2AJ,GNAS,PHYHIPL,PMAIP1,TYMS,PGF
gene_set_query	135	ARNTL2	309.0	ARCHS4 Coexpression,764;Enrichr Queries,92;GTEx Coexpression,71	CENPF,SMAGP,CDK1,NFE2L3,PMAIP1,DTL
gene_set_query	136	TGIF2	309.8	ARCHS4 Coexpression,14;Enrichr Queries,56;ReMap ChIP-seq,154;GTEx Coexpression,1015	GGCT,CENPF,PARP1,CDK1,PHYHIPL,ANKRD65,PMAIP1,TYMS,SLC25A5,HIST1H3C,DTL,FDFT1
gene_set_query	137	TEAD4	310.3	Literature ChIP-seq,128;ARCHS4 Coexpression,735;ENCODE ChIP-seq,88;Enrichr Queries,77;ReMap ChIP-seq,85;GTEx Coexpression,749	GGCT,CENPF,HIST1H2AI,PARP1,HIST1H2AJ,CDK1,PMAIP1,LRP2,HIST1H3C,TBX4,DTL,PGF
gene_set_query	138	GATA6	311.2	Literature ChIP-seq,38;ARCHS4 Coexpression,194;Enrichr Queries,923;ReMap ChIP-seq,139;GTEx Coexpression,262	GGCT,RNF128,SPINT1,SMAGP,NRK,FAM3B,PMAIP1,HMGCS2,LRP2,HIST1H3C,TBX4
gene_set_query	139	NR5A2	311.3	ARCHS4 Coexpression,375;Enrichr Queries,258;ReMap ChIP-seq,62;GTEx Coexpression,550	STEAP3,SPINT1,IGDCC3,FAM3B,TFCP2L1,HMGCS2,TBX4,ABCG2
gene_set_query	140	RARA	311.6	Literature ChIP-seq,133;ARCHS4 Coexpression,439;Enrichr Queries,530;ReMap ChIP-seq,251;GTEx Coexpression,205	ISYNA1,TREML2,GNAS,PMAIP1,TREML3P,FDFT1
gene_set_query	141	KDM2B	313.5	ARCHS4 Coexpression,436;GTEx Coexpression,191	PARP1,NFE2L3,PMAIP1
gene_set_query	142	RFX5	313.6	ARCHS4 Coexpression,496;ENCODE ChIP-seq,61;Enrichr Queries,214;ReMap ChIP-seq,167;GTEx Coexpression,630	GGCT,CENPF,PARP1,HIST1H2AI,HIST1H2AJ,GNAS,PMAIP1,HIST1H3C,SLC27A2,FDFT1
gene_set_query	143	MYC	314.2	Literature ChIP-seq,48;ARCHS4 Coexpression,543;ENCODE ChIP-seq,12;Enrichr Queries,264;ReMap ChIP-seq,266;GTEx Coexpression,752	GGCT,HPDL,ISYNA1,PARP1,HIST1H2AI,TREML2,CDK1,PMAIP1,SLC25A5,TYMS,DTL,FXN
gene_set_query	144	MSGN1	316.0	ARCHS4 Coexpression,104;Enrichr Queries,605;GTEx Coexpression,239	HPDL,SPINT1,SMAGP,SLC25A5,TBX4,PGF
gene_set_query	145	FOXD1	316.5	ARCHS4 Coexpression,299;GTEx Coexpression,334	STEAP3,TFPI2
gene_set_query	146	STAT3	318.2	Literature ChIP-seq,28;ARCHS4 Coexpression,914;ENCODE ChIP-seq,87;Enrichr Queries,482;ReMap ChIP-seq,170;GTEx Coexpression,228	ISYNA1,USP27X,PARP1,HIST1H2AI,PHYHIPL,PGF,MAP7D2,IGDCC3,GNAS,PMAIP1,CGA,HIST1H3C,DTL,FXN,SERINC2
gene_set_query	147	SOX12	318.3	ARCHS4 Coexpression,49;Enrichr Queries,638;GTEx Coexpression,268	ISYNA1,ABCB1,IGDCC3,GNAS,PGF
gene_set_query	148	NKX63	318.5	ARCHS4 Coexpression,5;GTEx Coexpression,632	RNF128,IGDCC3,MAP7D2,GNAS,ANKRD65,KCNK17
gene_set_query	149	GCM1	318.7	ARCHS4 Coexpression,21;Enrichr Queries,768;GTEx Coexpression,167	USP27X,SMAGP,NRK,TREML2,TREML3P,CGA,PGF
gene_set_query	150	ZIC3	320.0	Literature ChIP-seq,35;ARCHS4 Coexpression,152;Enrichr Queries,519;GTEx Coexpression,574	PARP1,NRK,IGDCC3,PMAIP1,CGA,SLC27A2,FDFT1
gene_set_query	151	ZNF138	325.7	ARCHS4 Coexpression,101;Enrichr Queries,12;GTEx Coexpression,864	CENPF,ABCB1,PARP1,NFE2L3,CDK1,PMAIP1,PHYHIPL,DTL,FDFT1
gene_set_query	152	GRHL3	329.0	ARCHS4 Coexpression,150;Enrichr Queries,582;GTEx Coexpression,255	SPINT1,SMAGP,PMAIP1,TFCP2L1,SERINC2
gene_set_query	153	MYBL1	329.0	Literature ChIP-seq,155;ARCHS4 Coexpression,258;Enrichr Queries,73;GTEx Coexpression,830	CENPF,HIST1H2AJ,CDK1,PMAIP1,TYMS,DTL
gene_set_query	154	CREB3L1	333.3	ARCHS4 Coexpression,231;Enrichr Queries,810;ReMap ChIP-seq,188;GTEx Coexpression,104	ISYNA1,FAM3B,SLC25A5,HIST1H3C,SERINC2,PGF
gene_set_query	155	DLX1	333.7	ARCHS4 Coexpression,40;Enrichr Queries,881;GTEx Coexpression,80	MAP7D2,PHYHIPL,LZTS1,PGF,FDFT1
gene_set_query	156	RBPJL	333.7	ARCHS4 Coexpression,367;Enrichr Queries,122;GTEx Coexpression,512	FAM3B,HMGCS2,LRP2,TBX4,PGF
gene_set_query	157	NR3C1	334.2	Literature ChIP-seq,27;ARCHS4 Coexpression,155;ENCODE ChIP-seq,105;Enrichr Queries,484;ReMap ChIP-seq,109;GTEx Coexpression,1125	ISYNA1,CENPF,HIST1H2AI,HIST1H2AJ,GNAS,CDK1,PMAIP1,TFCP2L1,HIST1H3C,SERINC2,ABCG2
gene_set_query	158	MBD4	334.4	ARCHS4 Coexpression,1166;ENCODE ChIP-seq,82;Enrichr Queries,45;ReMap ChIP-seq,2;GTEx Coexpression,377	PARP1,PHYHIPL,PCTP,TYMS,CENPF,TREML2,MAP7D2,NFE2L3,GNAS,CDK1,HMGCS2,CGA,FXN,HIST1H3C,DTL
gene_set_query	159	XBP1	335.8	ARCHS4 Coexpression,435;Enrichr Queries,333;ReMap ChIP-seq,77;GTEx Coexpression,498	HIST1H2AI,SPINT1,HIST1H2AJ,TREML2,FAM3B,GNAS,PMAIP1,SLC25A5,HIST1H3C
gene_set_query	160	ZNF837	336.0	ARCHS4 Coexpression,199;Enrichr Queries,395;GTEx Coexpression,414	HPDL,ISYNA1,ABCB1,RNF128,DTL
gene_set_query	161	PAX6	336.0	Literature ChIP-seq,143;ARCHS4 Coexpression,405;Enrichr Queries,449;ReMap ChIP-seq,24;GTEx Coexpression,659	HIST1H2AI,IGDCC3,HIST1H2AJ,NFE2L3,GNAS,ANKRD65,LRP2,HIST1H3C
gene_set_query	162	ESR2	340.6	Literature ChIP-seq,21;ARCHS4 Coexpression,1403;Enrichr Queries,82;ReMap ChIP-seq,119;GTEx Coexpression,78	HPDL,ABCB1,PARP1,NRK,IGDCC3,GNAS,CDK1,PCTP,SERINC2,PGF,ABCG2
gene_set_query	163	THAP1	342.6	ARCHS4 Coexpression,528;ENCODE ChIP-seq,110;Enrichr Queries,282;ReMap ChIP-seq,182;GTEx Coexpression,611	GGCT,ISYNA1,CDK1,ANKRD65,PMAIP1,FXN,PGF
gene_set_query	164	E2F8	343.0	ARCHS4 Coexpression,15;Enrichr Queries,186;GTEx Coexpression,828	CENPF,PARP1,CDK1,TYMS,DTL
gene_set_query	165	ZNF443	343.3	ARCHS4 Coexpression,93;Enrichr Queries,273;GTEx Coexpression,664	ABCB1,TREML2,DTL,PGF,FDFT1
gene_set_query	166	PAX9	344.0	ARCHS4 Coexpression,55;Enrichr Queries,811;GTEx Coexpression,166	STEAP3,SPINT1,SMAGP,TBX4,SERINC2
gene_set_query	167	ONECUT1	344.8	ARCHS4 Coexpression,465;Enrichr Queries,797;ReMap ChIP-seq,50;GTEx Coexpression,67	STEAP3,HIST1H2AI,HIST1H2AJ,TREML2,FAM3B,PCTP,HMGCS2,SLC27A2,HIST1H3C,TBX4
gene_set_query	168	SALL1	345.3	Literature ChIP-seq,159;ARCHS4 Coexpression,191;Enrichr Queries,857;GTEx Coexpression,174	PARP1,IGDCC3,LRP2,ABCG2
gene_set_query	169	ZIC5	345.7	ARCHS4 Coexpression,140;Enrichr Queries,272;GTEx Coexpression,625	CENPF,ERVMER34-1,PARP1,IGDCC3,PMAIP1,LRP2
gene_set_query	170	ZNF750	346.3	ARCHS4 Coexpression,452;Enrichr Queries,180;ReMap ChIP-seq,270;GTEx Coexpression,483	CENPF,SPINT1,PMAIP1,PGF,FDFT1
gene_set_query	171	PBX3	348.0	ARCHS4 Coexpression,684;ENCODE ChIP-seq,86;Enrichr Queries,476;ReMap ChIP-seq,86;GTEx Coexpression,408	CENPF,HIST1H2AI,NRK,HIST1H2AJ,CDK1,PMAIP1,HIST1H3C
gene_set_query	172	ZNF804B	349.3	ARCHS4 Coexpression,402;Enrichr Queries,474;GTEx Coexpression,172	ABCB1,TFCP2L1,LRP2
gene_set_query	173	IRF4	349.8	ARCHS4 Coexpression,869;ENCODE ChIP-seq,84;Enrichr Queries,680;ReMap ChIP-seq,110;GTEx Coexpression,6	PARP1,HIST1H2AI,LGALS13,HIST1H2AJ,CDK1,PMAIP1,TYMS,DTL,HIST1H3C
gene_set_query	174	TEAD2	351.5	ARCHS4 Coexpression,174;Enrichr Queries,287;ReMap ChIP-seq,65;GTEx Coexpression,880	CENPF,ISYNA1,HIST1H2AI,PARP1,HIST1H2AJ,IGDCC3,NFE2L3,CDK1,PGF
gene_set_query	175	SOHLH1	353.0	ARCHS4 Coexpression,370;Enrichr Queries,351;GTEx Coexpression,338	MAP7D2,TFCP2L1,DTL,PGF
gene_set_query	176	DLX4	354.5	Literature ChIP-seq,10;ARCHS4 Coexpression,148;Enrichr Queries,425;GTEx Coexpression,835	HPDL,LGALS13,TYMS,TBX4,PGF
gene_set_query	177	GATA1	355.0	Literature ChIP-seq,91;ARCHS4 Coexpression,719;ENCODE ChIP-seq,15;Enrichr Queries,698;ReMap ChIP-seq,43;GTEx Coexpression,564	STEAP3,HIST1H2AI,PARP1,HIST1H2AJ,TREML3P,TBX4,SPINT1,LGALS13,CDK1,NFE2L3,PMAIP1,HIST1H3C,SLC27A2,DTL,FDFT1,ABCG2
gene_set_query	178	TBX3	356.3	Literature ChIP-seq,96;ARCHS4 Coexpression,41;Enrichr Queries,1241;GTEx Coexpression,47	ABCB1,RNF128,NRK,LGALS13,IGDCC3,LRP2,CGA,PGF
gene_set_query	179	ZFP69	356.5	ARCHS4 Coexpression,415;GTEx Coexpression,298	TYMS,DTL
gene_set_query	180	ZNF256	358.0	ARCHS4 Coexpression,237;Enrichr Queries,43;GTEx Coexpression,794	CENPF,ABCB1,LGALS13,NFE2L3,PMAIP1,DTL,FDFT1
gene_set_query	181	MECOM	358.3	Literature ChIP-seq,125;ARCHS4 Coexpression,849;GTEx Coexpression,101	GGCT,FAM3B,SLC25A5,PGF
gene_set_query	182	FOXQ1	358.7	ARCHS4 Coexpression,64;Enrichr Queries,613;GTEx Coexpression,399	SPINT1,RNF128,LGALS13,PMAIP1,SERINC2
gene_set_query	183	CTCF	358.7	Literature ChIP-seq,116;ARCHS4 Coexpression,200;ENCODE ChIP-seq,9;Enrichr Queries,564;ReMap ChIP-seq,263;GTEx Coexpression,1000	HPDL,ISYNA1,CENPF,PARP1,SMAGP,GNAS,NFE2L3,LRP2,SLC27A2,FXN,DTL
gene_set_query	184	SOX9	359.2	Literature ChIP-seq,111;ARCHS4 Coexpression,371;Enrichr Queries,951;ReMap ChIP-seq,35;GTEx Coexpression,328	HIST1H2AI,SPINT1,RNF128,NRK,HIST1H2AJ,PHYHIPL,ANKRD65,PMAIP1,HIST1H3C,PGF
gene_set_query	185	DBX1	361.3	ARCHS4 Coexpression,219;Enrichr Queries,756;GTEx Coexpression,109	ISYNA1,IGDCC3,GNAS,TBX4,FDFT1
gene_set_query	186	SOX3	361.7	ARCHS4 Coexpression,508;Enrichr Queries,280;GTEx Coexpression,297	CENPF,IGDCC3,PHYHIPL,LRP2
gene_set_query	187	THYN1	363.0	ARCHS4 Coexpression,205;GTEx Coexpression,521	GGCT,ERVMER34-1,MAP7D2
gene_set_query	188	VDR	364.0	Literature ChIP-seq,22;ARCHS4 Coexpression,190;Enrichr Queries,1272;ReMap ChIP-seq,114;GTEx Coexpression,222	SPINT1,HIST1H2AI,HIST1H2AJ,SERINC2,HIST1H3C,FDFT1
gene_set_query	189	ZNF317	364.7	ARCHS4 Coexpression,419;Enrichr Queries,174;GTEx Coexpression,501	ABCB1,PARP1,NFE2L3,PMAIP1,FDFT1
gene_set_query	190	PPARD	364.8	Literature ChIP-seq,17;ARCHS4 Coexpression,362;Enrichr Queries,910;GTEx Coexpression,170	GGCT,SPINT1,SMAGP,HMGCS2,SERINC2,PGF
gene_set_query	191	ZIK1	366.7	ARCHS4 Coexpression,255;Enrichr Queries,71;GTEx Coexpression,774	CENPF,ABCB1,CDK1,DTL,PGF,FDFT1
gene_set_query	192	ZNF589	368.0	ARCHS4 Coexpression,151;Enrichr Queries,275;ReMap ChIP-seq,118;GTEx Coexpression,928	ISYNA1,PARP1,TREML2,NFE2L3,PMAIP1,HIST1H3C
gene_set_query	193	HOXD4	368.3	ARCHS4 Coexpression,331;Enrichr Queries,437;GTEx Coexpression,337	NRK,TYMS,TBX4,PGF
gene_set_query	194	ASCL1	368.5	ARCHS4 Coexpression,789;Enrichr Queries,421;ReMap ChIP-seq,149;GTEx Coexpression,115	ISYNA1,SPINT1,GNAS,CDK1,PHYHIPL,ANKRD65
gene_set_query	195	HOXB9	368.7	ARCHS4 Coexpression,475;Enrichr Queries,475;GTEx Coexpression,156	PARP1,PMAIP1,HMGCS2,SLC25A5,PGF
gene_set_query	196	CTCFL	369.6	ARCHS4 Coexpression,1066;ENCODE ChIP-seq,26;Enrichr Queries,133;ReMap ChIP-seq,211;GTEx Coexpression,412	ISYNA1,USP27X,PARP1,PCTP,TFCP2L1,CENPF,LGALS13,NFE2L3,ANKRD65,PMAIP1,DTL,SLC27A2,FXN
gene_set_query	197	FOXD4L1	370.3	ARCHS4 Coexpression,298;Enrichr Queries,247;GTEx Coexpression,566	IGDCC3,HIST1H2AJ,LZTS1,TBX4,PGF
gene_set_query	198	MNX1	370.5	Literature ChIP-seq,30;ARCHS4 Coexpression,160;Enrichr Queries,750;GTEx Coexpression,542	CRHBP,CENPF,ABCB1,HIST1H2AI,SPINT1,MAP7D2,IGDCC3,FAM3B,GNAS,SERINC2,FDFT1
gene_set_query	199	SLC2A4RG	371.0	ARCHS4 Coexpression,304;Enrichr Queries,415;GTEx Coexpression,394	ABCB1,MAP7D2,TYMS,SERINC2
gene_set_query	200	HMX1	372.3	ARCHS4 Coexpression,130;Enrichr Queries,712;GTEx Coexpression,275	ISYNA1,PARP1,PHYHIPL,TBX4
gene_set_query	201	HAND1	374.3	ARCHS4 Coexpression,12;Enrichr Queries,431;GTEx Coexpression,680	ISYNA1,IGDCC3,CGA,TBX4,PGF,ABCG2
gene_set_query	202	ZNF626	374.3	ARCHS4 Coexpression,654;Enrichr Queries,128;GTEx Coexpression,341	CENPF,ABCB1,NRK,LGALS13,PMAIP1
gene_set_query	203	TFCP2L1	375.3	ARCHS4 Coexpression,72;Enrichr Queries,897;GTEx Coexpression,157	SPINT1,LRP2,SERINC2
gene_set_query	204	NKRF	376.0	ARCHS4 Coexpression,211;Enrichr Queries,322;GTEx Coexpression,595	PARP1,MAP7D2,CDK1,SLC25A5,DTL
gene_set_query	205	HOXA1	378.3	ARCHS4 Coexpression,143;Enrichr Queries,498;GTEx Coexpression,494	SMAGP,PMAIP1,TYMS,SERINC2,PGF
gene_set_query	206	ZNF280A	378.7	ARCHS4 Coexpression,1021;Enrichr Queries,32;GTEx Coexpression,83	ABCB1,RNF128,TFPI2,CDK1,PMAIP1,PGF,ABCG2
gene_set_query	207	HOXA9	379.8	ARCHS4 Coexpression,35;Enrichr Queries,440;ReMap ChIP-seq,38;GTEx Coexpression,1006	ABCB1,HIST1H2AI,PARP1,HIST1H2AJ,MAP7D2,PMAIP1,KCNK17,TYMS,HIST1H3C,PGF
gene_set_query	208	ZNF746	380.7	ARCHS4 Coexpression,385;Enrichr Queries,499;GTEx Coexpression,258	ABCB1,TREML2,TREML3P,PGF
gene_set_query	209	ZNF296	380.7	ARCHS4 Coexpression,411;Enrichr Queries,62;GTEx Coexpression,669	HPDL,ABCB1,SPINT1,LGALS13,NFE2L3,PMAIP1
gene_set_query	210	RFX8	381.0	ARCHS4 Coexpression,665;GTEx Coexpression,97	CENPF,TFPI2
gene_set_query	211	CSRNP2	381.0	ARCHS4 Coexpression,579;GTEx Coexpression,183	MAP7D2,IGDCC3
gene_set_query	212	FOXI2	381.3	ARCHS4 Coexpression,129;Enrichr Queries,774;GTEx Coexpression,241	SPINT1,SMAGP,TREML2,TBX4
gene_set_query	213	CREB5	381.7	ARCHS4 Coexpression,154;Enrichr Queries,820;GTEx Coexpression,171	TREML2,PMAIP1,PHYHIPL,TREML3P
gene_set_query	214	ZNF134	384.3	ARCHS4 Coexpression,269;Enrichr Queries,138;GTEx Coexpression,746	ABCB1,PARP1,NFE2L3,PMAIP1,FDFT1
gene_set_query	215	HOXD13	387.3	Literature ChIP-seq,70;ARCHS4 Coexpression,169;Enrichr Queries,404;GTEx Coexpression,906	CENPF,ABCB1,PARP1,TBX4,DTL
gene_set_query	216	REST	387.3	Literature ChIP-seq,67;ARCHS4 Coexpression,235;ENCODE ChIP-seq,36;Enrichr Queries,1331;ReMap ChIP-seq,47;GTEx Coexpression,608	ISYNA1,STEAP3,HIST1H2AI,PARP1,HIST1H2AJ,PHYHIPL,LGALS13,MAP7D2,CDK1,GNAS,PMAIP1,HIST1H3C,FDFT1,ABCG2
gene_set_query	217	LIN28B	389.0	ARCHS4 Coexpression,57;Enrichr Queries,37;GTEx Coexpression,1073	CENPF,PARP1,IGDCC3,CDK1,PMAIP1,LRP2,DTL
gene_set_query	218	NFE2	390.6	ARCHS4 Coexpression,423;ENCODE ChIP-seq,102;Enrichr Queries,1092;ReMap ChIP-seq,115;GTEx Coexpression,221	ISYNA1,HIST1H2AI,LGALS13,TREML2,HIST1H2AJ,TREML3P,HIST1H3C,FDFT1
gene_set_query	219	ZSCAN21	391.0	ARCHS4 Coexpression,116;Enrichr Queries,331;GTEx Coexpression,726	ABCB1,LZTS1,PGF,FDFT1
gene_set_query	220	JUN	391.7	Literature ChIP-seq,86;ARCHS4 Coexpression,107;ENCODE ChIP-seq,49;Enrichr Queries,508;ReMap ChIP-seq,164;GTEx Coexpression,1436	GGCT,ABCB1,HIST1H2AJ,MAP7D2,GNAS,FAM3B,PMAIP1,CGA,SLC25A5,HIST1H3C
gene_set_query	221	NKX23	392.0	ARCHS4 Coexpression,97;GTEx Coexpression,687	CRHBP,ISYNA1
gene_set_query	222	GCM2	393.0	ARCHS4 Coexpression,390;Enrichr Queries,741;GTEx Coexpression,48	STEAP3,IGDCC3,LZTS1,TBX4
gene_set_query	223	MTERF3	393.0	ARCHS4 Coexpression,133;GTEx Coexpression,653	GGCT,SLC25A5,FXN
gene_set_query	224	HSFY1	393.5	ARCHS4 Coexpression,656;GTEx Coexpression,131	SMAGP,FAM3B
gene_set_query	225	IRF1	393.7	Literature ChIP-seq,69;ARCHS4 Coexpression,778;ENCODE ChIP-seq,97;Enrichr Queries,422;ReMap ChIP-seq,84;GTEx Coexpression,912	STEAP3,CENPF,HIST1H2AI,LGALS13,HIST1H2AJ,CDK1,PMAIP1,SLC25A5,TYMS,HIST1H3C,FXN
gene_set_query	226	FOXI1	395.3	ARCHS4 Coexpression,503;Enrichr Queries,453;GTEx Coexpression,230	TFCP2L1,LRP2,HMGCS2
gene_set_query	227	ZNF536	395.7	ARCHS4 Coexpression,493;Enrichr Queries,577;GTEx Coexpression,117	PHYHIPL,ANKRD65,LRP2,LZTS1
gene_set_query	228	MLX	395.7	ARCHS4 Coexpression,469;Enrichr Queries,354;GTEx Coexpression,364	ABCB1,SLC25A5,FXN,PGF
gene_set_query	229	SPI1	396.7	Literature ChIP-seq,46;ARCHS4 Coexpression,809;ENCODE ChIP-seq,53;Enrichr Queries,1096;ReMap ChIP-seq,212;GTEx Coexpression,164	HPDL,USP27X,SMAGP,LGALS13,TREML2,CDK1,PMAIP1,TREML3P,PCTP,HMGCS2,SERINC2
gene_set_query	230	SMYD3	397.0	ARCHS4 Coexpression,301;GTEx Coexpression,493	MAP7D2,SLC25A5
gene_set_query	231	ZNF177	397.3	ARCHS4 Coexpression,372;Enrichr Queries,451;GTEx Coexpression,369	ABCB1,IGDCC3,PHYHIPL,SLC27A2
gene_set_query	232	ZNF266	398.3	ARCHS4 Coexpression,254;Enrichr Queries,114;GTEx Coexpression,827	LGALS13,PMAIP1,TBX4,PGF,FDFT1
gene_set_query	233	UNCX	399.7	ARCHS4 Coexpression,305;Enrichr Queries,412;GTEx Coexpression,482	IGDCC3,GNAS,TBX4
gene_set_query	234	ASCL3	401.0	ARCHS4 Coexpression,583;Enrichr Queries,561;GTEx Coexpression,59	ABCB1,SPINT1,TFCP2L1,SERINC2
gene_set_query	235	ZNF257	401.7	ARCHS4 Coexpression,1135;Enrichr Queries,47;GTEx Coexpression,23	CENPF,ABCB1,TFPI2,CDK1,PMAIP1,TYMS,DTL,ABCG2
gene_set_query	236	TBX22	403.0	ARCHS4 Coexpression,396;Enrichr Queries,438;GTEx Coexpression,375	ISYNA1,NRK,SLC25A5,TBX4
gene_set_query	237	ZNF415	403.3	ARCHS4 Coexpression,952;Enrichr Queries,108;GTEx Coexpression,150	ABCB1,LGALS13,IGDCC3,TFPI2,NFE2L3,PHYHIPL,PMAIP1
gene_set_query	238	GTF3A	403.7	ARCHS4 Coexpression,380;Enrichr Queries,198;GTEx Coexpression,633	GNAS,CDK1,SLC25A5,TYMS,FXN
gene_set_query	239	ZSCAN10	404.0	ARCHS4 Coexpression,176;Enrichr Queries,6;GTEx Coexpression,1030	ISYNA1,PARP1,SPINT1,IGDCC3,NFE2L3,PMAIP1,TFCP2L1,SLC27A2
gene_set_query	240	PIN1	404.5	ARCHS4 Coexpression,646;GTEx Coexpression,163	MAP7D2,PHYHIPL
gene_set_query	241	GSX1	405.7	ARCHS4 Coexpression,115;Enrichr Queries,719;GTEx Coexpression,383	PHYHIPL,TBX4,LZTS1
gene_set_query	242	ZNF763	407.3	ARCHS4 Coexpression,457;Enrichr Queries,356;GTEx Coexpression,409	ABCB1,LGALS13,TREML2,PMAIP1,PGF
gene_set_query	243	ZNF678	408.0	ARCHS4 Coexpression,264;Enrichr Queries,203;GTEx Coexpression,757	CENPF,PARP1,PMAIP1,DTL
gene_set_query	244	DUX4	410.0	ARCHS4 Coexpression,641;ReMap ChIP-seq,179	CDK1,PHYHIPL
gene_set_query	245	HES3	411.0	ARCHS4 Coexpression,153;Enrichr Queries,907;GTEx Coexpression,173	PARP1,MAP7D2,IGDCC3,NFE2L3
gene_set_query	246	CEBPZ	411.8	ARCHS4 Coexpression,67;ENCODE ChIP-seq,93;Enrichr Queries,648;ReMap ChIP-seq,186;GTEx Coexpression,1065	GGCT,PARP1,CDK1,HMGCS2,HIST1H3C,DTL
gene_set_query	247	ZNF202	412.3	ARCHS4 Coexpression,58;Enrichr Queries,31;GTEx Coexpression,1148	CENPF,ABCB1,PARP1,NFE2L3,PMAIP1,DTL,PGF
gene_set_query	248	ARID3A	412.4	ARCHS4 Coexpression,181;ENCODE ChIP-seq,109;Enrichr Queries,1001;ReMap ChIP-seq,155;GTEx Coexpression,616	USP27X,HIST1H2AI,TREML2,HIST1H2AJ,IGDCC3,PMAIP1,HIST1H3C
gene_set_query	249	NKX24	412.5	ARCHS4 Coexpression,464;GTEx Coexpression,361	ISYNA1,PARP1
gene_set_query	250	TBXT	414.0	ARCHS4 Coexpression,863;Enrichr Queries,730;ReMap ChIP-seq,11;GTEx Coexpression,52	ISYNA1,IGDCC3,PMAIP1,PCTP,KCNK17,TYMS,DTL,LZTS1,TBX4
gene_set_query	251	TGIF1	414.3	ARCHS4 Coexpression,39;Enrichr Queries,619;GTEx Coexpression,585	ERVMER34-1,MAP7D2,CDK1,GNAS,NFE2L3,PMAIP1
gene_set_query	252	ZFP42	415.8	Literature ChIP-seq,65;ARCHS4 Coexpression,131;Enrichr Queries,97;GTEx Coexpression,1370	CENPF,ERVMER34-1,IGDCC3,NFE2L3,GNAS,PMAIP1,TFCP2L1,LRP2,DTL,ABCG2
gene_set_query	253	SP1	416.0	ARCHS4 Coexpression,786;ENCODE ChIP-seq,13;Enrichr Queries,623;ReMap ChIP-seq,113;GTEx Coexpression,545	GGCT,ISYNA1,CENPF,HIST1H2AI,PARP1,RNF128,HIST1H2AJ,CDK1,PHYHIPL,HIST1H3C,FDFT1
gene_set_query	254	ZNF215	416.0	ARCHS4 Coexpression,1209;Enrichr Queries,17;GTEx Coexpression,22	HPDL,CENPF,ABCB1,CDK1,NFE2L3,PMAIP1,TYMS,DTL
gene_set_query	255	PPARA	418.3	ARCHS4 Coexpression,333;Enrichr Queries,516;GTEx Coexpression,406	ABCB1,USP27X,HMGCS2,FXN
gene_set_query	256	PRDM13	419.3	ARCHS4 Coexpression,427;Enrichr Queries,814;GTEx Coexpression,17	PARP1,CDK1,PMAIP1,TYMS,DTL,TBX4
gene_set_query	257	FOSL2	421.0	ARCHS4 Coexpression,667;ENCODE ChIP-seq,24;Enrichr Queries,1003;ReMap ChIP-seq,257;GTEx Coexpression,154	GGCT,SPINT1,MAP7D2,PHYHIPL,PMAIP1,HIST1H3C
gene_set_query	258	ZNF331	421.0	ARCHS4 Coexpression,695;Enrichr Queries,225;GTEx Coexpression,343	ABCB1,LGALS13,PMAIP1,CGA
gene_set_query	259	CXXC5	421.5	ARCHS4 Coexpression,236;GTEx Coexpression,607	IGDCC3,GNAS
gene_set_query	260	NFYB	421.6	ARCHS4 Coexpression,120;ENCODE ChIP-seq,41;Enrichr Queries,338;ReMap ChIP-seq,46;GTEx Coexpression,1563	GGCT,CENPF,HIST1H2AI,PARP1,HIST1H2AJ,CDK1,SLC25A5,HIST1H3C,DTL,FDFT1
gene_set_query	261	ZNF600	421.7	ARCHS4 Coexpression,854;Enrichr Queries,22;GTEx Coexpression,389	ABCB1,LGALS13,NFE2L3,PMAIP1,PGF,ABCG2
gene_set_query	262	TIGD7	421.7	ARCHS4 Coexpression,246;Enrichr Queries,116;GTEx Coexpression,903	ABCB1,NFE2L3,PMAIP1,PHYHIPL,PGF
gene_set_query	263	TCF21	422.3	Literature ChIP-seq,138;ARCHS4 Coexpression,111;Enrichr Queries,839;GTEx Coexpression,601	LGALS13,TFPI2,HMGCS2,TBX4
gene_set_query	264	RELA	422.8	Literature ChIP-seq,92;ARCHS4 Coexpression,1010;ENCODE ChIP-seq,4;Enrichr Queries,1037;ReMap ChIP-seq,161;GTEx Coexpression,233	ABCB1,SPINT1,HIST1H2AI,PARP1,MAP7D2,TFPI2,GNAS,PHYHIPL,PMAIP1,ANKRD65,TYMS,HIST1H3C
gene_set_query	265	SALL3	423.0	ARCHS4 Coexpression,112;Enrichr Queries,822;GTEx Coexpression,335	CENPF,PHYHIPL,PMAIP1
gene_set_query	266	ZFAT	424.7	ARCHS4 Coexpression,13;Enrichr Queries,1208;GTEx Coexpression,53	PSG8,NRK,LGALS13,TFPI2,PMAIP1,TYMS,CGA,DTL
gene_set_query	267	CCDC17	425.5	ARCHS4 Coexpression,202;GTEx Coexpression,649	STEAP3,TBX4,SLC27A2
gene_set_query	268	ZKSCAN1	425.6	ARCHS4 Coexpression,752;ENCODE ChIP-seq,91;Enrichr Queries,1171;ReMap ChIP-seq,99;GTEx Coexpression,15	STEAP3,ISYNA1,HIST1H2AI,PARP1,HIST1H2AJ,GGCT,RNF128,SPINT1,CDK1,HMGCS2,SERINC2,HIST1H3C
gene_set_query	269	TERF1	425.8	ARCHS4 Coexpression,22;Enrichr Queries,70;ReMap ChIP-seq,280;GTEx Coexpression,1331	GGCT,CENPF,ERVMER34-1,PARP1,CDK1,PMAIP1,DTL,FDFT1
gene_set_query	270	ZNF157	427.0	ARCHS4 Coexpression,600;Enrichr Queries,191;GTEx Coexpression,490	ABCB1,IGDCC3,TFPI2,PMAIP1,LZTS1
gene_set_query	271	ZBTB33	427.0	ARCHS4 Coexpression,1252;ENCODE ChIP-seq,65;Enrichr Queries,545;ReMap ChIP-seq,136;GTEx Coexpression,137	HIST1H2AI,HIST1H2AJ,NFE2L3,GNAS,PMAIP1,SLC25A5,HIST1H3C
gene_set_query	272	BCL6	427.8	Literature ChIP-seq,58;ARCHS4 Coexpression,497;Enrichr Queries,943;ReMap ChIP-seq,104;GTEx Coexpression,537	ISYNA1,HIST1H2AI,PARP1,RNF128,TREML2,HIST1H2AJ,NFE2L3,PMAIP1,SLC25A5,TYMS,HIST1H3C,ABCG2
gene_set_query	273	PRDM6	428.0	ARCHS4 Coexpression,34;Enrichr Queries,816;GTEx Coexpression,434	SMAGP,TREML2,KCNK17,TBX4
gene_set_query	274	ZNF165	428.5	ARCHS4 Coexpression,2;Enrichr Queries,7;ReMap ChIP-seq,291;GTEx Coexpression,1414	ABCB1,SMAGP,NRK,LRP2,CENPF,SPINT1,NFE2L3,CDK1,FAM3B,PMAIP1,SLC25A5,CGA,SLC27A2,DTL
gene_set_query	275	ANHX	428.5	ARCHS4 Coexpression,392;GTEx Coexpression,465	ISYNA1,MAP7D2
gene_set_query	276	C11ORF95	430.0	GTEx Coexpression,430	FDFT1
gene_set_query	277	KLF4	430.4	Literature ChIP-seq,33;ARCHS4 Coexpression,661;Enrichr Queries,574;ReMap ChIP-seq,171;GTEx Coexpression,713	ISYNA1,CENPF,USP27X,SPINT1,PARP1,LGALS13,PMAIP1,HIST1H3C,DTL,FDFT1
gene_set_query	278	BARX2	431.0	ARCHS4 Coexpression,447;Enrichr Queries,585;GTEx Coexpression,261	SPINT1,SMAGP,PMAIP1,TFCP2L1
gene_set_query	279	CEBPB	431.8	Literature ChIP-seq,76;ARCHS4 Coexpression,955;ENCODE ChIP-seq,18;Enrichr Queries,825;ReMap ChIP-seq,82;GTEx Coexpression,635	GGCT,ERVMER34-1,USP27X,HIST1H2AI,PARP1,HIST1H2AJ,FAM3B,PMAIP1,TREML3P,HMGCS2,HIST1H3C,DTL
gene_set_query	280	SMAD3	432.0	Literature ChIP-seq,84;ARCHS4 Coexpression,1022;Enrichr Queries,904;ReMap ChIP-seq,7;GTEx Coexpression,143	STEAP3,HIST1H2AI,SPINT1,PARP1,IGDCC3,HIST1H2AJ,TFPI2,PHYHIPL,PMAIP1,HIST1H3C,SERINC2,DTL
gene_set_query	281	RARG	432.0	Literature ChIP-seq,93;ARCHS4 Coexpression,198;Enrichr Queries,959;GTEx Coexpression,478	HPDL,SPINT1,SERINC2,PGF
gene_set_query	282	ZBED4	433.0	ARCHS4 Coexpression,563;Enrichr Queries,674;GTEx Coexpression,62	HPDL,CENPF,PARP1,CDK1,TYMS,DTL
gene_set_query	283	ZNF724	433.5	ARCHS4 Coexpression,855;GTEx Coexpression,12	CENPF,CDK1,PMAIP1,TYMS,DTL
gene_set_query	284	ZNF581	433.7	ARCHS4 Coexpression,386;Enrichr Queries,223;GTEx Coexpression,692	CENPF,PMAIP1,SLC25A5,FDFT1
gene_set_query	285	BATF	433.8	ARCHS4 Coexpression,766;ENCODE ChIP-seq,64;Enrichr Queries,677;ReMap ChIP-seq,75;GTEx Coexpression,587	HIST1H2AI,LGALS13,TREML2,HIST1H2AJ,PMAIP1,HIST1H3C
gene_set_query	286	PRMT3	436.0	ARCHS4 Coexpression,19;Enrichr Queries,106;GTEx Coexpression,1183	GGCT,CENPF,PARP1,CDK1,TYMS,SLC25A5,DTL
gene_set_query	287	CDX4	436.0	ARCHS4 Coexpression,52;Enrichr Queries,251;GTEx Coexpression,1005	GGCT,ABCB1,ERVMER34-1,NRK,SLC25A5,PGF
gene_set_query	288	ETV3L	436.7	ARCHS4 Coexpression,738;Enrichr Queries,543;GTEx Coexpression,29	ABCB1,PARP1,TFPI2,PMAIP1,TYMS,DTL
gene_set_query	289	SOX11	438.2	Literature ChIP-seq,81;ARCHS4 Coexpression,1051;Enrichr Queries,501;ReMap ChIP-seq,277;GTEx Coexpression,281	CENPF,CDK1,PHYHIPL,SLC27A2,ABCG2
gene_set_query	290	PRDM1	438.2	ARCHS4 Coexpression,987;ENCODE ChIP-seq,14;Enrichr Queries,859;ReMap ChIP-seq,128;GTEx Coexpression,203	GGCT,USP27X,SPINT1,SMAGP,NFE2L3,PMAIP1,PCTP,TYMS,DTL
gene_set_query	291	HOXB7	439.4	Literature ChIP-seq,126;ARCHS4 Coexpression,281;Enrichr Queries,556;ReMap ChIP-seq,292;GTEx Coexpression,942	SMAGP,LGALS13,PCTP,TBX4,PGF
gene_set_query	292	TLX2	439.7	ARCHS4 Coexpression,214;Enrichr Queries,725;GTEx Coexpression,380	ABCB1,HIST1H2AI,PARP1,TBX4
gene_set_query	293	ZNF749	439.7	ARCHS4 Coexpression,38;Enrichr Queries,175;GTEx Coexpression,1106	CENPF,ABCB1,ERVMER34-1,PMAIP1,SLC25A5,DTL
gene_set_query	294	ZNF398	442.3	ARCHS4 Coexpression,195;Enrichr Queries,361;GTEx Coexpression,771	ABCB1,PARP1,NFE2L3,PMAIP1
gene_set_query	295	IKZF2	442.7	ARCHS4 Coexpression,620;Enrichr Queries,678;GTEx Coexpression,30	LGALS13,CDK1,PMAIP1,TYMS,DTL
gene_set_query	296	GTF2I	443.0	ARCHS4 Coexpression,443	PARP1
gene_set_query	297	TBX10	443.0	ARCHS4 Coexpression,28;Enrichr Queries,141;GTEx Coexpression,1160	ABCB1,SPINT1,FAM3B,HMGCS2,SLC27A2,SERINC2,ABCG2
gene_set_query	298	PURG	443.5	ARCHS4 Coexpression,282;GTEx Coexpression,605	IGDCC3,PHYHIPL
gene_set_query	299	ZKSCAN4	444.3	ARCHS4 Coexpression,652;Enrichr Queries,303;GTEx Coexpression,378	NFE2L3,PMAIP1,DTL,PGF
gene_set_query	300	ZNF845	445.0	ARCHS4 Coexpression,228;Enrichr Queries,130;GTEx Coexpression,977	CENPF,ABCB1,NFE2L3,GNAS,PMAIP1
gene_set_query	301	ZNF212	446.3	ARCHS4 Coexpression,935;Enrichr Queries,217;GTEx Coexpression,187	ABCB1,SPINT1,SMAGP,PMAIP1,PGF,FDFT1
gene_set_query	302	SOX1	446.7	ARCHS4 Coexpression,483;Enrichr Queries,721;GTEx Coexpression,136	MAP7D2,IGDCC3,GNAS,PHYHIPL
gene_set_query	303	ZNF146	447.3	ARCHS4 Coexpression,54;Enrichr Queries,150;GTEx Coexpression,1138	CENPF,PARP1,CDK1,DTL,FDFT1
gene_set_query	304	NR2F1	447.5	ARCHS4 Coexpression,317;Enrichr Queries,861;ReMap ChIP-seq,250;GTEx Coexpression,362	ISYNA1,IGDCC3,ANKRD65,PGF
gene_set_query	305	ALX3	447.7	ARCHS4 Coexpression,556;Enrichr Queries,732;GTEx Coexpression,55	ABCB1,GNAS,CGA,TBX4,ABCG2
gene_set_query	306	ZBTB42	448.5	ARCHS4 Coexpression,417;GTEx Coexpression,480	SPINT1,FAM3B
gene_set_query	307	EOMES	449.0	Literature ChIP-seq,19;ARCHS4 Coexpression,517;Enrichr Queries,533;ReMap ChIP-seq,236;GTEx Coexpression,940	USP27X,PARP1,RNF128,LGALS13,GNAS,PMAIP1,SLC25A5,HIST1H3C,LZTS1,ABCG2,FDFT1
gene_set_query	308	TFDP3	449.3	ARCHS4 Coexpression,791;Enrichr Queries,202;GTEx Coexpression,355	ISYNA1,RNF128,CDK1,PMAIP1,TBX4
gene_set_query	309	AHRR	449.5	ARCHS4 Coexpression,888;GTEx Coexpression,11	CENPF,CDK1,PMAIP1,TYMS,DTL
gene_set_query	310	PPARG	451.6	Literature ChIP-seq,49;ARCHS4 Coexpression,1520;Enrichr Queries,328;ReMap ChIP-seq,79;GTEx Coexpression,282	GGCT,LGALS13,CDK1,PMAIP1,PCTP,HMGCS2,HIST1H3C,SERINC2,FXN,PGF
gene_set_query	311	OLIG1	452.7	ARCHS4 Coexpression,227;Enrichr Queries,817;GTEx Coexpression,314	PHYHIPL,LZTS1
gene_set_query	312	BHLHE40	452.8	ARCHS4 Coexpression,466;ENCODE ChIP-seq,59;ReMap ChIP-seq,225;GTEx Coexpression,1061	ISYNA1,CENPF,GNAS,CDK1,ANKRD65,DTL,SERINC2
gene_set_query	313	HES2	453.0	ARCHS4 Coexpression,963;Enrichr Queries,181;GTEx Coexpression,215	SPINT1,SMAGP,PMAIP1,TFCP2L1,SERINC2,PGF
gene_set_query	314	HES1	453.0	ARCHS4 Coexpression,569;Enrichr Queries,478;ReMap ChIP-seq,289;GTEx Coexpression,476	SPINT1,CDK1,PMAIP1
gene_set_query	315	CENPS	455.5	ARCHS4 Coexpression,142;GTEx Coexpression,769	GGCT,SLC25A5
gene_set_query	316	ISL2	455.7	ARCHS4 Coexpression,312;Enrichr Queries,413;GTEx Coexpression,642	TREML2,PMAIP1,TYMS,TBX4
gene_set_query	317	BNC1	456.0	ARCHS4 Coexpression,218;Enrichr Queries,263;GTEx Coexpression,887	TFPI2,NFE2L3,TFCP2L1,SERINC2,PGF
gene_set_query	318	HEY1	457.0	ARCHS4 Coexpression,252;Enrichr Queries,847;GTEx Coexpression,272	PHYHIPL,LZTS1,PGF
gene_set_query	319	NANOGP8	457.5	ARCHS4 Coexpression,27;GTEx Coexpression,888	GGCT,SLC25A5,DTL,FDFT1
gene_set_query	320	NEUROD4	458.0	ARCHS4 Coexpression,277;Enrichr Queries,972;GTEx Coexpression,125	IGDCC3,GNAS,PHYHIPL,CGA
gene_set_query	321	ZBTB3	458.0	ARCHS4 Coexpression,807;Enrichr Queries,75;GTEx Coexpression,492	ABCB1,TREML2,NFE2L3,PMAIP1,DTL,PGF
gene_set_query	322	ESRRA	459.0	ARCHS4 Coexpression,324;ENCODE ChIP-seq,75;Enrichr Queries,696;ReMap ChIP-seq,196;GTEx Coexpression,1004	ABCB1,SPINT1,SLC25A5,TYMS,SERINC2
gene_set_query	323	RAG1	459.0	ARCHS4 Coexpression,376;Enrichr Queries,353;GTEx Coexpression,648	CENPF,ABCB1,RNF128,TYMS,ABCG2
gene_set_query	324	SIX6	459.3	ARCHS4 Coexpression,506;Enrichr Queries,740;GTEx Coexpression,132	GNAS,CGA,TBX4,FDFT1
gene_set_query	325	PROX1	459.8	ARCHS4 Coexpression,137;Enrichr Queries,1310;ReMap ChIP-seq,190;GTEx Coexpression,202	STEAP3,RNF128,PMAIP1,HMGCS2,SLC27A2,HIST1H3C
gene_set_query	326	ZNF217	460.0	Literature ChIP-seq,103;ARCHS4 Coexpression,820;ENCODE ChIP-seq,20;Enrichr Queries,802;ReMap ChIP-seq,178;GTEx Coexpression,837	GGCT,CENPF,SPINT1,PARP1,NRK,TFPI2,NFE2L3,CDK1,PMAIP1,SLC27A2,ABCG2
gene_set_query	327	SP8	460.0	ARCHS4 Coexpression,225;Enrichr Queries,445;GTEx Coexpression,710	ISYNA1,IGDCC3,LRP2
gene_set_query	328	ZNF582	460.0	ARCHS4 Coexpression,924;Enrichr Queries,349;GTEx Coexpression,107	ABCB1,SPINT1,NFE2L3,SLC25A5,PGF
gene_set_query	329	MTF1	461.5	ARCHS4 Coexpression,774;GTEx Coexpression,149	TREML2,TREML3P
gene_set_query	330	PCGF6	461.7	ARCHS4 Coexpression,358;Enrichr Queries,48;GTEx Coexpression,979	CENPF,PARP1,CDK1,TYMS,DTL,PGF
gene_set_query	331	ELK1	463.0	Literature ChIP-seq,71;ARCHS4 Coexpression,1370;ENCODE ChIP-seq,90;ReMap ChIP-seq,265;GTEx Coexpression,519	GGCT,HPDL,ISYNA1,PARP1,MAP7D2,ANKRD65,TFCP2L1
gene_set_query	332	ARID3C	463.0	ARCHS4 Coexpression,201;GTEx Coexpression,725	HMGCS2,SLC27A2
gene_set_query	333	NKX32	463.0	ARCHS4 Coexpression,164;GTEx Coexpression,762	ISYNA1,IGDCC3
gene_set_query	334	NHLH1	463.3	ARCHS4 Coexpression,398;Enrichr Queries,844;GTEx Coexpression,148	CENPF,TREML2,IGDCC3,TREML3P
gene_set_query	335	ZNF318	464.5	ARCHS4 Coexpression,582;Enrichr Queries,1107;ReMap ChIP-seq,120;GTEx Coexpression,49	CENPF,PMAIP1,TYMS,DTL,HIST1H3C
gene_set_query	336	FOXD4	465.7	ARCHS4 Coexpression,498;Enrichr Queries,411;GTEx Coexpression,488	USP27X,IGDCC3,TBX4,PGF
gene_set_query	337	FOXB2	467.0	ARCHS4 Coexpression,603;Enrichr Queries,706;GTEx Coexpression,92	PHYHIPL,TBX4,ABCG2
gene_set_query	338	ZNF350	468.0	ARCHS4 Coexpression,951;Enrichr Queries,236;GTEx Coexpression,217	ABCB1,TREML2,PMAIP1,TREML3P,ABCG2
gene_set_query	339	CUX1	469.7	Literature ChIP-seq,123;ARCHS4 Coexpression,431;ENCODE ChIP-seq,73;Enrichr Queries,1029;ReMap ChIP-seq,197;GTEx Coexpression,965	GGCT,ISYNA1,CENPF,PARP1,RNF128,GNAS,CDK1,PMAIP1,HIST1H3C,FDFT1
gene_set_query	340	LBX2	470.3	ARCHS4 Coexpression,470;Enrichr Queries,329;GTEx Coexpression,612	STEAP3,ABCB1,TBX4,SERINC2,PGF
gene_set_query	341	ZNF584	471.0	ARCHS4 Coexpression,763;Enrichr Queries,109;ReMap ChIP-seq,284;GTEx Coexpression,728	ABCB1,GNAS,PMAIP1,TYMS,PGF
gene_set_query	342	GFI1B	473.0	Literature ChIP-seq,134;ARCHS4 Coexpression,1461;Enrichr Queries,376;ReMap ChIP-seq,215;GTEx Coexpression,179	ISYNA1,LGALS13,TREML2,CDK1,TREML3P,HIST1H3C,DTL
gene_set_query	343	FOXP2	473.2	Literature ChIP-seq,66;ARCHS4 Coexpression,421;ENCODE ChIP-seq,33;Enrichr Queries,1334;ReMap ChIP-seq,213;GTEx Coexpression,772	ISYNA1,USP27X,PARP1,ANKRD65,PMAIP1,TYMS,LZTS1,SERINC2
gene_set_query	344	FOXN4	473.3	ARCHS4 Coexpression,204;Enrichr Queries,93;GTEx Coexpression,1123	CENPF,IGDCC3,CDK1,LRP2,SLC27A2
gene_set_query	345	ZFP92	474.3	ARCHS4 Coexpression,1105;Enrichr Queries,196;GTEx Coexpression,122	SPINT1,NRK,NFE2L3,TFCP2L1,SLC27A2
gene_set_query	346	CREB3	475.0	ARCHS4 Coexpression,742;Enrichr Queries,473;ReMap ChIP-seq,61;GTEx Coexpression,624	HIST1H2AI,HIST1H2AJ,NFE2L3,PMAIP1,FXN,HIST1H3C,PGF
gene_set_query	347	PURA	476.5	ARCHS4 Coexpression,136;GTEx Coexpression,817	MAP7D2,ABCG2
gene_set_query	348	HMGN3	477.0	ARCHS4 Coexpression,217;ENCODE ChIP-seq,58;ReMap ChIP-seq,243;GTEx Coexpression,1390	GGCT,ISYNA1,CENPF,ERVMER34-1,HIST1H2AI,TREML2,NFE2L3
gene_set_query	349	ZNF124	477.7	ARCHS4 Coexpression,1381;Enrichr Queries,19;GTEx Coexpression,33	CENPF,ABCB1,CDK1,NFE2L3,PMAIP1,TYMS,DTL,PGF
gene_set_query	350	ETV1	477.8	ARCHS4 Coexpression,253;Enrichr Queries,977;ReMap ChIP-seq,218;GTEx Coexpression,463	ISYNA1,IGDCC3,ANKRD65,PMAIP1,PHYHIPL
gene_set_query	351	SP9	479.0	ARCHS4 Coexpression,852;GTEx Coexpression,106	MAP7D2,LZTS1
gene_set_query	352	RHOXF1	479.3	ARCHS4 Coexpression,523;Enrichr Queries,372;GTEx Coexpression,543	CRHBP,IGDCC3,TFPI2,MAP7D2,FAM3B
gene_set_query	353	ZBTB46	480.0	ARCHS4 Coexpression,48;Enrichr Queries,1035;GTEx Coexpression,357	IGDCC3,GNAS,SLC27A2,PGF
gene_set_query	354	DLX2	480.3	ARCHS4 Coexpression,296;Enrichr Queries,575;GTEx Coexpression,570	TFPI2,PMAIP1,PHYHIPL,PGF
gene_set_query	355	ZNF641	481.0	ARCHS4 Coexpression,648;Enrichr Queries,435;GTEx Coexpression,360	ABCB1,TREML2,PMAIP1
gene_set_query	356	ZNF503	481.3	ARCHS4 Coexpression,182;Enrichr Queries,865;GTEx Coexpression,397	ISYNA1,NRK,IGDCC3,PGF
gene_set_query	357	POU2F2	481.8	ARCHS4 Coexpression,767;ENCODE ChIP-seq,66;Enrichr Queries,682;ReMap ChIP-seq,208;GTEx Coexpression,686	HPDL,PARP1,LGALS13,CDK1,PMAIP1,SLC25A5,HIST1H3C
gene_set_query	358	ZNF263	483.0	Literature ChIP-seq,160;ARCHS4 Coexpression,587;ENCODE ChIP-seq,57;Enrichr Queries,655;ReMap ChIP-seq,252;GTEx Coexpression,1187	GGCT,ISYNA1,STEAP3,PARP1,CDK1,PMAIP1,SLC25A5
gene_set_query	359	ZNF684	483.0	ARCHS4 Coexpression,1137;Enrichr Queries,179;GTEx Coexpression,133	STEAP3,CENPF,CDK1,PMAIP1,SLC27A2,DTL
gene_set_query	360	ZNF230	484.3	ARCHS4 Coexpression,866;Enrichr Queries,367;GTEx Coexpression,220	CENPF,TREML2,PMAIP1,TREML3P,PGF
gene_set_query	361	EN2	487.0	ARCHS4 Coexpression,489;Enrichr Queries,426;GTEx Coexpression,546	IGDCC3,PMAIP1,TBX4
gene_set_query	362	ZFP30	488.0	ARCHS4 Coexpression,590;Enrichr Queries,319;GTEx Coexpression,555	ABCB1,IGDCC3,PMAIP1,PGF
gene_set_query	363	NKX61	488.5	ARCHS4 Coexpression,222;GTEx Coexpression,755	IGDCC3,GNAS
gene_set_query	364	TBX2	488.7	ARCHS4 Coexpression,478;Enrichr Queries,572;GTEx Coexpression,416	TYMS,TBX4,PGF
gene_set_query	365	HMG20B	489.3	ARCHS4 Coexpression,758;Enrichr Queries,192;GTEx Coexpression,518	ABCB1,PARP1,MAP7D2,GNAS,FDFT1
gene_set_query	366	ZNF675	490.0	ARCHS4 Coexpression,1073;Enrichr Queries,371;GTEx Coexpression,26	CENPF,CDK1,NFE2L3,PMAIP1,TYMS,DTL
gene_set_query	367	SREBF2	490.7	Literature ChIP-seq,122;ARCHS4 Coexpression,1405;ENCODE ChIP-seq,31;Enrichr Queries,640;ReMap ChIP-seq,240;GTEx Coexpression,506	GGCT,ISYNA1,MAP7D2,TREML2,GNAS,FDFT1
gene_set_query	368	SETDB1	491.2	Literature ChIP-seq,54;ARCHS4 Coexpression,990;ENCODE ChIP-seq,23;Enrichr Queries,579;ReMap ChIP-seq,76;GTEx Coexpression,1225	ISYNA1,ERVMER34-1,PARP1,HIST1H2AI,HIST1H2AJ,LRP2,PGF,CENPF,MAP7D2,CDK1,GNAS,ANKRD65,HMGCS2,CGA,DTL,LZTS1
gene_set_query	369	LMX1A	492.0	ARCHS4 Coexpression,505;Enrichr Queries,853;GTEx Coexpression,118	IGDCC3,GNAS,LRP2,CGA
gene_set_query	370	IRX4	493.0	ARCHS4 Coexpression,74;Enrichr Queries,902;GTEx Coexpression,503	SPINT1,TFCP2L1,SERINC2,PGF
gene_set_query	371	ZNF45	493.3	ARCHS4 Coexpression,138;Enrichr Queries,466;GTEx Coexpression,876	ABCB1,PARP1,PMAIP1,DTL
gene_set_query	372	GSC2	493.3	ARCHS4 Coexpression,730;Enrichr Queries,392;GTEx Coexpression,358	ISYNA1,GNAS,TBX4
gene_set_query	373	ZNF404	493.3	ARCHS4 Coexpression,318;Enrichr Queries,127;GTEx Coexpression,1035	ABCB1,TFPI2,PMAIP1,PHYHIPL,PGF
gene_set_query	374	GRHL1	494.3	ARCHS4 Coexpression,105;Enrichr Queries,1223;GTEx Coexpression,155	SPINT1,SMAGP,PGF
gene_set_query	375	VAX1	495.7	ARCHS4 Coexpression,460;Enrichr Queries,739;GTEx Coexpression,288	ISYNA1,PHYHIPL,TBX4
gene_set_query	376	ZNF275	496.0	ARCHS4 Coexpression,1142;Enrichr Queries,252;GTEx Coexpression,94	ABCB1,NRK,LGALS13,CDK1
gene_set_query	377	ZNF625	496.7	ARCHS4 Coexpression,1089;Enrichr Queries,291;GTEx Coexpression,110	ISYNA1,CENPF,CDK1,PMAIP1,TYMS
gene_set_query	378	POU3F1	496.8	Literature ChIP-seq,135;ARCHS4 Coexpression,504;Enrichr Queries,419;GTEx Coexpression,929	PARP1,IGDCC3,PMAIP1,PGF
gene_set_query	379	NOBOX	497.0	ARCHS4 Coexpression,476;Enrichr Queries,457;GTEx Coexpression,558	ISYNA1,MAP7D2,LRP2,PGF
gene_set_query	380	BARHL2	497.3	ARCHS4 Coexpression,297;Enrichr Queries,718;GTEx Coexpression,477	IGDCC3,GNAS,TBX4
gene_set_query	381	MXD1	497.3	ARCHS4 Coexpression,325;Enrichr Queries,599;GTEx Coexpression,568	LGALS13,TREML2,PMAIP1,TREML3P
gene_set_query	382	ZNF672	500.3	ARCHS4 Coexpression,862;Enrichr Queries,336;GTEx Coexpression,303	ABCB1,PMAIP1,FXN,PGF
gene_set_query	383	AIRE	501.3	ARCHS4 Coexpression,608;Enrichr Queries,812;GTEx Coexpression,84	MAP7D2,GNAS,PHYHIPL
gene_set_query	384	SOX10	502.3	ARCHS4 Coexpression,272;Enrichr Queries,1292;ReMap ChIP-seq,140;GTEx Coexpression,305	ANKRD65,TYMS,LZTS1,FDFT1
gene_set_query	385	ZNF174	502.3	ARCHS4 Coexpression,692;Enrichr Queries,171;GTEx Coexpression,644	ABCB1,TREML2,SLC27A2,PGF,FDFT1
gene_set_query	386	LYL1	503.4	Literature ChIP-seq,20;ARCHS4 Coexpression,596;Enrichr Queries,1087;ReMap ChIP-seq,275;GTEx Coexpression,539	GGCT,LGALS13,TREML2,GNAS,TREML3P,SLC25A5
gene_set_query	387	VSX2	504.0	ARCHS4 Coexpression,702;Enrichr Queries,723;GTEx Coexpression,87	MAP7D2,PHYHIPL,TBX4
gene_set_query	388	HSF1	504.6	Literature ChIP-seq,3;ARCHS4 Coexpression,1363;ENCODE ChIP-seq,117;ReMap ChIP-seq,248;GTEx Coexpression,792	ISYNA1,CENPF,HIST1H2AI,GNAS,PMAIP1,HIST1H3C,PGF
gene_set_query	389	E2F5	505.0	ARCHS4 Coexpression,1285;Enrichr Queries,3;ReMap ChIP-seq,54;GTEx Coexpression,678	ISYNA1,CENPF,ABCB1,PARP1,CDK1,PMAIP1,TYMS,HIST1H3C,DTL,PGF
gene_set_query	390	ZNF416	505.7	ARCHS4 Coexpression,119;Enrichr Queries,293;GTEx Coexpression,1105	ABCB1,PMAIP1,SLC27A2,DTL,PGF
gene_set_query	391	ZNF77	506.0	ARCHS4 Coexpression,257;Enrichr Queries,348;GTEx Coexpression,913	ABCB1,PMAIP1,ANKRD65,PGF
gene_set_query	392	BCL6B	506.3	ARCHS4 Coexpression,233;Enrichr Queries,842;GTEx Coexpression,444	TBX4,PGF
gene_set_query	393	TFAP4	507.5	ARCHS4 Coexpression,1132;Enrichr Queries,204;ReMap ChIP-seq,158;GTEx Coexpression,536	ISYNA1,CENPF,ABCB1,SPINT1,NFE2L3,CDK1,DTL,PGF
gene_set_query	394	RXRA	507.7	Literature ChIP-seq,26;ARCHS4 Coexpression,639;ENCODE ChIP-seq,63;Enrichr Queries,1069;ReMap ChIP-seq,147;GTEx Coexpression,1102	PSG8,ISYNA1,CENPF,RNF128,PARP1,SMAGP,GNAS,NFE2L3,ANKRD65,HMGCS2,HIST1H3C,DTL
gene_set_query	395	SOX8	508.3	ARCHS4 Coexpression,229;Enrichr Queries,1012;GTEx Coexpression,284	PHYHIPL,PGF
gene_set_query	396	ZNF561	508.7	ARCHS4 Coexpression,1229;Enrichr Queries,246;GTEx Coexpression,51	ISYNA1,SPINT1,SMAGP,PHYHIPL,PMAIP1,PGF
gene_set_query	397	ZNF281	508.7	ARCHS4 Coexpression,47;Enrichr Queries,517;GTEx Coexpression,962	ERVMER34-1,PARP1,NFE2L3,PMAIP1,DTL
gene_set_query	398	ZNF681	509.0	ARCHS4 Coexpression,1004;Enrichr Queries,346;GTEx Coexpression,177	HPDL,CENPF,ABCB1,CDK1
gene_set_query	399	POU2F3	510.3	ARCHS4 Coexpression,270;Enrichr Queries,542;GTEx Coexpression,719	USP27X,SPINT1,TFCP2L1
gene_set_query	400	NCOA3	511.8	ARCHS4 Coexpression,1270;Enrichr Queries,241;ReMap ChIP-seq,81;GTEx Coexpression,455	PARP1,SMAGP,GNAS,CDK1,PMAIP1,HMGCS2,SLC27A2,TBX4
gene_set_query	401	ZNF3	512.7	ARCHS4 Coexpression,948;Enrichr Queries,540;GTEx Coexpression,50	ABCB1,MAP7D2,PHYHIPL,LZTS1,PGF
gene_set_query	402	TET1	513.0	Literature ChIP-seq,52;ARCHS4 Coexpression,126;GTEx Coexpression,1361	CRHBP,CENPF,SPINT1,GNAS,SLC27A2,PGF,FDFT1
gene_set_query	403	DMRTA2	513.7	ARCHS4 Coexpression,438;Enrichr Queries,443;GTEx Coexpression,660	SMAGP,IGDCC3,LRP2,TBX4
gene_set_query	404	BCL11A	514.4	ARCHS4 Coexpression,1268;ENCODE ChIP-seq,60;Enrichr Queries,301;ReMap ChIP-seq,94;GTEx Coexpression,849	CENPF,HIST1H2AI,HIST1H2AJ,GNAS,PMAIP1,HIST1H3C
gene_set_query	405	ATF6	515.0	ARCHS4 Coexpression,664;Enrichr Queries,381;GTEx Coexpression,500	PARP1,TREML2,GNAS,PMAIP1
gene_set_query	406	NR4A2	515.5	Literature ChIP-seq,153;ARCHS4 Coexpression,771;Enrichr Queries,1009;GTEx Coexpression,129	MAP7D2,PHYHIPL,PMAIP1
gene_set_query	407	SMAD4	515.6	Literature ChIP-seq,45;ARCHS4 Coexpression,593;Enrichr Queries,661;ReMap ChIP-seq,286;GTEx Coexpression,993	HPDL,CENPF,ABCB1,PARP1,SMAGP,NRK,GNAS,NFE2L3,LRP2,DTL
gene_set_query	408	HOXD11	516.0	ARCHS4 Coexpression,80;Enrichr Queries,410;GTEx Coexpression,1058	PARP1,TYMS,TBX4,DTL,PGF
gene_set_query	409	POU2F1	517.0	ARCHS4 Coexpression,538;Enrichr Queries,666;ReMap ChIP-seq,88;GTEx Coexpression,776	CENPF,HIST1H2AI,PARP1,HIST1H2AJ,IGDCC3,DTL,HIST1H3C
gene_set_query	410	FLI1	517.5	Literature ChIP-seq,95;ARCHS4 Coexpression,618;ENCODE ChIP-seq,72;Enrichr Queries,833;ReMap ChIP-seq,264;GTEx Coexpression,1223	ISYNA1,CENPF,HIST1H2AI,LGALS13,TREML2,CDK1,SLC25A5,DTL,SLC27A2
gene_set_query	411	ZNF232	517.7	ARCHS4 Coexpression,495;Enrichr Queries,1;GTEx Coexpression,1057	GGCT,CENPF,ABCB1,ERVMER34-1,PARP1,NFE2L3,CDK1,PMAIP1,TYMS,DTL,PGF
gene_set_query	412	MNT	518.0	ARCHS4 Coexpression,501;Enrichr Queries,1191;ReMap ChIP-seq,234;GTEx Coexpression,146	SPINT1,TREML2,TREML3P,SLC25A5
gene_set_query	413	DNTTIP1	518.0	ARCHS4 Coexpression,877;GTEx Coexpression,159	TREML2,TREML3P
gene_set_query	414	HOXA5	518.3	ARCHS4 Coexpression,293;Enrichr Queries,992;GTEx Coexpression,270	ABCB1,USP27X,PMAIP1
gene_set_query	415	ZNF596	519.3	ARCHS4 Coexpression,801;Enrichr Queries,194;GTEx Coexpression,563	ABCB1,IGDCC3,NFE2L3,PMAIP1,PGF
gene_set_query	416	HEYL	520.3	ARCHS4 Coexpression,450;Enrichr Queries,1016;GTEx Coexpression,95	KCNK17,LZTS1,PGF
gene_set_query	417	SP5	524.7	ARCHS4 Coexpression,365;Enrichr Queries,304;GTEx Coexpression,905	CENPF,IGDCC3,LRP2,SLC27A2
gene_set_query	418	SKIL	525.3	ARCHS4 Coexpression,256;Enrichr Queries,1005;GTEx Coexpression,315	GGCT,PMAIP1,KCNK17
gene_set_query	419	EVX1	526.0	ARCHS4 Coexpression,601;Enrichr Queries,708;GTEx Coexpression,269	ABCB1,TBX4
gene_set_query	420	ZNF511	526.3	ARCHS4 Coexpression,950;Enrichr Queries,54;GTEx Coexpression,575	ABCB1,CDK1,TYMS,FXN,DTL,FDFT1
gene_set_query	421	SOX14	526.3	ARCHS4 Coexpression,407;Enrichr Queries,726;GTEx Coexpression,446	USP27X,PHYHIPL,TBX4
gene_set_query	422	ZNF560	527.0	ARCHS4 Coexpression,44;Enrichr Queries,669;GTEx Coexpression,868	NRK,CDK1,TFCP2L1,DTL,FDFT1
gene_set_query	423	ZNF239	527.7	ARCHS4 Coexpression,75;Enrichr Queries,16;GTEx Coexpression,1492	GGCT,CENPF,ABCB1,NFE2L3,CDK1,PMAIP1,SLC27A2,DTL,FDFT1
gene_set_query	424	MYCL	528.0	ARCHS4 Coexpression,491;GTEx Coexpression,565	SPINT1,IGDCC3
gene_set_query	425	ZNF35	528.3	ARCHS4 Coexpression,283;Enrichr Queries,334;GTEx Coexpression,968	NFE2L3,PMAIP1,PGF,FDFT1
gene_set_query	426	NFYC	528.7	ARCHS4 Coexpression,693;Enrichr Queries,645;GTEx Coexpression,248	PARP1,TREML2,GNAS,TREML3P
gene_set_query	427	LHX2	529.3	ARCHS4 Coexpression,339;Enrichr Queries,1363;ReMap ChIP-seq,124;GTEx Coexpression,291	CRHBP,NFE2L3,GNAS,LZTS1,HIST1H3C
gene_set_query	428	ZNF219	530.3	ARCHS4 Coexpression,384;Enrichr Queries,164;GTEx Coexpression,1043	ISYNA1,ABCB1,SERINC2,PGF
gene_set_query	429	PRDM9	531.3	ARCHS4 Coexpression,122;Enrichr Queries,1068;GTEx Coexpression,404	ISYNA1,ABCB1,PARP1,DTL
gene_set_query	430	TSC22D1	532.3	ARCHS4 Coexpression,336;Enrichr Queries,893;GTEx Coexpression,368	GNAS,PHYHIPL
gene_set_query	431	POGK	532.7	ARCHS4 Coexpression,1214;Enrichr Queries,294;GTEx Coexpression,90	CENPF,PARP1,GNAS,PHYHIPL,ANKRD65
gene_set_query	432	ZNF431	533.3	ARCHS4 Coexpression,1171;Enrichr Queries,195;GTEx Coexpression,234	CENPF,ABCB1,SPINT1,SMAGP,PMAIP1,DTL
gene_set_query	433	ZBTB7C	533.3	ARCHS4 Coexpression,82;Enrichr Queries,1323;GTEx Coexpression,195	SPINT1,SMAGP,TFCP2L1,SERINC2
gene_set_query	434	TCF7	533.8	Literature ChIP-seq,120;ARCHS4 Coexpression,1130;Enrichr Queries,364;ReMap ChIP-seq,244;GTEx Coexpression,811	LGALS13,GNAS,PMAIP1,SLC25A5,PGF
gene_set_query	435	ZNF143	535.0	ARCHS4 Coexpression,1466;ENCODE ChIP-seq,42;Enrichr Queries,276;ReMap ChIP-seq,262;GTEx Coexpression,629	GGCT,ISYNA1,STEAP3,ABCB1,PARP1,SMAGP,CDK1,TREML3P,SLC27A2,HIST1H3C,PGF
gene_set_query	436	IKZF1	535.8	Literature ChIP-seq,154;ARCHS4 Coexpression,1029;ENCODE ChIP-seq,40;Enrichr Queries,1079;ReMap ChIP-seq,48;GTEx Coexpression,865	HIST1H2AI,SPINT1,LGALS13,HIST1H2AJ,TREML2,PMAIP1,TYMS,HIST1H3C,SLC27A2
gene_set_query	437	STAT5A	536.3	Literature ChIP-seq,82;ARCHS4 Coexpression,840;ENCODE ChIP-seq,51;Enrichr Queries,1270;ReMap ChIP-seq,22;GTEx Coexpression,953	GGCT,ISYNA1,HIST1H2AI,SPINT1,HIST1H2AJ,NFE2L3,PMAIP1,PCTP,HIST1H3C
gene_set_query	438	RUNX1	536.8	Literature ChIP-seq,41;ARCHS4 Coexpression,704;Enrichr Queries,851;ReMap ChIP-seq,169;GTEx Coexpression,919	GGCT,ISYNA1,TREML2,PMAIP1,PCTP,HIST1H3C,FDFT1
gene_set_query	439	ATF3	537.0	Literature ChIP-seq,89;ARCHS4 Coexpression,1050;ENCODE ChIP-seq,98;Enrichr Queries,618;ReMap ChIP-seq,223;GTEx Coexpression,1144	CRHBP,STEAP3,HIST1H2AI,SMAGP,LGALS13,TFPI2,PMAIP1,HIST1H3C,DTL
gene_set_query	440	TBP	538.4	Literature ChIP-seq,90;ARCHS4 Coexpression,1410;ENCODE ChIP-seq,39;ReMap ChIP-seq,166;GTEx Coexpression,987	GGCT,HPDL,HIST1H2AI,HIST1H2AJ,GNAS,SLC25A5,CGA,HIST1H3C,SLC27A2,DTL,FDFT1
gene_set_query	441	ZNF66	539.0	ARCHS4 Coexpression,524;GTEx Coexpression,554	USP27X,TYMS
gene_set_query	442	ZBTB9	539.7	ARCHS4 Coexpression,361;Enrichr Queries,926;GTEx Coexpression,332	ABCB1,PARP1,CGA
gene_set_query	443	OTX1	540.0	ARCHS4 Coexpression,213;Enrichr Queries,745;GTEx Coexpression,662	CENPF,ISYNA1,IGDCC3,TFCP2L1
gene_set_query	444	RUNX3	541.2	ARCHS4 Coexpression,909;ENCODE ChIP-seq,78;Enrichr Queries,693;ReMap ChIP-seq,70;GTEx Coexpression,956	CENPF,HIST1H2AI,PARP1,LGALS13,HIST1H2AJ,CDK1,PMAIP1,HIST1H3C
gene_set_query	445	FEZF1	543.3	ARCHS4 Coexpression,437;Enrichr Queries,807;GTEx Coexpression,386	ISYNA1,PHYHIPL,LRP2
gene_set_query	446	HES6	543.7	ARCHS4 Coexpression,1168;Enrichr Queries,28;GTEx Coexpression,435	CENPF,ABCB1,CDK1,PHYHIPL,TYMS,DTL,FDFT1
gene_set_query	447	ZNF836	544.0	ARCHS4 Coexpression,991;Enrichr Queries,552;GTEx Coexpression,89	CENPF,ABCB1,NRK
gene_set_query	448	TFCP2	544.3	ARCHS4 Coexpression,208;Enrichr Queries,210;GTEx Coexpression,1215	CENPF,ABCB1,PARP1,CDK1,NFE2L3
gene_set_query	449	FOXO1	545.2	Literature ChIP-seq,136;ARCHS4 Coexpression,319;Enrichr Queries,1336;ReMap ChIP-seq,134;GTEx Coexpression,801	HIST1H2AJ,PMAIP1,TYMS,SLC25A5,HIST1H3C
gene_set_query	450	POU4F2	545.3	ARCHS4 Coexpression,611;Enrichr Queries,416;ReMap ChIP-seq,142;GTEx Coexpression,1012	LRP2,TYMS,DTL,TBX4
gene_set_query	451	FOS	546.2	ARCHS4 Coexpression,997;ENCODE ChIP-seq,11;Enrichr Queries,332;ReMap ChIP-seq,153;GTEx Coexpression,1238	GGCT,CENPF,HIST1H2AI,LGALS13,HIST1H2AJ,CDK1,PMAIP1,HIST1H3C,FDFT1
gene_set_query	452	DEAF1	546.8	ARCHS4 Coexpression,1595;Enrichr Queries,271;ReMap ChIP-seq,129;GTEx Coexpression,192	HPDL,ABCB1,HIST1H2AI,MAP7D2,HIST1H2AJ,GNAS,PHYHIPL,PGF
gene_set_query	453	HOXB4	546.8	Literature ChIP-seq,51;ARCHS4 Coexpression,644;Enrichr Queries,593;GTEx Coexpression,899	LGALS13,GNAS,SLC27A2,DTL,FXN,HIST1H3C,PGF
gene_set_query	454	TCF4	546.8	Literature ChIP-seq,23;ARCHS4 Coexpression,314;Enrichr Queries,930;ReMap ChIP-seq,177;GTEx Coexpression,1290	HPDL,CENPF,GNAS,PHYHIPL,HMGCS2,TFCP2L1
gene_set_query	455	ETV5	547.3	ARCHS4 Coexpression,430;Enrichr Queries,547;GTEx Coexpression,665	GNAS,CDK1,PMAIP1,LZTS1
gene_set_query	456	ZNF30	548.3	ARCHS4 Coexpression,329;Enrichr Queries,383;GTEx Coexpression,933	ABCB1,NFE2L3,SLC27A2,FDFT1
gene_set_query	457	ZNF101	548.3	ARCHS4 Coexpression,1098;Enrichr Queries,52;GTEx Coexpression,495	CENPF,ABCB1,LGALS13,TREML2,NFE2L3,PMAIP1
gene_set_query	458	AR	550.0	Literature ChIP-seq,34;ARCHS4 Coexpression,1478;Enrichr Queries,793;ReMap ChIP-seq,143;GTEx Coexpression,302	GGCT,STEAP3,ABCB1,CDK1,PCTP,HMGCS2,DTL
gene_set_query	459	TERF2	550.8	ARCHS4 Coexpression,1099;Enrichr Queries,308;ReMap ChIP-seq,245;GTEx Coexpression,551	PARP1,MAP7D2,GNAS,CDK1,HIST1H3C
gene_set_query	460	ZNF10	551.3	ARCHS4 Coexpression,1055;Enrichr Queries,503;GTEx Coexpression,96	ABCB1,GNAS,PMAIP1,CGA
gene_set_query	461	FOXP4	551.3	ARCHS4 Coexpression,363;Enrichr Queries,981;GTEx Coexpression,310	FAM3B,GNAS,PGF
gene_set_query	462	ESR1	552.0	Literature ChIP-seq,39;ARCHS4 Coexpression,1149;ENCODE ChIP-seq,114;Enrichr Queries,285;ReMap ChIP-seq,132;GTEx Coexpression,1593	ABCB1,GNAS,CDK1,HMGCS2,TBX4,PGF,ABCG2
gene_set_query	463	ZNF341	552.3	ARCHS4 Coexpression,755;Enrichr Queries,701;GTEx Coexpression,201	ABCB1,TREML2,TREML3P,PGF
gene_set_query	464	RBSN	552.5	ARCHS4 Coexpression,813;GTEx Coexpression,292	PHYHIPL
gene_set_query	465	FOXR1	553.0	ARCHS4 Coexpression,342;Enrichr Queries,748;GTEx Coexpression,569	HPDL,ISYNA1,HMGCS2
gene_set_query	466	MEF2A	553.5	Literature ChIP-seq,119;ARCHS4 Coexpression,1169;ENCODE ChIP-seq,3;Enrichr Queries,1273;ReMap ChIP-seq,73;GTEx Coexpression,684	HIST1H2AI,PARP1,HIST1H2AJ,PMAIP1,HIST1H3C,FXN
gene_set_query	467	ESRRB	553.5	Literature ChIP-seq,68;ARCHS4 Coexpression,911;Enrichr Queries,456;GTEx Coexpression,779	CRHBP,HPDL,RNF128,TFCP2L1,LRP2,FXN
gene_set_query	468	MSX2	555.3	ARCHS4 Coexpression,4;Enrichr Queries,583;GTEx Coexpression,1079	ISYNA1,SPINT1,SMAGP,NFE2L3,PMAIP1,CGA,PGF
gene_set_query	469	INSM2	555.7	ARCHS4 Coexpression,434;Enrichr Queries,1044;GTEx Coexpression,189	MAP7D2,GNAS,PHYHIPL,LRP2
gene_set_query	470	ZNF649	556.0	ARCHS4 Coexpression,248;Enrichr Queries,68;GTEx Coexpression,1352	CENPF,ABCB1,PMAIP1,DTL,PGF,FDFT1
gene_set_query	471	MAZ	556.2	ARCHS4 Coexpression,833;ENCODE ChIP-seq,44;Enrichr Queries,270;ReMap ChIP-seq,269;GTEx Coexpression,1365	ISYNA1,ABCB1,PARP1,IGDCC3,GNAS,LRP2,SLC25A5,SLC27A2,HIST1H3C,FDFT1
gene_set_query	472	ZNF460	558.3	ARCHS4 Coexpression,278;Enrichr Queries,990;GTEx Coexpression,407	HIST1H2AI,PMAIP1
gene_set_query	473	NPAS4	558.3	ARCHS4 Coexpression,215;Enrichr Queries,927;GTEx Coexpression,533	CRHBP,IGDCC3,MAP7D2,GNAS
gene_set_query	474	ATF5	558.7	ARCHS4 Coexpression,545;Enrichr Queries,949;GTEx Coexpression,182	STEAP3,PMAIP1,SLC27A2
gene_set_query	475	NEUROD1	559.0	ARCHS4 Coexpression,212;Enrichr Queries,1298;ReMap ChIP-seq,217;GTEx Coexpression,509	ISYNA1,USP27X,IGDCC3,GNAS,HIST1H3C
gene_set_query	476	PBX4	559.3	ARCHS4 Coexpression,962;Enrichr Queries,110;GTEx Coexpression,606	CENPF,ABCB1,LGALS13,PMAIP1,LRP2,PGF
gene_set_query	477	CDC5L	559.7	ARCHS4 Coexpression,275;Enrichr Queries,546;GTEx Coexpression,858	PARP1,CDK1,DTL
gene_set_query	478	POU3F2	560.0	Literature ChIP-seq,62;ARCHS4 Coexpression,548;Enrichr Queries,1366;GTEx Coexpression,264	ABCB1,IGDCC3,GNAS,CDK1,PHYHIPL,TBX4
gene_set_query	479	ZNF562	560.3	ARCHS4 Coexpression,1134;Enrichr Queries,366;GTEx Coexpression,181	ABCB1,SPINT1,SMAGP,PMAIP1,PGF
gene_set_query	480	ZNF114	561.3	ARCHS4 Coexpression,1339;Enrichr Queries,170;GTEx Coexpression,175	GNAS,CDK1,PMAIP1,LRP2,DTL,PGF
gene_set_query	481	ZNF473	561.7	ARCHS4 Coexpression,510;Enrichr Queries,24;GTEx Coexpression,1151	CENPF,ABCB1,CDK1,PMAIP1,DTL,PGF
gene_set_query	482	FOXL2	562.0	ARCHS4 Coexpression,628;Enrichr Queries,728;GTEx Coexpression,330	NRK,PMAIP1
gene_set_query	483	NR1H3	562.4	Literature ChIP-seq,109;ARCHS4 Coexpression,757;Enrichr Queries,658;ReMap ChIP-seq,204;GTEx Coexpression,1084	PARP1,LGALS13,FAM3B,HMGCS2,PGF
gene_set_query	484	DLX3	564.0	ARCHS4 Coexpression,9;Enrichr Queries,986;GTEx Coexpression,697	SPINT1,LGALS13,NFE2L3,CGA,PGF
gene_set_query	485	PHOX2B	564.3	ARCHS4 Coexpression,445;Enrichr Queries,798;GTEx Coexpression,450	ABCB1,TBX4,LZTS1
gene_set_query	486	ZNF207	564.5	ARCHS4 Coexpression,373;Enrichr Queries,688;ReMap ChIP-seq,67;GTEx Coexpression,1130	HIST1H2AI,HIST1H2AJ,GNAS,PMAIP1,SLC25A5,HIST1H3C,DTL
gene_set_query	487	BHLHA15	566.0	ARCHS4 Coexpression,598;GTEx Coexpression,534	FAM3B
gene_set_query	488	ZNF337	567.0	ARCHS4 Coexpression,449;Enrichr Queries,389;GTEx Coexpression,863	ABCB1,PMAIP1,PHYHIPL,PGF
gene_set_query	489	MITF	567.8	Literature ChIP-seq,112;ARCHS4 Coexpression,285;Enrichr Queries,1360;ReMap ChIP-seq,200;GTEx Coexpression,882	GGCT,HPDL,PARP1,IGDCC3,GNAS,NFE2L3,PMAIP1,LRP2,TYMS,LZTS1,TBX4
gene_set_query	490	ZNF707	568.7	ARCHS4 Coexpression,725;Enrichr Queries,660;GTEx Coexpression,321	ISYNA1,ABCB1,PGF
gene_set_query	491	PTF1A	569.0	ARCHS4 Coexpression,369;Enrichr Queries,747;GTEx Coexpression,591	FAM3B,TBX4
gene_set_query	492	SP2	570.8	ARCHS4 Coexpression,805;ENCODE ChIP-seq,94;Enrichr Queries,1231;ReMap ChIP-seq,256;GTEx Coexpression,468	GGCT,CENPF,TREML3P,HIST1H3C,FDFT1
gene_set_query	493	SPIB	572.5	ARCHS4 Coexpression,1117;Enrichr Queries,694;ReMap ChIP-seq,235;GTEx Coexpression,244	LGALS13,PMAIP1,TYMS
gene_set_query	494	USF1	573.2	ARCHS4 Coexpression,635;ENCODE ChIP-seq,52;Enrichr Queries,1050;ReMap ChIP-seq,274;GTEx Coexpression,855	USP27X,PARP1,SLC25A5,TYMS,HIST1H3C
gene_set_query	495	ZNF714	575.0	ARCHS4 Coexpression,1603;Enrichr Queries,65;GTEx Coexpression,57	HPDL,CENPF,ABCB1,CDK1,TYMS,DTL
gene_set_query	496	HHEX	575.3	ARCHS4 Coexpression,1125;Enrichr Queries,578;ReMap ChIP-seq,138;GTEx Coexpression,460	LGALS13,ANKRD65,PMAIP1,LRP2,HIST1H3C,SERINC2
gene_set_query	497	ZNF286A	576.0	ARCHS4 Coexpression,238;Enrichr Queries,253;GTEx Coexpression,1237	CENPF,ABCB1,CDK1,FDFT1
gene_set_query	498	IRX5	576.7	ARCHS4 Coexpression,179;Enrichr Queries,975;GTEx Coexpression,576	SPINT1,PMAIP1,SERINC2
gene_set_query	499	VSX1	576.7	ARCHS4 Coexpression,844;Enrichr Queries,424;GTEx Coexpression,462	IGDCC3,GNAS,TBX4
gene_set_query	500	ZNF823	577.7	ARCHS4 Coexpression,1453;Enrichr Queries,211;GTEx Coexpression,69	ABCB1,SPINT1,SMAGP,NFE2L3,PMAIP1,SERINC2,PGF
gene_set_query	501	KLF12	578.0	ARCHS4 Coexpression,128;Enrichr Queries,1267;GTEx Coexpression,339	SPINT1,SLC25A5
gene_set_query	502	ZNF821	578.3	ARCHS4 Coexpression,412;Enrichr Queries,695;GTEx Coexpression,628	ABCB1,IGDCC3,PHYHIPL,PGF
gene_set_query	503	FAM200B	578.5	ARCHS4 Coexpression,724;GTEx Coexpression,433	PHYHIPL
gene_set_query	504	LHX1	578.5	ARCHS4 Coexpression,397;Enrichr Queries,760	PMAIP1,LZTS1
gene_set_query	505	ZNF302	580.3	ARCHS4 Coexpression,485;Enrichr Queries,490;GTEx Coexpression,766	USP27X,PMAIP1,PGF
gene_set_query	506	ZNF804A	580.3	ARCHS4 Coexpression,744;Enrichr Queries,352;GTEx Coexpression,645	ABCB1,MAP7D2,TFPI2,PMAIP1
gene_set_query	507	MSC	580.7	ARCHS4 Coexpression,851;Enrichr Queries,565;GTEx Coexpression,326	TFPI2,PMAIP1,TYMS
gene_set_query	508	CEBPG	581.0	ARCHS4 Coexpression,985;Enrichr Queries,446;ReMap ChIP-seq,1;GTEx Coexpression,892	GGCT,ERVMER34-1,HIST1H2AI,LGALS13,HIST1H2AJ,CDK1,PMAIP1,PCTP,HMGCS2,DTL
gene_set_query	509	NRF1	581.4	ARCHS4 Coexpression,1153;ENCODE ChIP-seq,56;Enrichr Queries,480;ReMap ChIP-seq,165;GTEx Coexpression,1053	ISYNA1,CENPF,HIST1H2AI,PARP1,HIST1H2AJ,MAP7D2,CDK1,PHYHIPL,TYMS,DTL
gene_set_query	510	HOXB5	582.0	ARCHS4 Coexpression,327;Enrichr Queries,860;GTEx Coexpression,559	SLC25A5,SERINC2,PGF
gene_set_query	511	YY2	582.3	ARCHS4 Coexpression,91;Enrichr Queries,298;GTEx Coexpression,1358	CENPF,ABCB1,MAP7D2,DTL,PGF
gene_set_query	512	ZNF544	585.0	ARCHS4 Coexpression,1292;Enrichr Queries,46;GTEx Coexpression,417	CENPF,ABCB1,PARP1,PMAIP1,DTL,FDFT1
gene_set_query	513	NAIF1	586.0	ARCHS4 Coexpression,986;GTEx Coexpression,186	TREML2,TREML3P
gene_set_query	514	ATF1	588.2	ARCHS4 Coexpression,1348;ENCODE ChIP-seq,89;Enrichr Queries,382;ReMap ChIP-seq,141;GTEx Coexpression,981	GGCT,HIST1H2AI,PARP1,HIST1H2AJ,GNAS,CDK1,CGA,HIST1H3C,DTL
gene_set_query	515	ATMIN	589.0	ARCHS4 Coexpression,344;Enrichr Queries,91;GTEx Coexpression,1332	ABCB1,PARP1,GNAS,PMAIP1,FDFT1
gene_set_query	516	SATB1	590.8	ARCHS4 Coexpression,714;Enrichr Queries,359;ReMap ChIP-seq,231;GTEx Coexpression,1059	GGCT,LGALS13,GNAS,PMAIP1
gene_set_query	517	MECP2	591.3	ARCHS4 Coexpression,100;Enrichr Queries,1060;GTEx Coexpression,614	GGCT,GNAS,SLC25A5,FDFT1
gene_set_query	518	ZNF687	592.3	ARCHS4 Coexpression,934;Enrichr Queries,703;GTEx Coexpression,140	CENPF,PARP1,TREML2,TREML3P
gene_set_query	519	ZNF799	592.3	ARCHS4 Coexpression,1407;Enrichr Queries,265;GTEx Coexpression,105	ABCB1,TREML2,PMAIP1,PCTP,PGF
gene_set_query	520	CEBPA	592.4	Literature ChIP-seq,60;ARCHS4 Coexpression,1230;Enrichr Queries,996;ReMap ChIP-seq,87;GTEx Coexpression,589	GGCT,STEAP3,ABCB1,HIST1H2AI,LGALS13,HIST1H2AJ,NFE2L3,HMGCS2,LRP2,HIST1H3C,PGF
gene_set_query	521	CREM	592.4	Literature ChIP-seq,129;ARCHS4 Coexpression,549;Enrichr Queries,838;ReMap ChIP-seq,36;GTEx Coexpression,1410	ISYNA1,CENPF,HIST1H2AI,HIST1H2AJ,PMAIP1,PHYHIPL,HIST1H3C,DTL,ABCG2,FDFT1
gene_set_query	522	ZNF248	592.7	ARCHS4 Coexpression,381;Enrichr Queries,874;GTEx Coexpression,523	IGDCC3,PHYHIPL,PGF
gene_set_query	523	ZNF607	592.7	ARCHS4 Coexpression,527;Enrichr Queries,158;GTEx Coexpression,1093	ABCB1,PARP1,NFE2L3,PMAIP1,DTL
gene_set_query	524	ARID5A	593.0	ARCHS4 Coexpression,687;GTEx Coexpression,499	TREML3P
gene_set_query	525	BSX	593.3	ARCHS4 Coexpression,1002;Enrichr Queries,724;GTEx Coexpression,54	CRHBP,MAP7D2,PHYHIPL,TBX4
gene_set_query	526	AHR	593.4	Literature ChIP-seq,113;ARCHS4 Coexpression,814;Enrichr Queries,955;ReMap ChIP-seq,90;GTEx Coexpression,995	NFE2L3,PMAIP1,HMGCS2,SLC27A2,TBX4
gene_set_query	527	ZNF423	595.0	ARCHS4 Coexpression,132;Enrichr Queries,772;GTEx Coexpression,881	ISYNA1,ABCB1,IGDCC3
gene_set_query	528	SNAI2	595.0	ARCHS4 Coexpression,234;Enrichr Queries,447;ReMap ChIP-seq,249;GTEx Coexpression,1450	ISYNA1,PMAIP1,SERINC2,PGF
gene_set_query	529	JUND	595.2	Literature ChIP-seq,85;ARCHS4 Coexpression,1160;ENCODE ChIP-seq,32;Enrichr Queries,873;ReMap ChIP-seq,102;GTEx Coexpression,1319	PSG8,HIST1H2AI,SPINT1,SMAGP,HIST1H2AJ,GNAS,PMAIP1,HIST1H3C,SERINC2,ABCG2
gene_set_query	530	BATF3	595.3	ARCHS4 Coexpression,643;Enrichr Queries,330;GTEx Coexpression,813	LGALS13,PMAIP1,PGF
gene_set_query	531	IRF9	595.5	ARCHS4 Coexpression,680;Enrichr Queries,403;ReMap ChIP-seq,63;GTEx Coexpression,1236	ISYNA1,HIST1H2AI,LGALS13,TREML2,PMAIP1,DTL
gene_set_query	532	DBX2	595.7	ARCHS4 Coexpression,230;Enrichr Queries,1234;GTEx Coexpression,323	PHYHIPL
gene_set_query	533	ZNF384	596.0	ARCHS4 Coexpression,1365;ENCODE ChIP-seq,17;Enrichr Queries,1064;ReMap ChIP-seq,92;GTEx Coexpression,442	ISYNA1,HIST1H2AI,PARP1,HIST1H2AJ,PHYHIPL,PCTP,HPDL,GNAS,PMAIP1,HIST1H3C,FXN,ABCG2
gene_set_query	534	NANOGNB	596.5	ARCHS4 Coexpression,788;GTEx Coexpression,405	ISYNA1
gene_set_query	535	PGR	598.0	ARCHS4 Coexpression,295;Enrichr Queries,477;ReMap ChIP-seq,100;GTEx Coexpression,1520	GGCT,ABCB1,SPINT1,CDK1,HIST1H3C,TBX4
gene_set_query	536	ZSCAN31	598.5	ARCHS4 Coexpression,352;GTEx Coexpression,845	LGALS13
gene_set_query	537	TAL2	598.7	ARCHS4 Coexpression,316;Enrichr Queries,584;GTEx Coexpression,896	LRP2,PGF,FDFT1
gene_set_query	538	CREB3L4	599.0	ARCHS4 Coexpression,172;Enrichr Queries,89;GTEx Coexpression,1536	GGCT,CENPF,SPINT1,CDK1,TYMS,DTL
gene_set_query	539	ZSCAN1	600.0	ARCHS4 Coexpression,144;Enrichr Queries,1215;GTEx Coexpression,441	GNAS,PHYHIPL
gene_set_query	540	ZNF735	600.0	ARCHS4 Coexpression,292;GTEx Coexpression,908	HIST1H2AJ
gene_set_query	541	MBD2	600.8	ARCHS4 Coexpression,1271;Enrichr Queries,620;ReMap ChIP-seq,64;GTEx Coexpression,448	ISYNA1,GNAS,CDK1,PHYHIPL,ANKRD65,TBX4
gene_set_query	542	MYRFL	601.5	ARCHS4 Coexpression,53;GTEx Coexpression,1150	SPINT1,FAM3B,ABCG2
gene_set_query	543	LHX4	603.0	ARCHS4 Coexpression,323;Enrichr Queries,903;GTEx Coexpression,583	PARP1,TREML2,GNAS
gene_set_query	544	ATF2	603.2	ARCHS4 Coexpression,1165;ENCODE ChIP-seq,70;Enrichr Queries,1207;ReMap ChIP-seq,44;GTEx Coexpression,530	HPDL,SPINT1,HIST1H2AI,HIST1H2AJ,NFE2L3,PMAIP1,TYMS,HIST1H3C,FXN
gene_set_query	545	ZNF79	604.3	ARCHS4 Coexpression,387;Enrichr Queries,182;GTEx Coexpression,1244	ABCB1,NFE2L3,PMAIP1,PGF
gene_set_query	546	ETV2	604.5	Literature ChIP-seq,75;ARCHS4 Coexpression,904;Enrichr Queries,135;GTEx Coexpression,1304	GGCT,ABCB1,LGALS13,PCTP,CGA,TBX4,PGF
gene_set_query	547	ZNF850	605.5	ARCHS4 Coexpression,1046;GTEx Coexpression,165	TYMS,DTL
gene_set_query	548	ZNF205	607.0	ARCHS4 Coexpression,777;Enrichr Queries,299;GTEx Coexpression,745	ABCB1,SERINC2,PGF
gene_set_query	549	ZBTB32	607.7	ARCHS4 Coexpression,637;Enrichr Queries,672;GTEx Coexpression,514	LGALS13,PMAIP1,DTL
gene_set_query	550	KLF6	608.8	ARCHS4 Coexpression,502;Enrichr Queries,906;ReMap ChIP-seq,144;GTEx Coexpression,883	HIST1H2AI,SPINT1,PARP1,HIST1H2AJ,PMAIP1
gene_set_query	551	NR4A1	608.8	ARCHS4 Coexpression,1174;Enrichr Queries,956;ReMap ChIP-seq,18;GTEx Coexpression,287	HIST1H2AI,NRK,HIST1H2AJ,PMAIP1,FXN,HIST1H3C,PGF
gene_set_query	552	NR2C2	609.6	ARCHS4 Coexpression,699;ENCODE ChIP-seq,111;Enrichr Queries,1164;ReMap ChIP-seq,214;GTEx Coexpression,860	ANKRD65,HIST1H3C
gene_set_query	553	NFYA	610.0	ARCHS4 Coexpression,817;ENCODE ChIP-seq,16;Enrichr Queries,1265;ReMap ChIP-seq,131;GTEx Coexpression,821	GGCT,CENPF,HIST1H2AI,HIST1H2AJ,CDK1,HIST1H3C,DTL,FDFT1
gene_set_query	554	FBXL19	611.5	ARCHS4 Coexpression,1005;GTEx Coexpression,218	MAP7D2,LZTS1
gene_set_query	555	PLAG1	611.7	ARCHS4 Coexpression,364;Enrichr Queries,448;GTEx Coexpression,1023	USP27X,PMAIP1,PGF
gene_set_query	556	ZNF831	612.7	ARCHS4 Coexpression,351;Enrichr Queries,736;GTEx Coexpression,751	HPDL,ABCB1
gene_set_query	557	ZNF75A	613.0	ARCHS4 Coexpression,145;Enrichr Queries,510;GTEx Coexpression,1184	ABCB1,HIST1H2AI,PMAIP1,HIST1H3C
gene_set_query	558	ETS1	614.8	Literature ChIP-seq,140;ARCHS4 Coexpression,1378;ENCODE ChIP-seq,96;Enrichr Queries,957;ReMap ChIP-seq,42;GTEx Coexpression,1076	ISYNA1,HIST1H2AI,HIST1H2AJ,TREML2,PMAIP1,HIST1H3C,PGF
gene_set_query	559	TRPS1	615.0	ARCHS4 Coexpression,265;Enrichr Queries,1230;GTEx Coexpression,350	SPINT1
gene_set_query	560	POU3F4	615.7	ARCHS4 Coexpression,167;Enrichr Queries,1278;GTEx Coexpression,402	IGDCC3,PHYHIPL,LZTS1
gene_set_query	561	OTP	616.0	ARCHS4 Coexpression,691;Enrichr Queries,742;GTEx Coexpression,415	PHYHIPL,TBX4
gene_set_query	562	ZNF354B	616.3	ARCHS4 Coexpression,378;Enrichr Queries,134;GTEx Coexpression,1337	ABCB1,HIST1H2AI,PMAIP1,SLC27A2,PGF
gene_set_query	563	PROP1	616.7	ARCHS4 Coexpression,1008;Enrichr Queries,731;GTEx Coexpression,111	ABCB1,GNAS,CGA
gene_set_query	564	DRGX	617.7	ARCHS4 Coexpression,913;Enrichr Queries,864;GTEx Coexpression,76	MAP7D2,PHYHIPL,TBX4
gene_set_query	565	SALL2	618.0	ARCHS4 Coexpression,51;Enrichr Queries,1319;GTEx Coexpression,484	PARP1,IGDCC3,FDFT1
gene_set_query	566	ZC3H8	618.3	ARCHS4 Coexpression,1317;Enrichr Queries,72;ReMap ChIP-seq,187;GTEx Coexpression,897	STEAP3,CENPF,CDK1,PMAIP1,HIST1H3C,DTL,PGF
gene_set_query	567	HIF1A	618.4	Literature ChIP-seq,88;ARCHS4 Coexpression,1143;Enrichr Queries,169;ReMap ChIP-seq,203;GTEx Coexpression,1489	PARP1,GNAS,CDK1,PMAIP1,CGA,HIST1H3C,PGF
gene_set_query	568	BHLHE41	619.0	ARCHS4 Coexpression,875;GTEx Coexpression,363	PHYHIPL
gene_set_query	569	MESP2	619.3	ARCHS4 Coexpression,1058;Enrichr Queries,343;GTEx Coexpression,457	MAP7D2,NFE2L3,TFCP2L1,PGF
gene_set_query	570	NRL	619.3	ARCHS4 Coexpression,1044;Enrichr Queries,418;GTEx Coexpression,396	ABCB1,FXN,PGF
gene_set_query	571	ZGPAT	619.7	ARCHS4 Coexpression,604;Enrichr Queries,1113;GTEx Coexpression,142	ABCB1,PCTP,HMGCS2
gene_set_query	572	DMRTC2	619.7	ARCHS4 Coexpression,414;Enrichr Queries,460;GTEx Coexpression,985	TFPI2,MAP7D2,NFE2L3
gene_set_query	573	EPAS1	619.8	ARCHS4 Coexpression,345;Enrichr Queries,1314;ReMap ChIP-seq,279;GTEx Coexpression,541	LGALS13,TBX4
gene_set_query	574	SIX2	621.0	ARCHS4 Coexpression,313;Enrichr Queries,900;ReMap ChIP-seq,93;GTEx Coexpression,1178	CRHBP,PARP1,GNAS,PCTP,LZTS1,PGF
gene_set_query	575	GLI2	621.3	ARCHS4 Coexpression,161;Enrichr Queries,1392;GTEx Coexpression,311	PARP1,NRK,IGDCC3
gene_set_query	576	ZNF846	622.7	ARCHS4 Coexpression,568;Enrichr Queries,558;GTEx Coexpression,742	ABCB1,PGF
gene_set_query	577	PHF21A	622.7	ARCHS4 Coexpression,500;Enrichr Queries,1199;GTEx Coexpression,169	TREML2,TREML3P
gene_set_query	578	HOXA2	623.8	Literature ChIP-seq,163;ARCHS4 Coexpression,123;Enrichr Queries,821;GTEx Coexpression,1388	ISYNA1,IGDCC3,PGF
gene_set_query	579	STAT5B	624.0	ARCHS4 Coexpression,1328;Enrichr Queries,670;ReMap ChIP-seq,272;GTEx Coexpression,226	PARP1,TREML2,GNAS,TREML3P
gene_set_query	580	ZNF564	624.7	ARCHS4 Coexpression,896;Enrichr Queries,622;GTEx Coexpression,356	ABCB1,TREML2,PMAIP1
gene_set_query	581	BRF2	625.3	ARCHS4 Coexpression,892;ReMap ChIP-seq,285;GTEx Coexpression,699
gene_set_query	582	ZXDB	625.7	ARCHS4 Coexpression,247;Enrichr Queries,1279;GTEx Coexpression,351	STEAP3,SLC27A2
gene_set_query	583	MYOD1	626.0	ARCHS4 Coexpression,399;ENCODE ChIP-seq,48;Enrichr Queries,1351;ReMap ChIP-seq,33;GTEx Coexpression,1299	STEAP3,ISYNA1,LZTS1,SERINC2,PGF,ABCG2,FDFT1
gene_set_query	584	ZNF329	626.0	ARCHS4 Coexpression,1572;Enrichr Queries,95;GTEx Coexpression,211	ABCB1,LGALS13,MAP7D2,IGDCC3,PMAIP1,PGF,ABCG2
gene_set_query	585	EGR4	626.7	ARCHS4 Coexpression,187;Enrichr Queries,912;GTEx Coexpression,781	GNAS,PMAIP1,KCNK17
gene_set_query	586	ZNF776	627.0	ARCHS4 Coexpression,570;Enrichr Queries,300;GTEx Coexpression,1011	ABCB1,PMAIP1,PGF
gene_set_query	587	ZNF175	628.0	ARCHS4 Coexpression,1254;Enrichr Queries,569;ReMap ChIP-seq,14;GTEx Coexpression,675	ISYNA1,ABCB1,HIST1H2AI,HIST1H2AJ,ANKRD65,PMAIP1,HIST1H3C,PGF
gene_set_query	588	ZNF585B	628.0	ARCHS4 Coexpression,923;Enrichr Queries,573;GTEx Coexpression,388	ABCB1,GNAS,PMAIP1
gene_set_query	589	HOXB13	628.8	ARCHS4 Coexpression,578;Enrichr Queries,118;ReMap ChIP-seq,238;GTEx Coexpression,1581	ABCB1,HMGCS2,TBX4,PGF
gene_set_query	590	ZNF300	629.7	ARCHS4 Coexpression,328;Enrichr Queries,76;GTEx Coexpression,1485	CENPF,ABCB1,CDK1,DTL,PGF,FDFT1
gene_set_query	591	RAX2	630.3	ARCHS4 Coexpression,983;Enrichr Queries,806;GTEx Coexpression,102	ABCB1,GNAS,CGA
gene_set_query	592	ZNF304	631.0	ARCHS4 Coexpression,891;Enrichr Queries,248;GTEx Coexpression,754	ABCB1,NFE2L3,PMAIP1
gene_set_query	593	PAX3	631.7	ARCHS4 Coexpression,11;Enrichr Queries,894;GTEx Coexpression,990	ISYNA1,IGDCC3,PHYHIPL,LRP2,LZTS1,FDFT1
gene_set_query	594	LHX6	632.0	ARCHS4 Coexpression,775;Enrichr Queries,828;GTEx Coexpression,293	LZTS1,PGF
gene_set_query	595	E2F6	632.0	ARCHS4 Coexpression,1251;ENCODE ChIP-seq,5;Enrichr Queries,153;ReMap ChIP-seq,268;GTEx Coexpression,1483	ISYNA1,STEAP3,PARP1,PHYHIPL,TBX4,PGF,GGCT,CENPF,CDK1,FAM3B,PMAIP1,SLC25A5,DTL
gene_set_query	596	CREB1	632.8	Literature ChIP-seq,94;ARCHS4 Coexpression,1462;ENCODE ChIP-seq,77;Enrichr Queries,576;ReMap ChIP-seq,173;GTEx Coexpression,1415	CENPF,HIST1H2AI,PARP1,HIST1H2AJ,GNAS,PMAIP1,HIST1H3C,DTL
gene_set_query	597	MTF2	633.0	Literature ChIP-seq,32;ARCHS4 Coexpression,1472;GTEx Coexpression,395	CRHBP,RNF128,NRK,IGDCC3,GNAS,NFE2L3,PMAIP1,LRP2,DTL,TBX4,SERINC2
gene_set_query	598	NFATC1	633.4	ARCHS4 Coexpression,967;ENCODE ChIP-seq,92;Enrichr Queries,1330;ReMap ChIP-seq,49;GTEx Coexpression,729	GGCT,HIST1H2AI,HIST1H2AJ,PMAIP1,TYMS,HIST1H3C
gene_set_query	599	ZNF805	634.0	ARCHS4 Coexpression,70;Enrichr Queries,928;GTEx Coexpression,904	PSG8,HIST1H2AI,HIST1H2AJ,PMAIP1
gene_set_query	600	TBX19	635.0	ARCHS4 Coexpression,1237;Enrichr Queries,541;GTEx Coexpression,127	CENPF,GNAS,PMAIP1,CGA
gene_set_query	601	ATF4	635.0	ARCHS4 Coexpression,624;Enrichr Queries,535;ReMap ChIP-seq,183;GTEx Coexpression,1198	STEAP3,GNAS,SLC25A5,DTL
gene_set_query	602	TCF23	635.7	ARCHS4 Coexpression,1507;Enrichr Queries,137;GTEx Coexpression,263	STEAP3,NRK,LGALS13,HMGCS2,PGF
gene_set_query	603	ZNF568	636.3	ARCHS4 Coexpression,634;Enrichr Queries,539;GTEx Coexpression,736	ABCB1,FDFT1
gene_set_query	604	JAZF1	637.0	ARCHS4 Coexpression,315;Enrichr Queries,1316;GTEx Coexpression,280	SPINT1,TYMS
gene_set_query	605	MEF2C	637.2	ARCHS4 Coexpression,1150;ENCODE ChIP-seq,118;Enrichr Queries,769;ReMap ChIP-seq,71;GTEx Coexpression,1078	HIST1H2AI,PARP1,HIST1H2AJ,GNAS,HIST1H3C
gene_set_query	606	TCF24	637.3	ARCHS4 Coexpression,1054;Enrichr Queries,160;GTEx Coexpression,698	LGALS13,PMAIP1,LRP2,SLC27A2
gene_set_query	607	ZNF710	637.7	ARCHS4 Coexpression,629;Enrichr Queries,1170;GTEx Coexpression,114	FAM3B,NFE2L3
gene_set_query	608	ZNF23	638.0	ARCHS4 Coexpression,1364;Enrichr Queries,290;GTEx Coexpression,260	ABCB1,IGDCC3,GNAS,PMAIP1,PGF
gene_set_query	609	RHOXF2	638.3	ARCHS4 Coexpression,546;Enrichr Queries,918;GTEx Coexpression,451	ISYNA1,ABCB1,TYMS
gene_set_query	610	ZNF267	638.3	ARCHS4 Coexpression,350;Enrichr Queries,876;GTEx Coexpression,689	PMAIP1
gene_set_query	611	FOXJ1	638.3	ARCHS4 Coexpression,183;Enrichr Queries,908;GTEx Coexpression,824	STEAP3,SLC27A2,PGF
gene_set_query	612	HMG20A	639.0	ARCHS4 Coexpression,221;Enrichr Queries,1235;GTEx Coexpression,461	PARP1,FDFT1
gene_set_query	613	INSM1	639.3	ARCHS4 Coexpression,547;Enrichr Queries,1237;GTEx Coexpression,134	GNAS,CGA
gene_set_query	614	PRDM16	639.5	Literature ChIP-seq,156;ARCHS4 Coexpression,947;Enrichr Queries,1370;GTEx Coexpression,85	KCNK17,PGF
gene_set_query	615	STAT6	639.8	Literature ChIP-seq,149;ARCHS4 Coexpression,614;Enrichr Queries,1280;GTEx Coexpression,516	PHYHIPL
gene_set_query	616	TET3	640.0	ARCHS4 Coexpression,617;ReMap ChIP-seq,296;GTEx Coexpression,1007
gene_set_query	617	HOXB6	640.3	ARCHS4 Coexpression,451;Enrichr Queries,830;GTEx Coexpression,640	LGALS13,SLC25A5,SERINC2
gene_set_query	618	ZSCAN25	640.5	ARCHS4 Coexpression,812;GTEx Coexpression,469	PHYHIPL
gene_set_query	619	ZNF595	640.5	ARCHS4 Coexpression,1226;Enrichr Queries,55	ABCB1,LGALS13,NFE2L3,PMAIP1,PGF
gene_set_query	620	SP4	641.0	ARCHS4 Coexpression,1373;ENCODE ChIP-seq,104;Enrichr Queries,598;ReMap ChIP-seq,159;GTEx Coexpression,971	CENPF,ABCB1,HIST1H2AI,HIST1H2AJ,HIST1H3C,DTL
gene_set_query	621	OTX2	642.8	ARCHS4 Coexpression,1325;Enrichr Queries,406;ReMap ChIP-seq,185;GTEx Coexpression,655	ISYNA1,IGDCC3,PMAIP1,LRP2,SLC27A2
gene_set_query	622	ZNF534	643.0	ARCHS4 Coexpression,671;GTEx Coexpression,615	IGDCC3
gene_set_query	623	IKZF3	643.3	ARCHS4 Coexpression,1048;Enrichr Queries,826;GTEx Coexpression,56	LGALS13,PMAIP1,TYMS,DTL
gene_set_query	624	SEBOX	643.5	ARCHS4 Coexpression,1094;Enrichr Queries,193	ABCB1,LGALS13,HMGCS2,PGF
gene_set_query	625	NEUROD2	643.5	Literature ChIP-seq,108;ARCHS4 Coexpression,559;Enrichr Queries,1346;GTEx Coexpression,561	USP27X,SMAGP,IGDCC3,NFE2L3,PCTP
gene_set_query	626	IRF8	644.0	Literature ChIP-seq,106;ARCHS4 Coexpression,828;Enrichr Queries,792;GTEx Coexpression,850	LGALS13,FDFT1
gene_set_query	627	BACH1	644.7	Literature ChIP-seq,1;ARCHS4 Coexpression,1288;ENCODE ChIP-seq,55;Enrichr Queries,901;ReMap ChIP-seq,157;GTEx Coexpression,1466	ISYNA1,ABCB1,PARP1,NRK,TFPI2,TFCP2L1,TYMS,GGCT,CENPF,RNF128,SPINT1,MAP7D2,GNAS,PMAIP1,CGA,HIST1H3C,ABCG2
gene_set_query	628	CRX	645.3	Literature ChIP-seq,79;ARCHS4 Coexpression,1479;Enrichr Queries,442;GTEx Coexpression,581	GGCT,STEAP3,ABCB1,TBX4,PGF
gene_set_query	629	ETS2	645.5	Literature ChIP-seq,152;ARCHS4 Coexpression,555;Enrichr Queries,911;GTEx Coexpression,964	SPINT1,PMAIP1
gene_set_query	630	NEUROG1	645.7	ARCHS4 Coexpression,134;Enrichr Queries,1403;GTEx Coexpression,400	IGDCC3,FXN,LZTS1
gene_set_query	631	ZNF578	646.0	ARCHS4 Coexpression,271;Enrichr Queries,205;GTEx Coexpression,1462	CENPF,ABCB1,USP27X,PMAIP1,PGF
gene_set_query	632	ZNF688	646.0	ARCHS4 Coexpression,554;Enrichr Queries,401;GTEx Coexpression,983	ABCB1,USP27X,HMGCS2
gene_set_query	633	ZEB1	646.2	ARCHS4 Coexpression,197;ENCODE ChIP-seq,46;Enrichr Queries,1341;ReMap ChIP-seq,41;GTEx Coexpression,1606	ERVMER34-1,HIST1H2AI,SPINT1,HIST1H2AJ,ANKRD65,HIST1H3C
gene_set_query	634	ZNF18	647.0	ARCHS4 Coexpression,1096;Enrichr Queries,592;GTEx Coexpression,253	TREML2,PMAIP1,TREML3P,PGF
gene_set_query	635	MAFK	647.2	ARCHS4 Coexpression,1239;ENCODE ChIP-seq,10;Enrichr Queries,617;ReMap ChIP-seq,17;GTEx Coexpression,1353	HIST1H2AI,PARP1,HIST1H2AJ,NFE2L3,PMAIP1,TYMS,HIST1H3C,PGF
gene_set_query	636	TFEB	647.3	Literature ChIP-seq,118;ARCHS4 Coexpression,953;Enrichr Queries,1286;GTEx Coexpression,232	TREML2,TREML3P,DTL
gene_set_query	637	ZNF680	647.7	ARCHS4 Coexpression,1474;Enrichr Queries,98;GTEx Coexpression,371	CENPF,ABCB1,CDK1,PHYHIPL,PMAIP1,DTL
gene_set_query	638	CHCHD3	648.0	ARCHS4 Coexpression,488;GTEx Coexpression,808	GGCT
gene_set_query	639	NPAS1	648.3	ARCHS4 Coexpression,311;Enrichr Queries,249;GTEx Coexpression,1385	ISYNA1,ABCB1,SERINC2,PGF
gene_set_query	640	ZNF436	648.3	ARCHS4 Coexpression,971;Enrichr Queries,835;GTEx Coexpression,139	SPINT1,SMAGP,PGF
gene_set_query	641	ZNF324	648.7	ARCHS4 Coexpression,332;Enrichr Queries,691;GTEx Coexpression,923	HPDL,ABCB1,PGF
gene_set_query	642	MBD3	649.0	ARCHS4 Coexpression,1023;Enrichr Queries,154;ReMap ChIP-seq,59;GTEx Coexpression,1360	ISYNA1,ABCB1,PARP1,IGDCC3,GNAS,CDK1,TBX4
gene_set_query	643	MAX	649.4	ARCHS4 Coexpression,1536;ENCODE ChIP-seq,34;Enrichr Queries,626;ReMap ChIP-seq,107;GTEx Coexpression,944	GGCT,HPDL,ISYNA1,HIST1H2AI,PARP1,HIST1H2AJ,GNAS,PMAIP1,SLC25A5,HIST1H3C
gene_set_query	644	ZNF671	650.0	ARCHS4 Coexpression,494;Enrichr Queries,609;GTEx Coexpression,847	ABCB1,PMAIP1,SLC27A2
gene_set_query	645	ZBTB48	650.0	ARCHS4 Coexpression,858;Enrichr Queries,699;GTEx Coexpression,393	ABCB1,TREML3P,PGF
gene_set_query	646	TCF12	650.6	ARCHS4 Coexpression,338;ENCODE ChIP-seq,54;Enrichr Queries,1063;ReMap ChIP-seq,198;GTEx Coexpression,1600	ISYNA1,GNAS,PHYHIPL,HIST1H3C,SERINC2,ABCG2,FDFT1
gene_set_query	647	PRDM12	650.7	ARCHS4 Coexpression,499;Enrichr Queries,1300;GTEx Coexpression,153	MAP7D2,GNAS,PHYHIPL
gene_set_query	648	TAL1	651.2	Literature ChIP-seq,14;ARCHS4 Coexpression,1382;ENCODE ChIP-seq,7;Enrichr Queries,1277;ReMap ChIP-seq,172;GTEx Coexpression,1055	STEAP3,PARP1,HIST1H2AI,GGCT,RNF128,TREML2,GNAS,PMAIP1,FXN,HIST1H3C,LZTS1,ABCG2,FDFT1
gene_set_query	649	ZBED3	651.3	ARCHS4 Coexpression,239;Enrichr Queries,289;GTEx Coexpression,1426	GNAS,PMAIP1,DTL,PGF
gene_set_query	650	ZNF786	651.3	ARCHS4 Coexpression,939;Enrichr Queries,224;GTEx Coexpression,791	ABCB1,PMAIP1,FDFT1
gene_set_query	651	LHX3	651.7	ARCHS4 Coexpression,448;Enrichr Queries,1399;GTEx Coexpression,108	PARP1,GNAS,CGA
gene_set_query	652	ZNF385C	652.0	ARCHS4 Coexpression,1061;Enrichr Queries,369;GTEx Coexpression,526	ABCB1,IGDCC3,SERINC2,PGF
gene_set_query	653	ZFP1	653.0	ARCHS4 Coexpression,286;Enrichr Queries,559;GTEx Coexpression,1114	CDK1,PHYHIPL,PGF
gene_set_query	654	PREB	653.0	ARCHS4 Coexpression,626;Enrichr Queries,697;GTEx Coexpression,636	ABCB1,SLC25A5,FXN
gene_set_query	655	NFKB1	653.5	ARCHS4 Coexpression,957;Enrichr Queries,1024;ReMap ChIP-seq,23;GTEx Coexpression,610	STEAP3,HIST1H2AI,PARP1,HIST1H2AJ,NFE2L3,PMAIP1,HIST1H3C
gene_set_query	656	SOX17	653.5	Literature ChIP-seq,105;ARCHS4 Coexpression,36;Enrichr Queries,1263;GTEx Coexpression,1210	RNF128,SMAGP,GNAS,PHYHIPL,CGA,PGF
gene_set_query	657	HOXA6	654.7	ARCHS4 Coexpression,309;Enrichr Queries,788;GTEx Coexpression,867	PARP1,TBX4
gene_set_query	658	ZNF74	655.3	ARCHS4 Coexpression,149;Enrichr Queries,563;GTEx Coexpression,1254	ISYNA1,ABCB1,PMAIP1,FDFT1
gene_set_query	659	ARID5B	655.3	ARCHS4 Coexpression,307;Enrichr Queries,879;GTEx Coexpression,780	PARP1,PMAIP1
gene_set_query	660	ZNF792	655.7	ARCHS4 Coexpression,575;Enrichr Queries,961;GTEx Coexpression,431	ABCB1,PHYHIPL
gene_set_query	661	PKNOX1	656.5	ARCHS4 Coexpression,558;Enrichr Queries,1014;ReMap ChIP-seq,25;GTEx Coexpression,1029	ISYNA1,HIST1H2AI,HIST1H2AJ,TREML2,PCTP,HIST1H3C,PGF
gene_set_query	662	NPAS2	657.3	ARCHS4 Coexpression,552;Enrichr Queries,1350;GTEx Coexpression,70	SPINT1,SMAGP,FAM3B,SERINC2
gene_set_query	663	NR1I3	658.0	ARCHS4 Coexpression,890;Enrichr Queries,326;GTEx Coexpression,758	HMGCS2,SLC27A2,ABCG2
gene_set_query	664	RHOXF2B	658.3	ARCHS4 Coexpression,511;Enrichr Queries,1097;GTEx Coexpression,367	ISYNA1,ABCB1,USP27X
gene_set_query	665	ZNF565	659.0	ARCHS4 Coexpression,1064;Enrichr Queries,146;GTEx Coexpression,767	ABCB1,NFE2L3,PGF,ABCG2
gene_set_query	666	HOXA10	659.0	ARCHS4 Coexpression,127;Enrichr Queries,581;GTEx Coexpression,1269	PARP1,GNAS,PMAIP1,TYMS
gene_set_query	667	FOXR2	660.0	ARCHS4 Coexpression,1314;Enrichr Queries,227;GTEx Coexpression,439	ISYNA1,PMAIP1,LRP2,SLC27A2
gene_set_query	668	TFE3	660.0	ARCHS4 Coexpression,678;Enrichr Queries,675;GTEx Coexpression,627	GNAS,PMAIP1,TREML3P
gene_set_query	669	ZNF428	660.0	ARCHS4 Coexpression,1422;Enrichr Queries,254;GTEx Coexpression,304	ABCB1,GNAS,PHYHIPL,SLC25A5
gene_set_query	670	NOTO	660.0	ARCHS4 Coexpression,961;Enrichr Queries,713;GTEx Coexpression,306	SLC25A5,TBX4
gene_set_query	671	NR6A1	660.3	ARCHS4 Coexpression,18;Enrichr Queries,846;GTEx Coexpression,1117	GGCT,ERVMER34-1,PMAIP1,SLC25A5,DTL,FDFT1
gene_set_query	672	ZNF100	660.3	ARCHS4 Coexpression,1510;Enrichr Queries,60;GTEx Coexpression,411	CENPF,ABCB1,NFE2L3,CDK1,DTL
gene_set_query	673	ZNF112	660.5	ARCHS4 Coexpression,273;GTEx Coexpression,1048	PHYHIPL
gene_set_query	674	HBP1	660.5	ARCHS4 Coexpression,170;Enrichr Queries,1339;ReMap ChIP-seq,97;GTEx Coexpression,1036	HIST1H2AI,PARP1,HIST1H2AJ,ANKRD65,TYMS,HIST1H3C
gene_set_query	675	PBX2	660.8	ARCHS4 Coexpression,768;Enrichr Queries,629;ReMap ChIP-seq,163;GTEx Coexpression,1083	ISYNA1,HIST1H2AI,GNAS,HIST1H3C
gene_set_query	676	DACH1	661.3	Literature ChIP-seq,87;ARCHS4 Coexpression,521;Enrichr Queries,1376	GGCT,IGDCC3,NFE2L3,CDK1,HIST1H3C
gene_set_query	677	ZNF98	661.3	ARCHS4 Coexpression,353;Enrichr Queries,1047;GTEx Coexpression,584	FAM3B,LZTS1
gene_set_query	678	BACH2	662.0	ARCHS4 Coexpression,416;Enrichr Queries,1307;ReMap ChIP-seq,72;GTEx Coexpression,853	STEAP3,HIST1H2AI,HIST1H2AJ,PMAIP1,HIST1H3C
gene_set_query	679	ELK4	662.2	ARCHS4 Coexpression,1173;ENCODE ChIP-seq,106;Enrichr Queries,1153;ReMap ChIP-seq,242;GTEx Coexpression,637	PARP1,PHYHIPL,HIST1H3C
gene_set_query	680	MYT1	662.7	ARCHS4 Coexpression,348;Enrichr Queries,1127;GTEx Coexpression,513	IGDCC3,GNAS
gene_set_query	681	ZNF467	663.0	ARCHS4 Coexpression,442;Enrichr Queries,1301;GTEx Coexpression,246	TREML2,TREML3P
gene_set_query	682	EGR1	663.3	Literature ChIP-seq,6;ARCHS4 Coexpression,1282;ENCODE ChIP-seq,38;Enrichr Queries,917;ReMap ChIP-seq,189;GTEx Coexpression,1548	ISYNA1,USP27X,PARP1,HIST1H2AI,SMAGP,TFPI2,PCTP,GGCT,SPINT1,PMAIP1,SLC25A5,HIST1H3C,SLC27A2,ABCG2
gene_set_query	683	ASCL2	663.7	ARCHS4 Coexpression,660;Enrichr Queries,103;GTEx Coexpression,1228	ABCB1,LGALS13,NFE2L3,PMAIP1,SLC27A2
gene_set_query	684	DPF1	663.7	ARCHS4 Coexpression,1351;Enrichr Queries,78;GTEx Coexpression,562	CENPF,ABCB1,MAP7D2,CDK1,DTL,PGF
gene_set_query	685	ZNF574	664.0	ARCHS4 Coexpression,459;Enrichr Queries,509;GTEx Coexpression,1024	ISYNA1,ABCB1,DTL
gene_set_query	686	ZNF696	664.3	ARCHS4 Coexpression,520;Enrichr Queries,384;GTEx Coexpression,1089	ABCB1,PMAIP1,TYMS,PGF
gene_set_query	687	ZNF486	664.7	ARCHS4 Coexpression,1388;Enrichr Queries,402;GTEx Coexpression,204	CENPF,PMAIP1,TFCP2L1,LRP2
gene_set_query	688	ERG	664.8	Literature ChIP-seq,37;ARCHS4 Coexpression,259;Enrichr Queries,1383;ReMap ChIP-seq,259;GTEx Coexpression,1386	CRHBP,HPDL,ANKRD65,TBX4
gene_set_query	689	TLX1	666.0	ARCHS4 Coexpression,458;Enrichr Queries,735;GTEx Coexpression,805	TYMS,TBX4
gene_set_query	690	DMRT3	666.7	ARCHS4 Coexpression,359;Enrichr Queries,393;GTEx Coexpression,1248	CENPF,LRP2,TBX4
gene_set_query	691	ZNF787	669.3	ARCHS4 Coexpression,928;Enrichr Queries,890;GTEx Coexpression,190	ABCB1,TREML2,TREML3P
gene_set_query	692	TTF1	670.0	ARCHS4 Coexpression,349;GTEx Coexpression,991	ERVMER34-1
gene_set_query	693	HEY2	670.0	ARCHS4 Coexpression,732;Enrichr Queries,936;GTEx Coexpression,342	PGF
gene_set_query	694	ZNF311	670.3	ARCHS4 Coexpression,232;Enrichr Queries,218;GTEx Coexpression,1561	ABCB1,NFE2L3,PGF,FDFT1
gene_set_query	695	ZNF705E	671.0	ARCHS4 Coexpression,516;GTEx Coexpression,826	ABCB1
gene_set_query	696	SRF	671.5	Literature ChIP-seq,127;ARCHS4 Coexpression,848;ENCODE ChIP-seq,71;Enrichr Queries,1248;ReMap ChIP-seq,254;GTEx Coexpression,1481	PARP1,TREML2,HIST1H3C,FXN,FDFT1
gene_set_query	697	FIGLA	672.0	ARCHS4 Coexpression,1191;Enrichr Queries,399;GTEx Coexpression,426	FAM3B,TBX4
gene_set_query	698	ZNF676	672.0	ARCHS4 Coexpression,267;Enrichr Queries,327;GTEx Coexpression,1422	CENPF,NRK,TFCP2L1
gene_set_query	699	POU2AF1	673.0	ARCHS4 Coexpression,1305;GTEx Coexpression,41	PARP1,PMAIP1,TYMS,DTL
gene_set_query	700	SNAPC4	673.5	ARCHS4 Coexpression,999;Enrichr Queries,869;ReMap ChIP-seq,30;GTEx Coexpression,796	CENPF,PARP1,IGDCC3,DTL,FDFT1
gene_set_query	701	THAP11	673.6	Literature ChIP-seq,144;ARCHS4 Coexpression,1583;Enrichr Queries,380;ReMap ChIP-seq,174;GTEx Coexpression,1087	ABCB1,SPINT1,PARP1,GNAS,ANKRD65
gene_set_query	702	FOXP1	673.6	Literature ChIP-seq,131;ARCHS4 Coexpression,1148;Enrichr Queries,1274;ReMap ChIP-seq,40;GTEx Coexpression,775	GGCT,HIST1H2AI,PARP1,HIST1H2AJ,NFE2L3,PMAIP1,HIST1H3C,PGF
gene_set_query	703	HLX	674.7	ARCHS4 Coexpression,907;Enrichr Queries,939;GTEx Coexpression,178	TREML2,TREML3P,PGF
gene_set_query	704	STAT2	675.0	ARCHS4 Coexpression,989;ENCODE ChIP-seq,116;Enrichr Queries,771;ReMap ChIP-seq,127;GTEx Coexpression,1372	LGALS13,TYMS,DTL,HIST1H3C
gene_set_query	705	ZNF703	676.0	ARCHS4 Coexpression,580;Enrichr Queries,522;GTEx Coexpression,926	PMAIP1,PGF
gene_set_query	706	ZBTB12	676.0	ARCHS4 Coexpression,383;Enrichr Queries,83;GTEx Coexpression,1562	ISYNA1,ABCB1,PARP1,LGALS13,CDK1,DTL
gene_set_query	707	DMBX1	676.0	ARCHS4 Coexpression,1315;Enrichr Queries,417;GTEx Coexpression,296	CENPF,GNAS,LRP2
gene_set_query	708	HOXD3	677.3	ARCHS4 Coexpression,320;Enrichr Queries,1372;GTEx Coexpression,340	NRK,LRP2
gene_set_query	709	SIX4	677.3	ARCHS4 Coexpression,455;Enrichr Queries,279;GTEx Coexpression,1298	CENPF,NFE2L3,PMAIP1,PGF
gene_set_query	710	ZNF33B	677.7	ARCHS4 Coexpression,1014;Enrichr Queries,497;GTEx Coexpression,522	ABCB1,FAM3B,PMAIP1
gene_set_query	711	CEBPE	678.0	ARCHS4 Coexpression,889;Enrichr Queries,687;GTEx Coexpression,458	LGALS13,CDK1,TREML3P
gene_set_query	712	ZNF618	679.0	ARCHS4 Coexpression,146;Enrichr Queries,463;GTEx Coexpression,1428	CENPF,IGDCC3,GNAS,PMAIP1
gene_set_query	713	TPRX1	679.7	ARCHS4 Coexpression,1219;Enrichr Queries,148;GTEx Coexpression,672	ISYNA1,CENPF,ABCB1,NFE2L3,HIST1H3C
gene_set_query	714	ZNF497	680.0	ARCHS4 Coexpression,595;Enrichr Queries,243;GTEx Coexpression,1202	ISYNA1,ABCB1,PGF
gene_set_query	715	ZFP41	680.7	ARCHS4 Coexpression,1119;Enrichr Queries,700;GTEx Coexpression,223	ABCB1,MAP7D2,PHYHIPL,PGF
gene_set_query	716	DMRTB1	681.0	ARCHS4 Coexpression,553;Enrichr Queries,439;GTEx Coexpression,1051	LGALS13,PMAIP1,PGF
gene_set_query	717	MZF1	681.3	ARCHS4 Coexpression,1236;Enrichr Queries,523;GTEx Coexpression,285	ISYNA1,GNAS,PGF
gene_set_query	718	ZNF549	683.7	ARCHS4 Coexpression,1003;Enrichr Queries,226;GTEx Coexpression,822	ABCB1,PMAIP1,FDFT1
gene_set_query	719	LIN28A	684.0	ARCHS4 Coexpression,139;GTEx Coexpression,1229	PARP1,NFE2L3
gene_set_query	720	HOXC11	684.5	ARCHS4 Coexpression,902;Enrichr Queries,779;ReMap ChIP-seq,294;GTEx Coexpression,763	TBX4
gene_set_query	721	LMX1B	685.0	ARCHS4 Coexpression,653;Enrichr Queries,808;GTEx Coexpression,594	TFCP2L1,LRP2
gene_set_query	722	AKAP8	685.0	ARCHS4 Coexpression,834;Enrichr Queries,686;GTEx Coexpression,535	PARP1,GNAS,PHYHIPL
gene_set_query	723	ZNF273	686.3	ARCHS4 Coexpression,1297;Enrichr Queries,50;GTEx Coexpression,712	CENPF,ABCB1,NFE2L3,CDK1,PMAIP1,DTL
gene_set_query	724	ZNF33A	687.0	ARCHS4 Coexpression,1519;Enrichr Queries,467;GTEx Coexpression,75	CENPF,NFE2L3,PMAIP1,LZTS1
gene_set_query	725	HIC2	688.3	ARCHS4 Coexpression,31;Enrichr Queries,997;GTEx Coexpression,1037	ISYNA1,PARP1,IGDCC3,GNAS,DTL
gene_set_query	726	FOXD4L3	688.3	ARCHS4 Coexpression,681;Enrichr Queries,733;GTEx Coexpression,651	MAP7D2,TBX4
gene_set_query	727	LEF1	688.8	ARCHS4 Coexpression,1302;Enrichr Queries,124;ReMap ChIP-seq,175;GTEx Coexpression,1154	CENPF,LGALS13,NFE2L3,CDK1,PMAIP1,TYMS
gene_set_query	728	TSHZ3	689.0	ARCHS4 Coexpression,347;Enrichr Queries,1389;GTEx Coexpression,331	NRK,SLC25A5
gene_set_query	729	ZNF764	689.0	ARCHS4 Coexpression,658;Enrichr Queries,889;GTEx Coexpression,520	ABCB1,FXN
gene_set_query	730	CASZ1	689.3	ARCHS4 Coexpression,184;Enrichr Queries,1082;GTEx Coexpression,802	SPINT1,PMAIP1,SERINC2
gene_set_query	731	ZNF468	689.3	ARCHS4 Coexpression,1440;Enrichr Queries,131;GTEx Coexpression,497	ABCB1,LGALS13,NFE2L3,PMAIP1,PGF
gene_set_query	732	TRAFD1	689.7	ARCHS4 Coexpression,573;Enrichr Queries,662;GTEx Coexpression,834	LGALS13,PMAIP1
gene_set_query	733	FOXO6	689.7	ARCHS4 Coexpression,949;Enrichr Queries,1007;GTEx Coexpression,113	GNAS,CGA,PGF
gene_set_query	734	GLYR1	691.3	ARCHS4 Coexpression,1037;ReMap ChIP-seq,123;GTEx Coexpression,914	CENPF,PARP1,TYMS
gene_set_query	735	DDIT3	691.3	ARCHS4 Coexpression,354;Enrichr Queries,1006;GTEx Coexpression,714	SMAGP,PMAIP1
gene_set_query	736	HMBOX1	691.8	ARCHS4 Coexpression,1273;Enrichr Queries,1245;ReMap ChIP-seq,126;GTEx Coexpression,123	ABCB1,HIST1H2AI,HIST1H2AJ,TBX4,HIST1H3C
gene_set_query	737	ZNF121	692.3	ARCHS4 Coexpression,1624;Enrichr Queries,244;GTEx Coexpression,209	CENPF,ABCB1,SPINT1,NFE2L3,PMAIP1
gene_set_query	738	FOXK2	692.5	ARCHS4 Coexpression,940;Enrichr Queries,692;ReMap ChIP-seq,39;GTEx Coexpression,1099	ISYNA1,HIST1H2AI,PARP1,HIST1H2AJ,GNAS,HIST1H3C,FDFT1
gene_set_query	739	ZNF790	692.7	ARCHS4 Coexpression,968;Enrichr Queries,370;GTEx Coexpression,740	ABCB1,LGALS13,PGF
gene_set_query	740	ZNF583	693.0	ARCHS4 Coexpression,723;Enrichr Queries,829;GTEx Coexpression,527	ABCB1,SPINT1
gene_set_query	741	ALX1	693.7	ARCHS4 Coexpression,141;Enrichr Queries,784;GTEx Coexpression,1156	GGCT,PMAIP1,SLC25A5
gene_set_query	742	ZNF16	695.0	ARCHS4 Coexpression,978;Enrichr Queries,268;GTEx Coexpression,839	ABCB1,PMAIP1,PGF
gene_set_query	743	ETV7	695.3	ARCHS4 Coexpression,647;Enrichr Queries,390;GTEx Coexpression,1049	NFE2L3,PMAIP1
gene_set_query	744	MXI1	695.4	ARCHS4 Coexpression,1345;ENCODE ChIP-seq,19;Enrichr Queries,493;ReMap ChIP-seq,227;GTEx Coexpression,1393	GGCT,HPDL,ISYNA1,NFE2L3,PMAIP1,TFCP2L1,SLC25A5,HIST1H3C,FDFT1
gene_set_query	745	ZNF213	696.7	ARCHS4 Coexpression,599;Enrichr Queries,637;GTEx Coexpression,854	ABCB1,PGF
gene_set_query	746	HSFY2	697.0	ARCHS4 Coexpression,597;GTEx Coexpression,797
gene_set_query	747	NR3C2	697.7	ARCHS4 Coexpression,609;Enrichr Queries,783;GTEx Coexpression,701	ABCB1
gene_set_query	748	NPAS3	697.7	ARCHS4 Coexpression,526;Enrichr Queries,1238;GTEx Coexpression,329	PHYHIPL
gene_set_query	749	TCF7L2	697.8	Literature ChIP-seq,146;ARCHS4 Coexpression,1497;ENCODE ChIP-seq,27;Enrichr Queries,882;ReMap ChIP-seq,216;GTEx Coexpression,1419	GGCT,CENPF,HIST1H2AI,PARP1,GNAS,PMAIP1,TFCP2L1,HIST1H3C,ABCG2,FDFT1
gene_set_query	750	KMT2B	698.0	ARCHS4 Coexpression,1216;ReMap ChIP-seq,180	ANKRD65,LRP2
gene_set_query	751	HOXC9	698.3	Literature ChIP-seq,139;ARCHS4 Coexpression,403;Enrichr Queries,1297;GTEx Coexpression,954	ISYNA1,FXN
gene_set_query	752	DLX6	699.0	ARCHS4 Coexpression,308;Enrichr Queries,1386;GTEx Coexpression,403	PHYHIPL,LZTS1
gene_set_query	753	PHOX2A	699.3	ARCHS4 Coexpression,393;Enrichr Queries,1397;GTEx Coexpression,308	ABCB1,GNAS
gene_set_query	754	ESRRG	699.3	ARCHS4 Coexpression,630;Enrichr Queries,1156;GTEx Coexpression,312	SLC25A5
gene_set_query	755	POU4F1	699.7	ARCHS4 Coexpression,622;Enrichr Queries,1358;GTEx Coexpression,119	PARP1,DTL
gene_set_query	756	ZNF860	700.0	ARCHS4 Coexpression,1207;GTEx Coexpression,193	SPINT1,SMAGP
gene_set_query	757	TP73	700.3	ARCHS4 Coexpression,697;Enrichr Queries,269;GTEx Coexpression,1135	ABCB1,GNAS,CDK1
gene_set_query	758	HOXD1	700.3	ARCHS4 Coexpression,525;Enrichr Queries,229;GTEx Coexpression,1347	LGALS13,MAP7D2,NFE2L3,PGF
gene_set_query	759	ZNF80	701.0	ARCHS4 Coexpression,933;Enrichr Queries,459;GTEx Coexpression,711	ABCB1,PMAIP1
gene_set_query	760	ZNF586	701.0	ARCHS4 Coexpression,1503;Enrichr Queries,360;GTEx Coexpression,240	PARP1,TREML2,GNAS,PMAIP1,TREML3P
gene_set_query	761	SIX5	701.0	ARCHS4 Coexpression,830;ENCODE ChIP-seq,108;Enrichr Queries,883;ReMap ChIP-seq,247;GTEx Coexpression,1437	HIST1H3C,PGF
gene_set_query	762	RUNX2	702.8	Literature ChIP-seq,72;ARCHS4 Coexpression,995;Enrichr Queries,880;ReMap ChIP-seq,210;GTEx Coexpression,1357	STEAP3,ISYNA1,LGALS13,MAP7D2,GNAS,PMAIP1,PCTP,TFCP2L1,LZTS1,DTL,SERINC2
gene_set_query	763	ZNF324B	703.0	ARCHS4 Coexpression,636;GTEx Coexpression,770
gene_set_query	764	FOXO3	704.0	Literature ChIP-seq,83;ARCHS4 Coexpression,797;Enrichr Queries,989;GTEx Coexpression,947	GGCT,CENPF,GNAS,PMAIP1,PCTP,TYMS
gene_set_query	765	ZBTB5	704.7	ARCHS4 Coexpression,1414;Enrichr Queries,481;GTEx Coexpression,219	SPINT1,SMAGP,PMAIP1,PGF
gene_set_query	766	OLIG3	705.7	ARCHS4 Coexpression,468;Enrichr Queries,1400;GTEx Coexpression,249	SPINT1,IGDCC3,FAM3B
gene_set_query	767	TLX3	706.3	ARCHS4 Coexpression,713;Enrichr Queries,738;GTEx Coexpression,668	IGDCC3,TBX4
gene_set_query	768	GLI1	706.5	Literature ChIP-seq,161;ARCHS4 Coexpression,727;Enrichr Queries,841;GTEx Coexpression,1097	PGF
gene_set_query	769	NFKB2	707.3	ARCHS4 Coexpression,898;Enrichr Queries,948;ReMap ChIP-seq,145;GTEx Coexpression,838	STEAP3,NFE2L3,PMAIP1
gene_set_query	770	ZNF771	707.7	ARCHS4 Coexpression,159;Enrichr Queries,753;GTEx Coexpression,1211	ISYNA1,ABCB1,FXN
gene_set_query	771	SP110	708.3	ARCHS4 Coexpression,1200;Enrichr Queries,408;GTEx Coexpression,517	LGALS13,TREML2,PMAIP1
gene_set_query	772	ZSCAN4	708.7	ARCHS4 Coexpression,1266;Enrichr Queries,126;GTEx Coexpression,734	ABCB1,RNF128,PMAIP1,PGF
gene_set_query	773	MYOG	709.8	ARCHS4 Coexpression,936;ENCODE ChIP-seq,74;Enrichr Queries,931;GTEx Coexpression,898	GGCT,USP27X,PARP1,FXN,SERINC2,PGF,ABCG2,FDFT1
gene_set_query	774	RREB1	710.0	ARCHS4 Coexpression,743;Enrichr Queries,1152;GTEx Coexpression,235	SPINT1,SMAGP
gene_set_query	775	ZNF519	710.7	ARCHS4 Coexpression,1041;Enrichr Queries,59;GTEx Coexpression,1032	CENPF,ABCB1,CDK1,TYMS,DTL
gene_set_query	776	SNAI1	711.0	ARCHS4 Coexpression,715;Enrichr Queries,266;GTEx Coexpression,1152	TFPI2,PMAIP1,PGF
gene_set_query	777	RFX3	711.0	ARCHS4 Coexpression,474;Enrichr Queries,1186;GTEx Coexpression,473	IGDCC3,PHYHIPL
gene_set_query	778	ZNF429	712.0	ARCHS4 Coexpression,1335;Enrichr Queries,650;GTEx Coexpression,151	ABCB1,TREML2,PMAIP1,TREML3P
gene_set_query	779	ESX1	712.0	ARCHS4 Coexpression,1627;Enrichr Queries,117;GTEx Coexpression,392	ISYNA1,RNF128,NRK,MAP7D2,TBX4
gene_set_query	780	ONECUT2	712.3	ARCHS4 Coexpression,484;Enrichr Queries,855;GTEx Coexpression,798	IGDCC3,PMAIP1
gene_set_query	781	DZIP1	713.7	ARCHS4 Coexpression,662;Enrichr Queries,1243;GTEx Coexpression,236	MAP7D2,PHYHIPL
gene_set_query	782	PBX1	714.0	Literature ChIP-seq,121;ARCHS4 Coexpression,762;Enrichr Queries,834;GTEx Coexpression,1139	ISYNA1,GNAS,PMAIP1,HMGCS2
gene_set_query	783	KLF10	714.3	ARCHS4 Coexpression,109;Enrichr Queries,1018;GTEx Coexpression,1016	PARP1,FAM3B,PMAIP1
gene_set_query	784	NFIC	714.8	ARCHS4 Coexpression,1411;ENCODE ChIP-seq,80;Enrichr Queries,840;ReMap ChIP-seq,69;GTEx Coexpression,1174	HIST1H2AI,HIST1H2AJ,GNAS,PMAIP1,HIST1H3C,PGF
gene_set_query	785	IRF2	715.0	ARCHS4 Coexpression,938;Enrichr Queries,1161;ReMap ChIP-seq,103;GTEx Coexpression,658	ISYNA1,HIST1H2AI,TREML2,HIST1H2AJ,HIST1H3C
gene_set_query	786	ZNF365	715.3	ARCHS4 Coexpression,750;Enrichr Queries,1284;GTEx Coexpression,112	MAP7D2,PHYHIPL
gene_set_query	787	EGR3	715.7	ARCHS4 Coexpression,640;Enrichr Queries,566;GTEx Coexpression,941	TFPI2,PMAIP1
gene_set_query	788	SMAD1	716.2	Literature ChIP-seq,31;ARCHS4 Coexpression,1081;Enrichr Queries,1325;ReMap ChIP-seq,156;GTEx Coexpression,988	ISYNA1,HIST1H2AI,HIST1H2AJ,GNAS,SLC25A5,HIST1H3C
gene_set_query	789	NME2	716.3	ARCHS4 Coexpression,518;ReMap ChIP-seq,193;GTEx Coexpression,1438	SLC25A5,TBX4,FDFT1
gene_set_query	790	ATOH7	717.7	ARCHS4 Coexpression,701;Enrichr Queries,800;GTEx Coexpression,652	MAP7D2,SLC27A2
gene_set_query	791	GABPA	717.8	Literature ChIP-seq,43;ARCHS4 Coexpression,1034;ENCODE ChIP-seq,107;Enrichr Queries,1255;ReMap ChIP-seq,267;GTEx Coexpression,1601	GGCT,ANKRD65,PHYHIPL,PCTP,LRP2,FDFT1
gene_set_query	792	ZNF229	718.0	ARCHS4 Coexpression,240;Enrichr Queries,1196	PHYHIPL
gene_set_query	793	ZFP3	718.7	ARCHS4 Coexpression,682;Enrichr Queries,315;GTEx Coexpression,1159	ABCB1,PMAIP1,PGF
gene_set_query	794	ZNF438	719.3	ARCHS4 Coexpression,1429;Enrichr Queries,549;GTEx Coexpression,180	ABCB1,TREML2,TREML3P,PGF
gene_set_query	795	ZSCAN5B	719.3	ARCHS4 Coexpression,1267;Enrichr Queries,339;GTEx Coexpression,552	ISYNA1,ABCB1,TFCP2L1,SLC27A2
gene_set_query	796	ZNF726	719.5	ARCHS4 Coexpression,1437;GTEx Coexpression,2	HPDL,CENPF,CDK1,PMAIP1,TYMS,DTL
gene_set_query	797	HES4	720.3	ARCHS4 Coexpression,368;Enrichr Queries,222;GTEx Coexpression,1571	ISYNA1,ABCB1,PMAIP1,TYMS
gene_set_query	798	FOXF2	720.7	ARCHS4 Coexpression,748;Enrichr Queries,489;GTEx Coexpression,925	PMAIP1,PGF
gene_set_query	799	GLMP	721.0	ARCHS4 Coexpression,718;GTEx Coexpression,724
gene_set_query	800	ETV6	721.5	ARCHS4 Coexpression,706;Enrichr Queries,1216;ReMap ChIP-seq,74;GTEx Coexpression,890	ISYNA1,PMAIP1,ANKRD65,HIST1H3C
gene_set_query	801	ASCL5	722.0	ARCHS4 Coexpression,959;GTEx Coexpression,485	FAM3B
gene_set_query	802	FEV	722.0	ARCHS4 Coexpression,226;Enrichr Queries,423;GTEx Coexpression,1517	GNAS,KCNK17,TBX4
gene_set_query	803	MEIS1	722.6	Literature ChIP-seq,12;ARCHS4 Coexpression,1279;Enrichr Queries,1349;ReMap ChIP-seq,150;GTEx Coexpression,823	CRHBP,CENPF,GNAS,NFE2L3,CDK1,PMAIP1,PCTP,SLC27A2,DTL,FXN,ABCG2
gene_set_query	804	MAFB	722.8	ARCHS4 Coexpression,905;Enrichr Queries,965;ReMap ChIP-seq,261;GTEx Coexpression,760	PMAIP1,HIST1H3C
gene_set_query	805	ZNF169	724.7	ARCHS4 Coexpression,1001;Enrichr Queries,257;GTEx Coexpression,916	ABCB1,NFE2L3,PGF
gene_set_query	806	ZNF326	725.0	ARCHS4 Coexpression,1259;Enrichr Queries,689;GTEx Coexpression,227	PARP1,CDK1,ANKRD65,ABCG2
gene_set_query	807	ZNF25	726.3	ARCHS4 Coexpression,467;Enrichr Queries,827;GTEx Coexpression,885	PHYHIPL,PGF
gene_set_query	808	FOXD4L6	727.0	ARCHS4 Coexpression,1040;Enrichr Queries,414	NFE2L3,LZTS1
gene_set_query	809	ZNF362	727.3	ARCHS4 Coexpression,250;Enrichr Queries,850;GTEx Coexpression,1082	ISYNA1,ABCB1
gene_set_query	810	ZNF514	727.7	ARCHS4 Coexpression,798;Enrichr Queries,238;GTEx Coexpression,1147	ABCB1,NFE2L3,PGF
gene_set_query	811	XPA	727.7	ARCHS4 Coexpression,747;Enrichr Queries,85;GTEx Coexpression,1351	ABCB1,PARP1,GNAS,CDK1,PGF
gene_set_query	812	ZNF461	727.7	ARCHS4 Coexpression,631;Enrichr Queries,525;GTEx Coexpression,1027	ABCB1,PMAIP1
gene_set_query	813	RORC	731.0	ARCHS4 Coexpression,564;Enrichr Queries,607;GTEx Coexpression,1022	ABCB1,HMGCS2
gene_set_query	814	TRERF1	731.3	ARCHS4 Coexpression,668;Enrichr Queries,1074;GTEx Coexpression,452	SMAGP,PMAIP1
gene_set_query	815	AEBP1	732.0	ARCHS4 Coexpression,1366;GTEx Coexpression,98	KCNK17,PGF
gene_set_query	816	HELT	732.0	ARCHS4 Coexpression,453;Enrichr Queries,722;GTEx Coexpression,1021	TBX4,LZTS1
gene_set_query	817	ZNF766	733.0	ARCHS4 Coexpression,1141;Enrichr Queries,668;ReMap ChIP-seq,230;GTEx Coexpression,893	CENPF,ABCB1,PMAIP1
gene_set_query	818	ZNF251	733.3	ARCHS4 Coexpression,565;Enrichr Queries,309;GTEx Coexpression,1326	ISYNA1,ABCB1,PGF
gene_set_query	819	NKX28	734.0	ARCHS4 Coexpression,895;GTEx Coexpression,573	ISYNA1
gene_set_query	820	ZNF585A	734.0	ARCHS4 Coexpression,1114;Enrichr Queries,255;GTEx Coexpression,833	ABCB1,PMAIP1,PGF
gene_set_query	821	KCNIP3	734.0	ARCHS4 Coexpression,1391;GTEx Coexpression,77	PHYHIPL,LZTS1
gene_set_query	822	AKAP8L	734.3	ARCHS4 Coexpression,1248;Enrichr Queries,656;GTEx Coexpression,299	PARP1,IGDCC3,GNAS
gene_set_query	823	ZNF208	735.0	ARCHS4 Coexpression,585;Enrichr Queries,188;GTEx Coexpression,1432	ABCB1,NRK,TFCP2L1,LRP2
gene_set_query	824	FOXP3	735.3	Literature ChIP-seq,130;ARCHS4 Coexpression,1062;Enrichr Queries,1102;GTEx Coexpression,647	CDK1,TREML3P,PGF
gene_set_query	825	TBX6	735.7	ARCHS4 Coexpression,837;Enrichr Queries,1116;GTEx Coexpression,254	SPINT1,SMAGP,PGF
gene_set_query	826	ZNF788P	736.0	ARCHS4 Coexpression,1242;Enrichr Queries,9;GTEx Coexpression,957	CENPF,ABCB1,LGALS13,NFE2L3,CDK1,PMAIP1,DTL
gene_set_query	827	CSRNP3	736.0	ARCHS4 Coexpression,925;GTEx Coexpression,547	MAP7D2
gene_set_query	828	ZNF706	736.3	ARCHS4 Coexpression,1262;Enrichr Queries,344;GTEx Coexpression,603	FAM3B,GNAS,SLC25A5,FDFT1
gene_set_query	829	ZMAT1	737.0	ARCHS4 Coexpression,625;Enrichr Queries,1157;GTEx Coexpression,429	GNAS
gene_set_query	830	HOXD10	737.3	ARCHS4 Coexpression,243;Enrichr Queries,843;GTEx Coexpression,1126	PARP1,PGF
gene_set_query	831	ZNF576	738.3	ARCHS4 Coexpression,473;Enrichr Queries,551;GTEx Coexpression,1191	ABCB1,FXN,PGF
gene_set_query	832	ZNF160	738.7	ARCHS4 Coexpression,651;Enrichr Queries,262;GTEx Coexpression,1303	GNAS,PGF,FDFT1
gene_set_query	833	POU6F2	738.7	ARCHS4 Coexpression,770;Enrichr Queries,1126;GTEx Coexpression,320	PHYHIPL
gene_set_query	834	ZNF343	739.0	ARCHS4 Coexpression,867;Enrichr Queries,684;GTEx Coexpression,666	ABCB1,PHYHIPL,ABCG2
gene_set_query	835	MBD6	739.0	ARCHS4 Coexpression,1184;GTEx Coexpression,294	GNAS
gene_set_query	836	ZNF236	739.3	ARCHS4 Coexpression,673;Enrichr Queries,1192;GTEx Coexpression,353	ISYNA1
gene_set_query	837	ZNF430	739.3	ARCHS4 Coexpression,1198;Enrichr Queries,427;GTEx Coexpression,593	PARP1,GNAS,PMAIP1
gene_set_query	838	ZSCAN16	739.3	ARCHS4 Coexpression,1546;Enrichr Queries,2;GTEx Coexpression,670	CENPF,ABCB1,LGALS13,TREML2,NFE2L3,CDK1,PMAIP1,PGF,FDFT1
gene_set_query	839	ZSCAN5C	739.7	ARCHS4 Coexpression,929;Enrichr Queries,1146;GTEx Coexpression,144	TYMS,FXN
gene_set_query	840	SRY	740.3	Literature ChIP-seq,63;ARCHS4 Coexpression,773;Enrichr Queries,1393;GTEx Coexpression,732	FAM3B
gene_set_query	841	DMTF1	740.7	ARCHS4 Coexpression,395;Enrichr Queries,296;GTEx Coexpression,1531	ABCB1,GNAS,PMAIP1,PGF
gene_set_query	842	ZNF391	741.0	ARCHS4 Coexpression,1263;Enrichr Queries,277;GTEx Coexpression,683	ABCB1,NFE2L3,PMAIP1
gene_set_query	843	SAFB2	741.5	ARCHS4 Coexpression,1183;GTEx Coexpression,300	IGDCC3
gene_set_query	844	ZBTB45	741.7	ARCHS4 Coexpression,795;Enrichr Queries,320;GTEx Coexpression,1110	ISYNA1,ABCB1,PGF
gene_set_query	845	ZNF222	742.3	ARCHS4 Coexpression,1451;Enrichr Queries,156;GTEx Coexpression,620	TREML2,NFE2L3,CDK1,PMAIP1,PGF
gene_set_query	846	RARB	742.8	Literature ChIP-seq,132;ARCHS4 Coexpression,1124;Enrichr Queries,1388;GTEx Coexpression,327	SMAGP,NFE2L3
gene_set_query	847	ZBTB7A	742.8	ARCHS4 Coexpression,1426;ENCODE ChIP-seq,85;Enrichr Queries,998;ReMap ChIP-seq,206;GTEx Coexpression,999	ISYNA1,IGDCC3,GNAS,ANKRD65,TYMS
gene_set_query	848	ZNF729	743.0	ARCHS4 Coexpression,343;GTEx Coexpression,1143	TFCP2L1
gene_set_query	849	ZFP57	743.0	ARCHS4 Coexpression,533;Enrichr Queries,469;GTEx Coexpression,1227	HPDL,TFCP2L1,PGF
gene_set_query	850	TFAP2B	743.0	ARCHS4 Coexpression,816;Enrichr Queries,790;GTEx Coexpression,623	SPINT1,LRP2
gene_set_query	851	DPRX	743.3	ARCHS4 Coexpression,244;Enrichr Queries,444;GTEx Coexpression,1542	HPDL,NFE2L3,TBX4
gene_set_query	852	ZNF552	743.7	ARCHS4 Coexpression,1612;Enrichr Queries,362;GTEx Coexpression,257	TREML2,NFE2L3,TREML3P,TFCP2L1,PGF
gene_set_query	853	SOX21	744.3	ARCHS4 Coexpression,529;Enrichr Queries,875;GTEx Coexpression,829	IGDCC3,LRP2
gene_set_query	854	DACH2	745.3	ARCHS4 Coexpression,711;Enrichr Queries,1089;GTEx Coexpression,436	RNF128,MAP7D2
gene_set_query	855	ZSCAN23	747.0	ARCHS4 Coexpression,102;Enrichr Queries,1017;GTEx Coexpression,1122	ABCB1,PHYHIPL,FDFT1
gene_set_query	856	PAX2	747.0	ARCHS4 Coexpression,930;Enrichr Queries,773;GTEx Coexpression,538	LRP2
gene_set_query	857	KLF13	747.5	ARCHS4 Coexpression,1059;Enrichr Queries,1176;ReMap ChIP-seq,184;GTEx Coexpression,571	ISYNA1,NFE2L3,ANKRD65
gene_set_query	858	FOXN2	747.7	ARCHS4 Coexpression,274;Enrichr Queries,1144;GTEx Coexpression,825	ISYNA1
gene_set_query	859	DMRTA1	748.0	ARCHS4 Coexpression,1159;Enrichr Queries,964;GTEx Coexpression,121	STEAP3,PMAIP1,SLC27A2
gene_set_query	860	HOXB2	748.3	ARCHS4 Coexpression,835;Enrichr Queries,500;GTEx Coexpression,910	PMAIP1,PGF
gene_set_query	861	RELB	749.5	ARCHS4 Coexpression,754;Enrichr Queries,982;ReMap ChIP-seq,195;GTEx Coexpression,1067	STEAP3,PMAIP1
gene_set_query	862	ZNF507	749.7	ARCHS4 Coexpression,341;Enrichr Queries,789;GTEx Coexpression,1119	ABCB1,PARP1
gene_set_query	863	CHAMP1	750.0	ARCHS4 Coexpression,216;GTEx Coexpression,1284	PARP1,TYMS
gene_set_query	864	STAT4	750.0	Literature ChIP-seq,114;ARCHS4 Coexpression,943;Enrichr Queries,993;GTEx Coexpression,950	LGALS13,TREML2,HIST1H3C
gene_set_query	865	ALX4	751.0	ARCHS4 Coexpression,290;Enrichr Queries,767;GTEx Coexpression,1196	ISYNA1,TBX4
gene_set_query	866	FERD3L	751.0	ARCHS4 Coexpression,413;Enrichr Queries,397;GTEx Coexpression,1443	CRHBP,IGDCC3,TBX4
gene_set_query	867	ZNF76	751.3	ARCHS4 Coexpression,1358;Enrichr Queries,630;GTEx Coexpression,266	ABCB1,GNAS,PGF
gene_set_query	868	ARID3B	752.0	ARCHS4 Coexpression,186;GTEx Coexpression,1318	PARP1,IGDCC3
gene_set_query	869	VENTX	752.3	ARCHS4 Coexpression,1206;Enrichr Queries,813;GTEx Coexpression,238	TREML2,TREML3P,TFCP2L1
gene_set_query	870	NFE2L3	753.0	ARCHS4 Coexpression,792;Enrichr Queries,172;GTEx Coexpression,1295	TFPI2,CDK1,PMAIP1,DTL
gene_set_query	871	TBX21	753.3	ARCHS4 Coexpression,1281;Enrichr Queries,704;ReMap ChIP-seq,96;GTEx Coexpression,932	HIST1H2AI,LGALS13,HIST1H2AJ,PMAIP1,HIST1H3C
gene_set_query	872	ZNF425	753.7	ARCHS4 Coexpression,1024;Enrichr Queries,335;GTEx Coexpression,902	ABCB1,PMAIP1,PGF
gene_set_query	873	ZNF227	754.0	ARCHS4 Coexpression,241;Enrichr Queries,754;GTEx Coexpression,1267	DTL,PGF
gene_set_query	874	ZFP82	754.0	ARCHS4 Coexpression,1573;Enrichr Queries,33;GTEx Coexpression,656	CENPF,ABCB1,SPINT1,LGALS13,NFE2L3,PMAIP1,PGF
gene_set_query	875	ZNF608	755.0	ARCHS4 Coexpression,428;Enrichr Queries,818;GTEx Coexpression,1019	IGDCC3,PMAIP1
gene_set_query	876	ZNF426	755.3	ARCHS4 Coexpression,1028;Enrichr Queries,616;GTEx Coexpression,622	ABCB1,SMAGP,PMAIP1
gene_set_query	877	ZNF791	756.3	ARCHS4 Coexpression,1158;Enrichr Queries,485;GTEx Coexpression,626	ABCB1,PHYHIPL,PMAIP1
gene_set_query	878	POU5F1B	756.5	ARCHS4 Coexpression,404;GTEx Coexpression,1109	ERVMER34-1
gene_set_query	879	TEAD3	756.7	ARCHS4 Coexpression,110;Enrichr Queries,858;GTEx Coexpression,1302	SPINT1,SERINC2,PGF
gene_set_query	880	ZFY	757.3	ARCHS4 Coexpression,860;Enrichr Queries,112;GTEx Coexpression,1300	ABCB1,LGALS13,TFPI2,PMAIP1
gene_set_query	881	ZBTB34	757.3	ARCHS4 Coexpression,899;Enrichr Queries,1177;GTEx Coexpression,196	TREML2,TREML3P
gene_set_query	882	ZNF592	757.5	ARCHS4 Coexpression,672;Enrichr Queries,1066;ReMap ChIP-seq,53;GTEx Coexpression,1239	ABCB1,IGDCC3,TBX4
gene_set_query	883	ZNF548	757.7	ARCHS4 Coexpression,1255;Enrichr Queries,594;GTEx Coexpression,424	ABCB1,PHYHIPL,PMAIP1
gene_set_query	884	NR1H2	758.0	ARCHS4 Coexpression,1045;Enrichr Queries,652;ReMap ChIP-seq,10;GTEx Coexpression,1325	ABCB1,HIST1H2AI,SPINT1,HIST1H2AJ,NFE2L3,GNAS,HIST1H3C,SERINC2
gene_set_query	885	ZNF480	758.0	ARCHS4 Coexpression,1455;Enrichr Queries,176;GTEx Coexpression,643	CENPF,ABCB1,PMAIP1,FXN,DTL
gene_set_query	886	ZBTB39	759.0	ARCHS4 Coexpression,157;Enrichr Queries,1193;GTEx Coexpression,927	PARP1,DTL
gene_set_query	887	NHLH2	759.0	ARCHS4 Coexpression,479;Enrichr Queries,1293;GTEx Coexpression,505	IGDCC3
gene_set_query	888	ZNF20	759.3	ARCHS4 Coexpression,645;Enrichr Queries,357;GTEx Coexpression,1276	ABCB1,PMAIP1,PGF
gene_set_query	889	BHLHE22	759.3	ARCHS4 Coexpression,1329;ReMap ChIP-seq,176;GTEx Coexpression,773	ISYNA1,KCNK17
gene_set_query	890	ZNF334	759.7	ARCHS4 Coexpression,1529;Enrichr Queries,323;GTEx Coexpression,427	ABCB1,IGDCC3,TFPI2,PGF
gene_set_query	891	GBX1	761.0	ARCHS4 Coexpression,760;Enrichr Queries,405;GTEx Coexpression,1118	LRP2,TBX4
gene_set_query	892	LEUTX	761.0	ARCHS4 Coexpression,1340;Enrichr Queries,916;GTEx Coexpression,27	LGALS13,CDK1,PMAIP1,TYMS,DTL
gene_set_query	893	PHF1	761.0	ARCHS4 Coexpression,1101;GTEx Coexpression,421	ISYNA1
gene_set_query	894	SOX13	761.0	ARCHS4 Coexpression,426;Enrichr Queries,1242;ReMap ChIP-seq,205;GTEx Coexpression,1171	SPINT1,ANKRD65,HIST1H3C
gene_set_query	895	DMRT2	762.0	ARCHS4 Coexpression,612;Enrichr Queries,1229;GTEx Coexpression,445	LRP2
gene_set_query	896	ZNF554	762.7	ARCHS4 Coexpression,1068;Enrichr Queries,347;GTEx Coexpression,873	ABCB1,PMAIP1,PGF
gene_set_query	897	EBF1	763.0	ARCHS4 Coexpression,623;ENCODE ChIP-seq,83;Enrichr Queries,1375;ReMap ChIP-seq,162;GTEx Coexpression,1572	ISYNA1,CENPF,PARP1,TREML2,PMAIP1,ANKRD65,HIST1H3C,FDFT1
gene_set_query	898	ZNF483	763.7	ARCHS4 Coexpression,694;Enrichr Queries,1048;GTEx Coexpression,549	ABCB1,IGDCC3
gene_set_query	899	ZNF19	763.7	ARCHS4 Coexpression,1036;Enrichr Queries,507;GTEx Coexpression,748	ABCB1,PGF
gene_set_query	900	IRF3	763.8	ARCHS4 Coexpression,1269;ENCODE ChIP-seq,2;Enrichr Queries,1013;ReMap ChIP-seq,9;GTEx Coexpression,1526	GGCT,CENPF,ABCB1,HIST1H2AI,HIST1H2AJ,CDK1,HIST1H3C,SLC27A2,DTL,FDFT1
gene_set_query	901	MAFF	764.0	ARCHS4 Coexpression,1618;ENCODE ChIP-seq,100;Enrichr Queries,580;ReMap ChIP-seq,51;GTEx Coexpression,1471	HPDL,HIST1H2AI,SPINT1,HIST1H2AJ,TFPI2,PMAIP1,HIST1H3C,PGF
gene_set_query	902	ZNF620	764.3	ARCHS4 Coexpression,1324;Enrichr Queries,201;GTEx Coexpression,768	CENPF,ABCB1,PMAIP1,DTL
gene_set_query	903	NR2F2	764.6	ARCHS4 Coexpression,1521;ENCODE ChIP-seq,37;Enrichr Queries,824;ReMap ChIP-seq,106;GTEx Coexpression,1335	ISYNA1,HIST1H2AI,HIST1H2AJ,IGDCC3,GNAS,HIST1H3C
gene_set_query	904	FOXD4L5	764.7	ARCHS4 Coexpression,621;Enrichr Queries,1402;GTEx Coexpression,271	GGCT
gene_set_query	905	HSFX1	765.0	ARCHS4 Coexpression,803;GTEx Coexpression,727
gene_set_query	906	ZFHX4	766.0	ARCHS4 Coexpression,716;Enrichr Queries,1303;GTEx Coexpression,279	SPINT1
gene_set_query	907	RFX2	766.3	ARCHS4 Coexpression,409;Enrichr Queries,984;ReMap ChIP-seq,283;GTEx Coexpression,1389	TREML2,PGF
gene_set_query	908	TSHZ1	766.3	ARCHS4 Coexpression,276;Enrichr Queries,1342;GTEx Coexpression,681	GNAS
gene_set_query	909	ADNP	767.3	ARCHS4 Coexpression,1013;Enrichr Queries,621;ReMap ChIP-seq,58;GTEx Coexpression,1377	HIST1H2AI,PARP1,HIST1H2AJ,GNAS,FXN,HIST1H3C
gene_set_query	910	ZNF780A	767.7	ARCHS4 Coexpression,1128;Enrichr Queries,809;GTEx Coexpression,366	TREML2,PMAIP1
gene_set_query	911	ZNF652	767.8	Literature ChIP-seq,157;ARCHS4 Coexpression,815;Enrichr Queries,1253;GTEx Coexpression,846
gene_set_query	912	NCOA1	768.3	ARCHS4 Coexpression,638;Enrichr Queries,1211;ReMap ChIP-seq,29;GTEx Coexpression,1195	ISYNA1,SLC27A2,DTL,HIST1H3C,TBX4
gene_set_query	913	ZNF667	768.3	ARCHS4 Coexpression,1131;Enrichr Queries,749;GTEx Coexpression,425	ABCB1,GNAS
gene_set_query	914	LHX9	769.3	ARCHS4 Coexpression,627;Enrichr Queries,1337;GTEx Coexpression,344	NRK
gene_set_query	915	ZNF530	770.3	ARCHS4 Coexpression,1590;Enrichr Queries,67;GTEx Coexpression,654	HPDL,CENPF,ABCB1,CDK1,TYMS,DTL
gene_set_query	916	ZNF541	770.7	ARCHS4 Coexpression,972;Enrichr Queries,550;GTEx Coexpression,790	ABCB1,FAM3B
gene_set_query	917	KLF11	771.0	ARCHS4 Coexpression,688;Enrichr Queries,848;GTEx Coexpression,777	PMAIP1
gene_set_query	918	ZMAT4	771.3	ARCHS4 Coexpression,826;Enrichr Queries,1290;GTEx Coexpression,198	MAP7D2,LZTS1
gene_set_query	919	ZNF808	771.7	ARCHS4 Coexpression,1371;Enrichr Queries,504;GTEx Coexpression,440	ABCB1,PHYHIPL,PGF
gene_set_query	920	FOXL1	775.3	ARCHS4 Coexpression,263;Enrichr Queries,610;GTEx Coexpression,1453	STEAP3,TBX4,PGF
gene_set_query	921	KLF8	775.3	ARCHS4 Coexpression,1176;Enrichr Queries,278;GTEx Coexpression,872	RNF128,PMAIP1,TFCP2L1
gene_set_query	922	SIX1	776.0	ARCHS4 Coexpression,769;Enrichr Queries,590;GTEx Coexpression,969	PMAIP1,PGF
gene_set_query	923	RFX1	776.3	ARCHS4 Coexpression,690;Enrichr Queries,1034;ReMap ChIP-seq,202;GTEx Coexpression,1179	ISYNA1,USP27X,ABCB1
gene_set_query	924	SOX6	776.5	ARCHS4 Coexpression,334;Enrichr Queries,1266;ReMap ChIP-seq,8;GTEx Coexpression,1498	HIST1H2AI,SPINT1,HIST1H2AJ,PHYHIPL,DTL,HIST1H3C,FDFT1
gene_set_query	925	KLF3	776.8	ARCHS4 Coexpression,1211;Enrichr Queries,1189;ReMap ChIP-seq,130;GTEx Coexpression,577	ISYNA1,SPINT1,PMAIP1,CGA
gene_set_query	926	ZNF521	777.0	ARCHS4 Coexpression,446;Enrichr Queries,1357;GTEx Coexpression,528	ISYNA1,IGDCC3
gene_set_query	927	JUNB	777.8	ARCHS4 Coexpression,1126;Enrichr Queries,968;ReMap ChIP-seq,31;GTEx Coexpression,986	ISYNA1,HIST1H2AI,HIST1H2AJ,PMAIP1,HIST1H3C
gene_set_query	928	EBF4	778.0	ARCHS4 Coexpression,251;Enrichr Queries,878;GTEx Coexpression,1205	GNAS,PGF
gene_set_query	929	DBP	778.0	ARCHS4 Coexpression,956;Enrichr Queries,487;GTEx Coexpression,891	ABCB1,HMGCS2
gene_set_query	930	NR1D1	778.3	ARCHS4 Coexpression,98;Enrichr Queries,1306;GTEx Coexpression,931	SPINT1,FAM3B
gene_set_query	931	ZBTB2	778.3	ARCHS4 Coexpression,1057;Enrichr Queries,602;GTEx Coexpression,676	PMAIP1,PGF
gene_set_query	932	SKOR1	778.5	ARCHS4 Coexpression,958;GTEx Coexpression,599	IGDCC3
gene_set_query	933	ZNF525	778.5	ARCHS4 Coexpression,1138;GTEx Coexpression,419	DTL
gene_set_query	934	IRF7	779.0	ARCHS4 Coexpression,669;Enrichr Queries,627;GTEx Coexpression,1041	LGALS13,PMAIP1
gene_set_query	935	BPTF	779.5	ARCHS4 Coexpression,482;GTEx Coexpression,1077	CENPF
gene_set_query	936	HES7	780.7	ARCHS4 Coexpression,400;Enrichr Queries,922;GTEx Coexpression,1020	HIST1H3C,PGF
gene_set_query	937	IRX3	781.0	ARCHS4 Coexpression,463;Enrichr Queries,1276;GTEx Coexpression,604	SPINT1,SERINC2
gene_set_query	938	ZNF71	781.0	ARCHS4 Coexpression,514;Enrichr Queries,654;GTEx Coexpression,1175	LZTS1,PGF
gene_set_query	939	ZNF566	781.7	ARCHS4 Coexpression,1313;Enrichr Queries,310;GTEx Coexpression,722	ABCB1,LGALS13,PMAIP1
gene_set_query	940	GPBP1L1	782.5	ARCHS4 Coexpression,944;GTEx Coexpression,621	SPINT1
gene_set_query	941	NCOA2	784.3	ARCHS4 Coexpression,1084;Enrichr Queries,1056;ReMap ChIP-seq,80;GTEx Coexpression,917	SPINT1,SMAGP,GNAS,SLC27A2,TBX4
gene_set_query	942	ZNF532	786.3	ARCHS4 Coexpression,685;Enrichr Queries,891;GTEx Coexpression,783	PMAIP1
gene_set_query	943	HOXD8	786.7	ARCHS4 Coexpression,96;Enrichr Queries,791;GTEx Coexpression,1473	TFCP2L1,LRP2,PGF
gene_set_query	944	ZNF419	786.7	ARCHS4 Coexpression,1136;Enrichr Queries,845;GTEx Coexpression,379	GNAS,PMAIP1
gene_set_query	945	ZNF26	787.0	ARCHS4 Coexpression,1093;Enrichr Queries,486;GTEx Coexpression,782	PMAIP1,PGF
gene_set_query	946	SOX30	787.3	ARCHS4 Coexpression,870;Enrichr Queries,113;GTEx Coexpression,1379	GNAS,TFCP2L1,LRP2,PGF
gene_set_query	947	YBX2	787.7	ARCHS4 Coexpression,1127;Enrichr Queries,96;GTEx Coexpression,1140	ISYNA1,CENPF,CDK1,SLC27A2,PGF
gene_set_query	948	ZBED1	788.5	ARCHS4 Coexpression,1386;Enrichr Queries,219;ReMap ChIP-seq,28;GTEx Coexpression,1521	ISYNA1,HIST1H2AI,HIST1H2AJ,GNAS,PMAIP1,TYMS,HIST1H3C,FDFT1
gene_set_query	949	FOXJ3	789.7	ARCHS4 Coexpression,857;Enrichr Queries,633;GTEx Coexpression,879	PARP1,GNAS
gene_set_query	950	ZNF382	790.3	ARCHS4 Coexpression,1327;Enrichr Queries,465;GTEx Coexpression,579	ABCB1,IGDCC3,PMAIP1
gene_set_query	951	HOXC13	790.3	ARCHS4 Coexpression,893;Enrichr Queries,796;GTEx Coexpression,682	NFE2L3
gene_set_query	952	ZFX	790.6	Literature ChIP-seq,99;ARCHS4 Coexpression,1602;Enrichr Queries,1120;ReMap ChIP-seq,246;GTEx Coexpression,886	ISYNA1,PARP1,PMAIP1,SLC25A5,SLC27A2,DTL,FXN
gene_set_query	953	KMT2A	790.7	ARCHS4 Coexpression,921;ReMap ChIP-seq,278;GTEx Coexpression,1173
gene_set_query	954	ZNF518A	790.7	ARCHS4 Coexpression,1581;Enrichr Queries,505;GTEx Coexpression,286	ISYNA1,CENPF,CDK1
gene_set_query	955	ZNF83	791.5	ARCHS4 Coexpression,1385;Enrichr Queries,436;ReMap ChIP-seq,56;GTEx Coexpression,1289	ABCB1,HIST1H2AI,HIST1H2AJ,ANKRD65,HIST1H3C,PGF
gene_set_query	956	HSF5	792.7	ARCHS4 Coexpression,806;Enrichr Queries,39;GTEx Coexpression,1533	ABCB1,LGALS13,PMAIP1,LRP2,SLC27A2,TBX4
gene_set_query	957	ZNF417	792.7	ARCHS4 Coexpression,649;Enrichr Queries,1011;GTEx Coexpression,718	PGF
gene_set_query	958	ZNF7	793.0	ARCHS4 Coexpression,1027;Enrichr Queries,557;GTEx Coexpression,795	ABCB1,PGF
gene_set_query	959	ZBTB22	793.3	ARCHS4 Coexpression,1197;Enrichr Queries,321;GTEx Coexpression,862	ISYNA1,ABCB1,PGF
gene_set_query	960	ZNF234	794.7	ARCHS4 Coexpression,1103;Enrichr Queries,1031;GTEx Coexpression,250	MAP7D2,PHYHIPL,PGF
gene_set_query	961	CLOCK	794.8	Literature ChIP-seq,97;ARCHS4 Coexpression,1043;Enrichr Queries,1142;ReMap ChIP-seq,201;GTEx Coexpression,1491	STEAP3,TYMS,SLC25A5
gene_set_query	962	ZNF540	795.7	ARCHS4 Coexpression,981;Enrichr Queries,653;GTEx Coexpression,753	ABCB1,PGF
gene_set_query	963	ZNF292	796.0	ARCHS4 Coexpression,824;Enrichr Queries,1151;GTEx Coexpression,413	PMAIP1
gene_set_query	964	ZNF653	796.3	ARCHS4 Coexpression,1233;Enrichr Queries,589;GTEx Coexpression,567	ISYNA1,ABCB1,IGDCC3
gene_set_query	965	ZNF598	797.3	ARCHS4 Coexpression,846;Enrichr Queries,1072;GTEx Coexpression,474	ABCB1,NFE2L3
gene_set_query	966	FOXJ2	797.8	ARCHS4 Coexpression,1303;Enrichr Queries,1214;ReMap ChIP-seq,55;GTEx Coexpression,619	ISYNA1,CENPF,SPINT1,PHYHIPL,TFCP2L1
gene_set_query	967	AHDC1	798.0	ARCHS4 Coexpression,266;Enrichr Queries,1251;GTEx Coexpression,877	USP27X
gene_set_query	968	LHX5	798.0	ARCHS4 Coexpression,532;Enrichr Queries,1387;GTEx Coexpression,475	LGALS13,GNAS
gene_set_query	969	ZNF319	799.0	ARCHS4 Coexpression,1118;Enrichr Queries,1132;GTEx Coexpression,147	TREML2,TREML3P
gene_set_query	970	ZNF492	799.0	ARCHS4 Coexpression,1582;GTEx Coexpression,16	CENPF,CDK1,PMAIP1,TYMS,DTL
gene_set_query	971	ZNF875	799.3	ARCHS4 Coexpression,918;Enrichr Queries,377;GTEx Coexpression,1103	GNAS,PMAIP1,FDFT1
gene_set_query	972	ZNF597	799.3	ARCHS4 Coexpression,1284;Enrichr Queries,420;GTEx Coexpression,694	ABCB1,TFPI2
gene_set_query	973	ZNF366	799.7	ARCHS4 Coexpression,480;Enrichr Queries,803;GTEx Coexpression,1116	ABCB1,SLC27A2
gene_set_query	974	HOXA13	800.0	ARCHS4 Coexpression,759;Enrichr Queries,433;GTEx Coexpression,1208	TBX4,PGF
gene_set_query	975	ZSCAN29	800.0	ARCHS4 Coexpression,306;Enrichr Queries,1139;GTEx Coexpression,955	IGDCC3
gene_set_query	976	BORCS8MEF2B	800.0	ARCHS4 Coexpression,800
gene_set_query	977	BARX1	800.7	ARCHS4 Coexpression,284;Enrichr Queries,710;GTEx Coexpression,1408	HPDL,TBX4
gene_set_query	978	ZNF440	801.3	ARCHS4 Coexpression,1227;Enrichr Queries,527;GTEx Coexpression,650	SPINT1,PMAIP1,PGF
gene_set_query	979	ZNF414	801.7	ARCHS4 Coexpression,401;Enrichr Queries,595;GTEx Coexpression,1409	ISYNA1,ABCB1,USP27X
gene_set_query	980	FOXS1	802.3	ARCHS4 Coexpression,1557;Enrichr Queries,777;GTEx Coexpression,73	KCNK17,PGF
gene_set_query	981	RORB	803.0	ARCHS4 Coexpression,868;Enrichr Queries,1252;GTEx Coexpression,289	PHYHIPL
gene_set_query	982	ZNF516	803.0	ARCHS4 Coexpression,1016;Enrichr Queries,1019;GTEx Coexpression,374	ISYNA1,PMAIP1
gene_set_query	983	BHLHA9	803.5	ARCHS4 Coexpression,1300;GTEx Coexpression,307	MAP7D2
gene_set_query	984	KLF14	804.0	ARCHS4 Coexpression,710;Enrichr Queries,898	TBX4
gene_set_query	985	MBD1	804.0	ARCHS4 Coexpression,1133;Enrichr Queries,591;GTEx Coexpression,688	GNAS,PGF
gene_set_query	986	DRAP1	804.3	ARCHS4 Coexpression,737;Enrichr Queries,512;GTEx Coexpression,1164	GNAS,SLC25A5
gene_set_query	987	ZNF432	805.0	ARCHS4 Coexpression,1375;Enrichr Queries,536;GTEx Coexpression,504	FAM3B,PMAIP1,PGF
gene_set_query	988	ZHX2	805.3	ARCHS4 Coexpression,970;Enrichr Queries,1209;ReMap ChIP-seq,194;GTEx Coexpression,848	ISYNA1,HIST1H3C
gene_set_query	989	USF2	805.4	ARCHS4 Coexpression,1161;ENCODE ChIP-seq,35;Enrichr Queries,967;ReMap ChIP-seq,273;GTEx Coexpression,1591	GGCT,PARP1,TREML2,GNAS,PMAIP1,TYMS,HIST1H3C
gene_set_query	990	ZNF320	806.0	ARCHS4 Coexpression,1072;Enrichr Queries,178;GTEx Coexpression,1168	ABCB1,NFE2L3,PMAIP1,PGF
gene_set_query	991	KLF2	807.0	Literature ChIP-seq,158;ARCHS4 Coexpression,1321;Enrichr Queries,600;GTEx Coexpression,1149	LGALS13,PMAIP1
gene_set_query	992	MEIS2	807.3	ARCHS4 Coexpression,377;Enrichr Queries,1338;ReMap ChIP-seq,57;GTEx Coexpression,1457	HIST1H2AI,HIST1H2AJ,GNAS,PMAIP1,HIST1H3C
gene_set_query	993	SPEN	807.5	ARCHS4 Coexpression,291;GTEx Coexpression,1324	PARP1
gene_set_query	994	ZNF491	808.3	ARCHS4 Coexpression,515;Enrichr Queries,1041;GTEx Coexpression,869	LZTS1,PGF
gene_set_query	995	ZNF488	808.5	ARCHS4 Coexpression,1564;Enrichr Queries,53	LGALS13,NFE2L3,PMAIP1,TYMS,PGF
gene_set_query	996	HSF2	810.0	ARCHS4 Coexpression,355;Enrichr Queries,597;GTEx Coexpression,1478	CDK1,PGF,FDFT1
gene_set_query	997	MAFG	810.5	ARCHS4 Coexpression,976;Enrichr Queries,914;ReMap ChIP-seq,3;GTEx Coexpression,1349	HIST1H2AI,HIST1H2AJ,NFE2L3,PMAIP1,PCTP,SLC27A2,HIST1H3C
gene_set_query	998	ZNF784	811.0	ARCHS4 Coexpression,1257;Enrichr Queries,398;GTEx Coexpression,778	ABCB1,PGF
gene_set_query	999	ZSCAN9	812.0	ARCHS4 Coexpression,262;GTEx Coexpression,1362	FDFT1
gene_set_query	1000	ZNF613	812.0	ARCHS4 Coexpression,1483;Enrichr Queries,206;GTEx Coexpression,747	ABCB1,NFE2L3,PMAIP1,SLC27A2
gene_set_query	1001	BATF2	812.3	ARCHS4 Coexpression,663;Enrichr Queries,461;GTEx Coexpression,1313	LGALS13,PMAIP1
gene_set_query	1002	ZNF780B	812.3	ARCHS4 Coexpression,1052;Enrichr Queries,1076;GTEx Coexpression,309	GNAS,PGF
gene_set_query	1003	ZHX1	813.0	ARCHS4 Coexpression,632;Enrichr Queries,1168;ReMap ChIP-seq,221;GTEx Coexpression,1231	ISYNA1,HIST1H3C
gene_set_query	1004	SIM2	815.0	ARCHS4 Coexpression,1261;Enrichr Queries,941;GTEx Coexpression,243	SPINT1,SMAGP,NFE2L3
gene_set_query	1005	ZNF579	815.3	ARCHS4 Coexpression,560;Enrichr Queries,752;GTEx Coexpression,1134	ABCB1,GNAS
gene_set_query	1006	ZNF559	816.7	ARCHS4 Coexpression,847;Enrichr Queries,295;GTEx Coexpression,1308	ABCB1,PGF,FDFT1
gene_set_query	1007	ZNF420	817.0	ARCHS4 Coexpression,1400;Enrichr Queries,231;GTEx Coexpression,820	ABCB1,PMAIP1,FDFT1
gene_set_query	1008	SOX7	817.7	ARCHS4 Coexpression,1102;Enrichr Queries,887;GTEx Coexpression,464	SMAGP,PGF
gene_set_query	1009	SHOX	818.0	ARCHS4 Coexpression,337;Enrichr Queries,854;GTEx Coexpression,1263	USP27X,TBX4
gene_set_query	1010	PRDM2	818.3	ARCHS4 Coexpression,696;Enrichr Queries,1053;GTEx Coexpression,706	GNAS
gene_set_query	1011	PURB	818.5	ARCHS4 Coexpression,679;GTEx Coexpression,958
gene_set_query	1012	ZBTB11	819.8	ARCHS4 Coexpression,1286;Enrichr Queries,1210;ReMap ChIP-seq,239;GTEx Coexpression,544	ISYNA1,NFE2L3
gene_set_query	1013	ZNF2	820.0	ARCHS4 Coexpression,589;Enrichr Queries,1051	PGF
gene_set_query	1014	ZBED5	820.5	ARCHS4 Coexpression,674;GTEx Coexpression,967
gene_set_query	1015	ZNF322	822.0	ARCHS4 Coexpression,260;GTEx Coexpression,1384	FDFT1
gene_set_query	1016	POU1F1	822.3	ARCHS4 Coexpression,1471;Enrichr Queries,872;GTEx Coexpression,124	ABCB1,GNAS,CGA
gene_set_query	1017	ZZZ3	822.6	ARCHS4 Coexpression,1605;ENCODE ChIP-seq,115;Enrichr Queries,1195;ReMap ChIP-seq,117;GTEx Coexpression,1081	GGCT
gene_set_query	1018	NFIL3	824.0	ARCHS4 Coexpression,734;Enrichr Queries,995;GTEx Coexpression,743	PMAIP1
gene_set_query	1019	ZNF619	824.3	ARCHS4 Coexpression,1249;Enrichr Queries,324;GTEx Coexpression,900	ABCB1,PMAIP1,PGF
gene_set_query	1020	FOXG1	825.0	ARCHS4 Coexpression,1035;Enrichr Queries,831;GTEx Coexpression,609	GNAS,LZTS1
gene_set_query	1021	KAT7	825.5	ARCHS4 Coexpression,330;GTEx Coexpression,1321	USP27X
gene_set_query	1022	ATOH1	826.0	ARCHS4 Coexpression,420;Enrichr Queries,765;GTEx Coexpression,1293	TFCP2L1,SERINC2
gene_set_query	1023	ZNF611	827.0	ARCHS4 Coexpression,1177;Enrichr Queries,643;GTEx Coexpression,661	TREML2,PMAIP1,PGF
gene_set_query	1024	ZNF550	828.7	ARCHS4 Coexpression,1140;Enrichr Queries,553;GTEx Coexpression,793	ABCB1,PMAIP1
gene_set_query	1025	ZFHX3	829.0	ARCHS4 Coexpression,879;Enrichr Queries,1249;GTEx Coexpression,359	PGF
gene_set_query	1026	ADNP2	829.3	ARCHS4 Coexpression,168;Enrichr Queries,1038;GTEx Coexpression,1282	PARP1,PMAIP1,DTL
gene_set_query	1027	PLSCR1	829.5	ARCHS4 Coexpression,872;GTEx Coexpression,787
gene_set_query	1028	ARX	829.7	ARCHS4 Coexpression,853;Enrichr Queries,1312;GTEx Coexpression,324	NRK
gene_set_query	1029	CSRNP1	830.0	ARCHS4 Coexpression,592;GTEx Coexpression,1068
gene_set_query	1030	ZNF793	830.7	ARCHS4 Coexpression,1467;Enrichr Queries,641;GTEx Coexpression,384	ABCB1,LGALS13,IGDCC3
gene_set_query	1031	ZNF567	831.0	ARCHS4 Coexpression,783;Enrichr Queries,245;GTEx Coexpression,1465	CENPF,ABCB1,PMAIP1
gene_set_query	1032	IRX1	832.0	ARCHS4 Coexpression,859;Enrichr Queries,1285;GTEx Coexpression,352	TFCP2L1
gene_set_query	1033	ZIM3	832.3	ARCHS4 Coexpression,707;Enrichr Queries,974;GTEx Coexpression,816	LRP2
gene_set_query	1034	RBPJ	833.2	Literature ChIP-seq,55;ARCHS4 Coexpression,1494;Enrichr Queries,1008;ReMap ChIP-seq,108;GTEx Coexpression,1501	ABCB1,HIST1H2AI,PARP1,HIST1H2AJ,TFPI2,GNAS,FAM3B,PMAIP1,KCNK17,HIST1H3C,SERINC2
gene_set_query	1035	TBX1	833.7	ARCHS4 Coexpression,964;Enrichr Queries,441;GTEx Coexpression,1096	GNAS,PGF
gene_set_query	1036	ZFP2	834.7	ARCHS4 Coexpression,1243;Enrichr Queries,863;GTEx Coexpression,398	IGDCC3,PGF
gene_set_query	1037	EGR2	835.7	ARCHS4 Coexpression,841;Enrichr Queries,987;GTEx Coexpression,679	PMAIP1
gene_set_query	1038	MYF5	836.0	ARCHS4 Coexpression,780;Enrichr Queries,471;GTEx Coexpression,1257	ABCB1,PGF
gene_set_query	1039	FOXK1	836.5	ARCHS4 Coexpression,998;Enrichr Queries,1121;ReMap ChIP-seq,281;GTEx Coexpression,946
gene_set_query	1040	ZNF556	836.7	ARCHS4 Coexpression,1435;Enrichr Queries,136;GTEx Coexpression,939	ABCB1,LGALS13,PMAIP1,ABCG2
gene_set_query	1041	SP100	838.0	ARCHS4 Coexpression,1172;Enrichr Queries,603;GTEx Coexpression,739	LGALS13,PMAIP1
gene_set_query	1042	GPBP1	838.5	ARCHS4 Coexpression,1188;GTEx Coexpression,489	IGDCC3
gene_set_query	1043	ASH1L	839.7	ARCHS4 Coexpression,591;Enrichr Queries,1212;GTEx Coexpression,716
gene_set_query	1044	ZFP90	840.0	ARCHS4 Coexpression,1070;Enrichr Queries,1032;GTEx Coexpression,418	PHYHIPL,PGF
gene_set_query	1045	GATAD2A	840.7	ARCHS4 Coexpression,566;Enrichr Queries,634;GTEx Coexpression,1322	PARP1,GNAS
gene_set_query	1046	FOXE3	841.0	ARCHS4 Coexpression,486;Enrichr Queries,707;GTEx Coexpression,1330	PARP1,TBX4
gene_set_query	1047	YBX3	841.0	ARCHS4 Coexpression,602;GTEx Coexpression,1080
gene_set_query	1048	AKNA	842.3	ARCHS4 Coexpression,931;Enrichr Queries,685;GTEx Coexpression,911	LGALS13,PMAIP1
gene_set_query	1049	ZNF883	843.0	ARCHS4 Coexpression,103;GTEx Coexpression,1583	PHYHIPL,FDFT1
gene_set_query	1050	E4F1	843.5	Literature ChIP-seq,164;ARCHS4 Coexpression,562;Enrichr Queries,1095;GTEx Coexpression,1553	HPDL,ABCB1
gene_set_query	1051	TIGD5	844.7	ARCHS4 Coexpression,287;Enrichr Queries,1040;GTEx Coexpression,1207	HPDL,ABCB1
gene_set_query	1052	GSC	845.7	ARCHS4 Coexpression,586;Enrichr Queries,737;GTEx Coexpression,1214	TBX4
gene_set_query	1053	SMAD9	846.3	ARCHS4 Coexpression,1180;Enrichr Queries,781;GTEx Coexpression,578	PGF
gene_set_query	1054	VEZF1	846.7	ARCHS4 Coexpression,561;Enrichr Queries,1101;GTEx Coexpression,878	IGDCC3,GNAS
gene_set_query	1055	HIF3A	846.7	ARCHS4 Coexpression,513;Enrichr Queries,866;GTEx Coexpression,1161	SMAGP,HMGCS2
gene_set_query	1056	ZNF721	846.7	ARCHS4 Coexpression,1505;Enrichr Queries,69;GTEx Coexpression,966	ABCB1,GNAS,PMAIP1,PGF,FDFT1
gene_set_query	1057	ZNF277	847.3	ARCHS4 Coexpression,1485;Enrichr Queries,604;GTEx Coexpression,453	PMAIP1,FDFT1
gene_set_query	1058	NKX25	847.5	ARCHS4 Coexpression,279;GTEx Coexpression,1416	ISYNA1
gene_set_query	1059	ZFP64	848.0	ARCHS4 Coexpression,1500;Enrichr Queries,659;GTEx Coexpression,385	PARP1,GNAS,PMAIP1
gene_set_query	1060	MYT1L	848.3	ARCHS4 Coexpression,686;Enrichr Queries,1188;GTEx Coexpression,671	MAP7D2
gene_set_query	1061	ZFP28	848.3	ARCHS4 Coexpression,946;Enrichr Queries,601;GTEx Coexpression,998	ABCB1,PGF
gene_set_query	1062	ZXDA	848.3	ARCHS4 Coexpression,588;Enrichr Queries,1226;GTEx Coexpression,731
gene_set_query	1063	ZBTB8B	848.5	ARCHS4 Coexpression,1265;GTEx Coexpression,432	PHYHIPL
gene_set_query	1064	HOXB3	848.7	ARCHS4 Coexpression,865;Enrichr Queries,815;GTEx Coexpression,866	PGF
gene_set_query	1065	ZSCAN2	848.7	ARCHS4 Coexpression,1586;Enrichr Queries,570;GTEx Coexpression,390	FAM3B,NFE2L3,PGF
gene_set_query	1066	ZNF155	849.0	ARCHS4 Coexpression,1490;Enrichr Queries,123;GTEx Coexpression,934	ABCB1,NFE2L3,PMAIP1,PGF
gene_set_query	1067	TCF20	849.7	ARCHS4 Coexpression,850;Enrichr Queries,1184;GTEx Coexpression,515	SPINT1
gene_set_query	1068	ZNF571	850.7	ARCHS4 Coexpression,1086;Enrichr Queries,185;GTEx Coexpression,1281	ABCB1,LGALS13,PMAIP1,PGF
gene_set_query	1069	ZNF117	851.0	ARCHS4 Coexpression,721;Enrichr Queries,409;GTEx Coexpression,1423	PMAIP1,PGF
gene_set_query	1070	THAP3	851.7	ARCHS4 Coexpression,729;Enrichr Queries,302;GTEx Coexpression,1524	ABCB1,SERINC2,PGF
gene_set_query	1071	FOXD2	852.0	ARCHS4 Coexpression,507;Enrichr Queries,985;GTEx Coexpression,1064	USP27X,PMAIP1
gene_set_query	1072	ZNF669	852.0	ARCHS4 Coexpression,1563;Enrichr Queries,288;GTEx Coexpression,705	ABCB1,PMAIP1,PGF
gene_set_query	1073	THAP7	852.0	ARCHS4 Coexpression,717;Enrichr Queries,1033;GTEx Coexpression,806	ABCB1
gene_set_query	1074	ZNF446	852.3	ARCHS4 Coexpression,441;Enrichr Queries,935;GTEx Coexpression,1181	HPDL,ABCB1
gene_set_query	1075	KLF17	852.3	ARCHS4 Coexpression,1042;Enrichr Queries,35;GTEx Coexpression,1480	CENPF,LGALS13,TFPI2,TFCP2L1,SERINC2,PGF
gene_set_query	1076	YBX1	852.3	ARCHS4 Coexpression,534;Enrichr Queries,642;GTEx Coexpression,1381	PARP1,GNAS,SLC25A5
gene_set_query	1077	BCL11B	852.5	Literature ChIP-seq,162;ARCHS4 Coexpression,1264;Enrichr Queries,1225;GTEx Coexpression,759
gene_set_query	1078	ZNF512	852.7	ARCHS4 Coexpression,289;Enrichr Queries,958;GTEx Coexpression,1311	PARP1,FDFT1
gene_set_query	1079	GATAD2B	852.7	ARCHS4 Coexpression,731;Enrichr Queries,1118;GTEx Coexpression,709	PARP1
gene_set_query	1080	GSX2	854.3	ARCHS4 Coexpression,335;Enrichr Queries,715;GTEx Coexpression,1513	PHYHIPL,TBX4
gene_set_query	1081	ZNF485	854.7	ARCHS4 Coexpression,1369;Enrichr Queries,10;GTEx Coexpression,1185	HPDL,ABCB1,NFE2L3,CDK1,PMAIP1,DTL,PGF
gene_set_query	1082	ZNF141	854.7	ARCHS4 Coexpression,1395;Enrichr Queries,197;GTEx Coexpression,972	CENPF,ABCB1,NFE2L3,PMAIP1
gene_set_query	1083	GLI3	856.0	ARCHS4 Coexpression,29;Enrichr Queries,1384;GTEx Coexpression,1155	ISYNA1,CENPF,IGDCC3,LRP2
gene_set_query	1084	HOXC4	856.7	ARCHS4 Coexpression,406;Enrichr Queries,614;GTEx Coexpression,1550	PARP1,TBX4,PGF
gene_set_query	1085	ZNF512B	857.3	ARCHS4 Coexpression,1108;Enrichr Queries,1128;GTEx Coexpression,336	GNAS
gene_set_query	1086	ZBTB49	858.0	ARCHS4 Coexpression,1053;GTEx Coexpression,663	TREML2
gene_set_query	1087	GLIS3	858.7	ARCHS4 Coexpression,1111;Enrichr Queries,1324;GTEx Coexpression,141	LRP2,PGF
gene_set_query	1088	ZNF700	859.3	ARCHS4 Coexpression,1493;Enrichr Queries,647;GTEx Coexpression,438	ABCB1,NFE2L3,PGF
gene_set_query	1089	ZNF354C	860.0	ARCHS4 Coexpression,300;Enrichr Queries,983;GTEx Coexpression,1297	ABCB1,SLC25A5
gene_set_query	1090	ZNF689	860.0	ARCHS4 Coexpression,178;Enrichr Queries,1183;GTEx Coexpression,1219	DTL,FDFT1
gene_set_query	1091	UBP1	860.3	ARCHS4 Coexpression,804;Enrichr Queries,1062;GTEx Coexpression,715	GNAS
gene_set_query	1092	ZNF44	861.3	ARCHS4 Coexpression,1076;Enrichr Queries,345;GTEx Coexpression,1163	ABCB1,NFE2L3,PGF
gene_set_query	1093	SAFB	862.0	ARCHS4 Coexpression,374;GTEx Coexpression,1350	PARP1
gene_set_query	1094	ZNF131	862.7	ARCHS4 Coexpression,1482;Enrichr Queries,212;GTEx Coexpression,894	PARP1,GNAS,CDK1,PMAIP1
gene_set_query	1095	ZNF502	863.0	ARCHS4 Coexpression,885;Enrichr Queries,488;GTEx Coexpression,1216	ABCB1,LGALS13
gene_set_query	1096	IRF5	863.3	ARCHS4 Coexpression,856;Enrichr Queries,1100;GTEx Coexpression,634	LGALS13,PMAIP1
gene_set_query	1097	ZNF551	863.3	ARCHS4 Coexpression,1272;Enrichr Queries,66;GTEx Coexpression,1252	CENPF,ABCB1,PMAIP1,DTL,PGF
gene_set_query	1098	ZNF136	864.3	ARCHS4 Coexpression,740;Enrichr Queries,450;GTEx Coexpression,1403	PMAIP1,PGF
gene_set_query	1099	ZNF816	865.0	ARCHS4 Coexpression,1610;GTEx Coexpression,120	HPDL,NFE2L3
gene_set_query	1100	ZNF286B	865.5	ARCHS4 Coexpression,1038;GTEx Coexpression,693
gene_set_query	1101	FOXC2	867.7	ARCHS4 Coexpression,1441;Enrichr Queries,884;GTEx Coexpression,278	PGF
gene_set_query	1102	ZBTB7B	869.0	ARCHS4 Coexpression,910;Enrichr Queries,1125;GTEx Coexpression,572	SPINT1
gene_set_query	1103	SPIC	869.7	ARCHS4 Coexpression,557;Enrichr Queries,1055;GTEx Coexpression,997	LGALS13,TFCP2L1
gene_set_query	1104	ZNF713	870.3	ARCHS4 Coexpression,1448;Enrichr Queries,567;GTEx Coexpression,596	PHYHIPL,LRP2,PGF
gene_set_query	1105	CREB3L2	870.7	ARCHS4 Coexpression,1006;Enrichr Queries,1332;GTEx Coexpression,274	PGF
gene_set_query	1106	ZNF22	870.7	ARCHS4 Coexpression,1338;Enrichr Queries,132;GTEx Coexpression,1142	CENPF,PARP1,LGALS13,CDK1
gene_set_query	1107	KIN	872.0	ARCHS4 Coexpression,1580;Enrichr Queries,379;GTEx Coexpression,657	TREML2,CDK1,DTL,PGF
gene_set_query	1108	RFX4	872.0	ARCHS4 Coexpression,394;Enrichr Queries,1378;GTEx Coexpression,844	PHYHIPL
gene_set_query	1109	ZNF639	872.3	ARCHS4 Coexpression,1190;Enrichr Queries,625;ReMap ChIP-seq,122;GTEx Coexpression,1552	ISYNA1,ABCB1,CDK1,PMAIP1,ANKRD65
gene_set_query	1110	ZBTB16	872.3	ARCHS4 Coexpression,709;Enrichr Queries,1362;ReMap ChIP-seq,287;GTEx Coexpression,1131
gene_set_query	1111	TFAP2D	872.3	ARCHS4 Coexpression,932;Enrichr Queries,1352;GTEx Coexpression,333	LZTS1
gene_set_query	1112	PLAGL1	872.7	ARCHS4 Coexpression,177;Enrichr Queries,1320;GTEx Coexpression,1121	GNAS,KCNK17
gene_set_query	1113	TCF15	872.7	ARCHS4 Coexpression,471;Enrichr Queries,608;GTEx Coexpression,1539	ERVMER34-1,SLC27A2,PGF
gene_set_query	1114	THAP4	873.0	ARCHS4 Coexpression,969;Enrichr Queries,155;GTEx Coexpression,1495	ABCB1,PARP1,GNAS,SLC25A5
gene_set_query	1115	JDP2	873.0	ARCHS4 Coexpression,901;Enrichr Queries,934;GTEx Coexpression,784	PMAIP1
gene_set_query	1116	NR4A3	873.0	ARCHS4 Coexpression,703;Enrichr Queries,942;GTEx Coexpression,974	PMAIP1
gene_set_query	1117	HOXC12	874.0	ARCHS4 Coexpression,1360;Enrichr Queries,220;GTEx Coexpression,1042	CRHBP,TFPI2,TBX4
gene_set_query	1118	ZNF624	874.0	ARCHS4 Coexpression,1528;Enrichr Queries,799;GTEx Coexpression,295	DTL,PGF
gene_set_query	1119	ST18	875.7	ARCHS4 Coexpression,919;Enrichr Queries,1004;GTEx Coexpression,704	PHYHIPL
gene_set_query	1120	SOHLH2	876.3	ARCHS4 Coexpression,1012;Enrichr Queries,168;GTEx Coexpression,1449	PMAIP1,TFCP2L1,LRP2,SLC27A2
gene_set_query	1121	HOXC10	876.3	ARCHS4 Coexpression,945;Enrichr Queries,870;GTEx Coexpression,814	TFPI2
gene_set_query	1122	ZNF34	877.0	ARCHS4 Coexpression,782;Enrichr Queries,520;GTEx Coexpression,1329	PMAIP1,PGF
gene_set_query	1123	ZNF470	877.3	ARCHS4 Coexpression,1083;Enrichr Queries,166;GTEx Coexpression,1383	ABCB1,NFE2L3,PMAIP1,PGF
gene_set_query	1124	ZNF48	879.0	ARCHS4 Coexpression,192;Enrichr Queries,973;GTEx Coexpression,1472	ABCB1,IGDCC3,GNAS
gene_set_query	1125	CREBZF	879.3	ARCHS4 Coexpression,689;Enrichr Queries,1131;GTEx Coexpression,818
gene_set_query	1126	ZNF154	879.3	ARCHS4 Coexpression,1246;Enrichr Queries,1045;GTEx Coexpression,347	ABCB1,GNAS
gene_set_query	1127	ZNF853	880.5	ARCHS4 Coexpression,1416;GTEx Coexpression,345	PHYHIPL
gene_set_query	1128	ZNF280B	880.5	ARCHS4 Coexpression,1396;Enrichr Queries,365	ABCB1,CDK1,PMAIP1
gene_set_query	1129	NFIB	880.8	Literature ChIP-seq,147;ARCHS4 Coexpression,1275;Enrichr Queries,867;GTEx Coexpression,1234	GNAS
gene_set_query	1130	ZNF594	881.0	ARCHS4 Coexpression,1617;Enrichr Queries,216;GTEx Coexpression,810	CENPF,ABCB1,PMAIP1,PGF
gene_set_query	1131	PLAGL2	882.7	ARCHS4 Coexpression,745;Enrichr Queries,1091;GTEx Coexpression,812	PMAIP1
gene_set_query	1132	ZSCAN32	883.0	ARCHS4 Coexpression,1379;GTEx Coexpression,387	TREML2
gene_set_query	1133	ZNF629	883.3	ARCHS4 Coexpression,819;Enrichr Queries,511;GTEx Coexpression,1320	ABCB1,PGF
gene_set_query	1134	ZNF335	883.8	ARCHS4 Coexpression,1106;Enrichr Queries,676;ReMap ChIP-seq,297;GTEx Coexpression,1456	ABCB1,GNAS
gene_set_query	1135	PAX4	884.0	ARCHS4 Coexpression,1092;Enrichr Queries,970;GTEx Coexpression,590	GNAS,HMGCS2
gene_set_query	1136	GTF2IRD1	886.5	ARCHS4 Coexpression,698;GTEx Coexpression,1075
gene_set_query	1137	ZNF623	886.7	ARCHS4 Coexpression,829;Enrichr Queries,373;GTEx Coexpression,1458	CENPF,ABCB1,PMAIP1
gene_set_query	1138	IRX2	887.7	ARCHS4 Coexpression,822;Enrichr Queries,1354;GTEx Coexpression,487	SPINT1
gene_set_query	1139	ZNF648	888.0	ARCHS4 Coexpression,1115;Enrichr Queries,1083;GTEx Coexpression,466	CENPF,HMGCS2
gene_set_query	1140	ZIC4	888.7	ARCHS4 Coexpression,657;Enrichr Queries,1396;GTEx Coexpression,613	IGDCC3
gene_set_query	1141	MSX1	888.7	ARCHS4 Coexpression,550;Enrichr Queries,532;GTEx Coexpression,1584	USP27X,PMAIP1,PGF
gene_set_query	1142	ZNF682	889.7	ARCHS4 Coexpression,1424;Enrichr Queries,21;GTEx Coexpression,1224	CENPF,ABCB1,NFE2L3,CDK1,PMAIP1,DTL
gene_set_query	1143	HES5	890.3	ARCHS4 Coexpression,175;Enrichr Queries,966;GTEx Coexpression,1530	CENPF,IGDCC3,HMGCS2
gene_set_query	1144	TCFL5	890.7	ARCHS4 Coexpression,1619;Enrichr Queries,13;GTEx Coexpression,1040	ABCB1,GNAS,NFE2L3,CDK1,PMAIP1,SLC27A2,PGF
gene_set_query	1145	IKZF4	891.3	ARCHS4 Coexpression,541;Enrichr Queries,1259;GTEx Coexpression,874	IGDCC3
gene_set_query	1146	ZNF383	891.7	ARCHS4 Coexpression,1091;Enrichr Queries,342;GTEx Coexpression,1242	ABCB1,PMAIP1,PGF
gene_set_query	1147	FOXD4L4	892.0	ARCHS4 Coexpression,677;GTEx Coexpression,1107
gene_set_query	1148	VAX2	892.0	ARCHS4 Coexpression,1294;Enrichr Queries,743;GTEx Coexpression,639	IGDCC3,PGF
gene_set_query	1149	EBF2	892.0	ARCHS4 Coexpression,522;GTEx Coexpression,1262	LZTS1
gene_set_query	1150	ZNF133	893.3	ARCHS4 Coexpression,666;Enrichr Queries,560;GTEx Coexpression,1454	PMAIP1,PGF
gene_set_query	1151	KDM2A	893.5	ARCHS4 Coexpression,1110;GTEx Coexpression,677
gene_set_query	1152	ZNF529	894.3	ARCHS4 Coexpression,1122;Enrichr Queries,368;GTEx Coexpression,1193	ABCB1,LGALS13,PMAIP1
gene_set_query	1153	ZNF555	895.0	ARCHS4 Coexpression,984;Enrichr Queries,378;GTEx Coexpression,1323	ABCB1,PMAIP1,PGF
gene_set_query	1154	L3MBTL1	895.0	ARCHS4 Coexpression,1250;GTEx Coexpression,540	IGDCC3
gene_set_query	1155	ZEB2	896.0	ARCHS4 Coexpression,753;Enrichr Queries,1294;ReMap ChIP-seq,12;GTEx Coexpression,1525	ISYNA1,HIST1H2AI,SPINT1,HIST1H2AJ,PCTP,HIST1H3C
gene_set_query	1156	ZSCAN5A	896.0	ARCHS4 Coexpression,1189;Enrichr Queries,145;GTEx Coexpression,1354	ABCB1,PMAIP1,DTL,PGF
gene_set_query	1157	ZNF189	896.0	ARCHS4 Coexpression,842;Enrichr Queries,794;GTEx Coexpression,1052	PGF
gene_set_query	1158	ZNF674	896.0	ARCHS4 Coexpression,1425;Enrichr Queries,407;GTEx Coexpression,856	PMAIP1,SLC25A5
gene_set_query	1159	ZNF32	896.3	ARCHS4 Coexpression,922;Enrichr Queries,240;GTEx Coexpression,1527	ABCB1,PMAIP1,PGF
gene_set_query	1160	LCORL	897.3	ARCHS4 Coexpression,1390;Enrichr Queries,1134;GTEx Coexpression,168	CDK1,TYMS
gene_set_query	1161	CC2D1A	897.5	ARCHS4 Coexpression,1518;GTEx Coexpression,277	SPINT1
gene_set_query	1162	ZNF705D	898.0	ARCHS4 Coexpression,1231;Enrichr Queries,94;GTEx Coexpression,1369	TFPI2,PMAIP1,TFCP2L1,PGF,FDFT1
gene_set_query	1163	TMF1	899.0	ARCHS4 Coexpression,196;GTEx Coexpression,1602	PARP1,TYMS
gene_set_query	1164	HINFP	899.7	ARCHS4 Coexpression,1352;ReMap ChIP-seq,121;GTEx Coexpression,1226	HIST1H2AI,HIST1H2AJ,HIST1H3C
gene_set_query	1165	NACC2	900.5	ARCHS4 Coexpression,1534;GTEx Coexpression,267	PHYHIPL
gene_set_query	1166	ZNF14	901.0	ARCHS4 Coexpression,1080;Enrichr Queries,228;GTEx Coexpression,1395	ABCB1,PMAIP1,PGF
gene_set_query	1167	ZNF91	901.3	ARCHS4 Coexpression,1215;Enrichr Queries,464;GTEx Coexpression,1025	CENPF,CDK1
gene_set_query	1168	ZNF524	901.7	ARCHS4 Coexpression,1075;Enrichr Queries,400;GTEx Coexpression,1230	ISYNA1,ABCB1
gene_set_query	1169	CAMTA1	904.0	ARCHS4 Coexpression,1031;Enrichr Queries,1043;GTEx Coexpression,638	MAP7D2,GNAS
gene_set_query	1170	ZNF214	904.7	ARCHS4 Coexpression,1430;Enrichr Queries,64;GTEx Coexpression,1220	LRP2,LZTS1,SLC27A2,PGF,ABCG2
gene_set_query	1171	ZNF705A	906.0	ARCHS4 Coexpression,926;Enrichr Queries,396;GTEx Coexpression,1396	ABCB1,LGALS13
gene_set_query	1172	ZNF683	908.7	ARCHS4 Coexpression,825;Enrichr Queries,391;GTEx Coexpression,1510	ABCB1,LGALS13
gene_set_query	1173	ZNF385D	909.0	ARCHS4 Coexpression,1112;Enrichr Queries,1129;GTEx Coexpression,486	KCNK17
gene_set_query	1174	CENPT	909.3	ARCHS4 Coexpression,1280;Enrichr Queries,27;GTEx Coexpression,1421	CENPF,ABCB1,CDK1,TYMS,DTL,PGF
gene_set_query	1175	THAP8	910.3	ARCHS4 Coexpression,683;Enrichr Queries,673;GTEx Coexpression,1375	PMAIP1,PGF
gene_set_query	1176	ZNF829	912.0	ARCHS4 Coexpression,1019;Enrichr Queries,306;GTEx Coexpression,1411	CENPF,ABCB1,PMAIP1
gene_set_query	1177	KLF15	912.0	ARCHS4 Coexpression,616;Enrichr Queries,515;GTEx Coexpression,1605	HMGCS2,PGF
gene_set_query	1178	ZNF345	913.0	ARCHS4 Coexpression,1156;Enrichr Queries,312;GTEx Coexpression,1271	ABCB1,PMAIP1,PGF
gene_set_query	1179	FOXN1	913.3	ARCHS4 Coexpression,808;Enrichr Queries,888;GTEx Coexpression,1044	PGF
gene_set_query	1180	POU4F3	913.7	ARCHS4 Coexpression,509;Enrichr Queries,714;GTEx Coexpression,1518	PARP1,TBX4
gene_set_query	1181	SATB2	913.7	ARCHS4 Coexpression,1162;Enrichr Queries,1355;GTEx Coexpression,224	HMGCS2,SERINC2
gene_set_query	1182	HSFX2	915.0	ARCHS4 Coexpression,915
gene_set_query	1183	ELK3	917.8	Literature ChIP-seq,102;ARCHS4 Coexpression,785;Enrichr Queries,1227;GTEx Coexpression,1557	STEAP3,GNAS,NFE2L3,FDFT1
gene_set_query	1184	ONECUT3	918.3	ARCHS4 Coexpression,1383;Enrichr Queries,454;GTEx Coexpression,918	PMAIP1,TBX4
gene_set_query	1185	FOXF1	918.7	ARCHS4 Coexpression,1402;Enrichr Queries,513;GTEx Coexpression,841	PMAIP1,PGF
gene_set_query	1186	MESP1	918.7	ARCHS4 Coexpression,1350;Enrichr Queries,234;GTEx Coexpression,1172	CENPF,SLC27A2,PGF
gene_set_query	1187	NFATC3	920.0	ARCHS4 Coexpression,1025;Enrichr Queries,631;GTEx Coexpression,1104	PARP1,GNAS
gene_set_query	1188	KLF16	920.0	ARCHS4 Coexpression,1283;Enrichr Queries,1067;GTEx Coexpression,410	ABCB1,LZTS1
gene_set_query	1189	ZNF408	921.3	ARCHS4 Coexpression,794;Enrichr Queries,611;GTEx Coexpression,1359	ABCB1,PMAIP1
gene_set_query	1190	ZNF346	922.3	ARCHS4 Coexpression,340;Enrichr Queries,1180;GTEx Coexpression,1247	LZTS1
gene_set_query	1191	FOXD3	922.7	ARCHS4 Coexpression,65;Enrichr Queries,1398;GTEx Coexpression,1305	ERVMER34-1,PARP1,NFE2L3
gene_set_query	1192	THAP6	923.7	ARCHS4 Coexpression,1221;Enrichr Queries,568;GTEx Coexpression,982	PMAIP1,PGF
gene_set_query	1193	ZNF679	924.0	ARCHS4 Coexpression,1163;Enrichr Queries,125;GTEx Coexpression,1484	TFPI2,PMAIP1,LRP2,PGF
gene_set_query	1194	SP3	925.3	ARCHS4 Coexpression,1157;Enrichr Queries,1246;GTEx Coexpression,373	PHYHIPL
gene_set_query	1195	REPIN1	926.7	ARCHS4 Coexpression,1155;Enrichr Queries,524;GTEx Coexpression,1101	GNAS,FDFT1
gene_set_query	1196	ZNF333	929.3	ARCHS4 Coexpression,1178;Enrichr Queries,651;GTEx Coexpression,959	ABCB1,PGF
gene_set_query	1197	ZNF572	929.7	ARCHS4 Coexpression,1000;Enrichr Queries,209;GTEx Coexpression,1580	CENPF,ABCB1,NFE2L3,PMAIP1
gene_set_query	1198	ZNF395	930.3	ARCHS4 Coexpression,321;Enrichr Queries,1000;GTEx Coexpression,1470	GNAS,PMAIP1
gene_set_query	1199	ZNF385A	932.3	ARCHS4 Coexpression,1308;Enrichr Queries,646;GTEx Coexpression,843	ABCB1,PGF
gene_set_query	1200	ZNF75D	932.3	ARCHS4 Coexpression,1260;Enrichr Queries,230;GTEx Coexpression,1307	ABCB1,PMAIP1,PGF
gene_set_query	1201	REXO4	932.5	ARCHS4 Coexpression,410;GTEx Coexpression,1455	PARP1
gene_set_query	1202	ZNF547	933.7	ARCHS4 Coexpression,1210;Enrichr Queries,671;GTEx Coexpression,920	PMAIP1,PGF
gene_set_query	1203	GFI1	934.3	ARCHS4 Coexpression,650;Enrichr Queries,1115;GTEx Coexpression,1038	LGALS13
gene_set_query	1204	THAP2	934.7	ARCHS4 Coexpression,1502;Enrichr Queries,953;GTEx Coexpression,349	IGDCC3,PMAIP1
gene_set_query	1205	PITX3	937.3	ARCHS4 Coexpression,619;Enrichr Queries,762;GTEx Coexpression,1431	TBX4
gene_set_query	1206	SHOX2	937.3	ARCHS4 Coexpression,572;Enrichr Queries,764;GTEx Coexpression,1476	PGF
gene_set_query	1207	ZBTB17	940.0	ARCHS4 Coexpression,988;Enrichr Queries,388;GTEx Coexpression,1444	ABCB1,PARP1,PGF
gene_set_query	1208	ZNF24	940.3	ARCHS4 Coexpression,1291;Enrichr Queries,1036;ReMap ChIP-seq,27;GTEx Coexpression,1407	ISYNA1,HIST1H2AI,PARP1,HIST1H2AJ,HIST1H3C,SERINC2
gene_set_query	1209	ZNF699	940.3	ARCHS4 Coexpression,821;Enrichr Queries,491;GTEx Coexpression,1509	PMAIP1,FDFT1
gene_set_query	1210	FOXI3	940.5	ARCHS4 Coexpression,1374;GTEx Coexpression,507	SPINT1
gene_set_query	1211	ZNF396	942.0	ARCHS4 Coexpression,1256;Enrichr Queries,988;GTEx Coexpression,582	TREML2,PGF
gene_set_query	1212	ZNF775	942.0	ARCHS4 Coexpression,1056;Enrichr Queries,502;GTEx Coexpression,1268	ABCB1,PGF
gene_set_query	1213	ZBTB25	943.0	ARCHS4 Coexpression,1470;Enrichr Queries,555;GTEx Coexpression,804	ABCB1,PGF
gene_set_query	1214	HOXC6	943.3	ARCHS4 Coexpression,726;Enrichr Queries,596;GTEx Coexpression,1508	LGALS13,PGF
gene_set_query	1215	NKX62	943.5	ARCHS4 Coexpression,1574;GTEx Coexpression,313	PHYHIPL
gene_set_query	1216	EMX2	943.7	ARCHS4 Coexpression,389;Enrichr Queries,1250;GTEx Coexpression,1192	USP27X
gene_set_query	1217	ZNF493	944.7	ARCHS4 Coexpression,1194;Enrichr Queries,837;GTEx Coexpression,803	NFE2L3
gene_set_query	1218	ARNTL	946.0	ARCHS4 Coexpression,1018;Enrichr Queries,1379;ReMap ChIP-seq,199;GTEx Coexpression,1188	NFE2L3,TYMS
gene_set_query	1219	PITX2	946.3	ARCHS4 Coexpression,531;Enrichr Queries,1262;GTEx Coexpression,1046	HMGCS2
gene_set_query	1220	ZNF184	946.7	ARCHS4 Coexpression,1253;Enrichr Queries,190;GTEx Coexpression,1397	CENPF,CDK1,PMAIP1,PGF
gene_set_query	1221	CIC	947.3	ARCHS4 Coexpression,1531;Enrichr Queries,1103;GTEx Coexpression,208	ISYNA1,IGDCC3,GNAS
gene_set_query	1222	ZNF441	948.7	ARCHS4 Coexpression,832;Enrichr Queries,1025;GTEx Coexpression,989	PGF
gene_set_query	1223	SP140	949.7	ARCHS4 Coexpression,1307;Enrichr Queries,690;GTEx Coexpression,852	LGALS13,PMAIP1
gene_set_query	1224	ASCL4	950.3	ARCHS4 Coexpression,1120;Enrichr Queries,761;GTEx Coexpression,970	TBX4
gene_set_query	1225	ZNF37A	950.3	ARCHS4 Coexpression,1299;Enrichr Queries,663;GTEx Coexpression,889	CENPF,PMAIP1
gene_set_query	1226	ERF	951.3	ARCHS4 Coexpression,886;Enrichr Queries,1261;GTEx Coexpression,707
gene_set_query	1227	MAF	951.8	ARCHS4 Coexpression,1476;Enrichr Queries,1377;ReMap ChIP-seq,168;GTEx Coexpression,786	ISYNA1,HIST1H2AI,HIST1H2AJ
gene_set_query	1228	SIM1	953.0	ARCHS4 Coexpression,481;Enrichr Queries,805;GTEx Coexpression,1573	GNAS,TBX4
gene_set_query	1229	HOXD9	953.0	ARCHS4 Coexpression,567;Enrichr Queries,770;GTEx Coexpression,1522	TBX4
gene_set_query	1230	ZNF668	953.0	ARCHS4 Coexpression,712;Enrichr Queries,628;GTEx Coexpression,1519	ABCB1,FDFT1
gene_set_query	1231	ZNF484	953.3	ARCHS4 Coexpression,1613;Enrichr Queries,325;GTEx Coexpression,922	ABCB1,NFE2L3,PMAIP1
gene_set_query	1232	NFE2L1	954.0	ARCHS4 Coexpression,1377;Enrichr Queries,919;ReMap ChIP-seq,288;GTEx Coexpression,1232	GNAS
gene_set_query	1233	TBX4	954.3	ARCHS4 Coexpression,838;Enrichr Queries,780;GTEx Coexpression,1245	PGF
gene_set_query	1234	ELF4	954.3	ARCHS4 Coexpression,864;Enrichr Queries,991;GTEx Coexpression,1008	PMAIP1
gene_set_query	1235	ZNF646	954.7	ARCHS4 Coexpression,787;Enrichr Queries,1220;GTEx Coexpression,857
gene_set_query	1236	ZNF496	956.7	ARCHS4 Coexpression,544;Enrichr Queries,1149;GTEx Coexpression,1177	PARP1
gene_set_query	1237	LBX1	957.3	ARCHS4 Coexpression,880;Enrichr Queries,709;GTEx Coexpression,1283	TBX4
gene_set_query	1238	LCOR	957.3	ARCHS4 Coexpression,1578;Enrichr Queries,1178;GTEx Coexpression,116	FAM3B,NFE2L3
gene_set_query	1239	ZNF781	958.3	ARCHS4 Coexpression,1293;Enrichr Queries,1058;GTEx Coexpression,524	ABCB1,IGDCC3
gene_set_query	1240	ZKSCAN7	959.0	ARCHS4 Coexpression,751;GTEx Coexpression,1167
gene_set_query	1241	TBX5	959.3	Literature ChIP-seq,137;ARCHS4 Coexpression,1475;Enrichr Queries,947;GTEx Coexpression,1278	TBX4,DTL
gene_set_query	1242	HIVEP1	959.3	ARCHS4 Coexpression,1186;Enrichr Queries,1236;GTEx Coexpression,456	PMAIP1
gene_set_query	1243	BAZ2A	959.3	ARCHS4 Coexpression,615;Enrichr Queries,1098;GTEx Coexpression,1165	GNAS
gene_set_query	1244	SOX4	959.7	ARCHS4 Coexpression,1085;Enrichr Queries,307;GTEx Coexpression,1487	GNAS,CDK1,PMAIP1
gene_set_query	1245	ZNF708	960.3	ARCHS4 Coexpression,1527;Enrichr Queries,479;GTEx Coexpression,875	ABCB1,PMAIP1
gene_set_query	1246	ZNF282	961.3	ARCHS4 Coexpression,765;Enrichr Queries,1059;GTEx Coexpression,1060	ABCB1
gene_set_query	1247	ZNF814	961.5	ARCHS4 Coexpression,1606;GTEx Coexpression,317	IGDCC3
gene_set_query	1248	ARID2	962.3	ARCHS4 Coexpression,1401;Enrichr Queries,1061;ReMap ChIP-seq,16;GTEx Coexpression,1371	HIST1H2AI,HIST1H2AJ,GNAS,PHYHIPL,ANKRD65,HIST1H3C,FDFT1
gene_set_query	1249	ZNF783	962.7	ARCHS4 Coexpression,965;Enrichr Queries,913;GTEx Coexpression,1010	PGF
gene_set_query	1250	SCRT2	962.7	ARCHS4 Coexpression,1088;Enrichr Queries,1271;GTEx Coexpression,529	IGDCC3
gene_set_query	1251	REL	964.0	ARCHS4 Coexpression,1326;Enrichr Queries,1085;GTEx Coexpression,481	PMAIP1
gene_set_query	1252	ZNF557	966.0	ARCHS4 Coexpression,1071;Enrichr Queries,665;GTEx Coexpression,1162	ABCB1,PMAIP1
gene_set_query	1253	ZBTB24	966.3	ARCHS4 Coexpression,1397;Enrichr Queries,284;GTEx Coexpression,1218	PARP1,GNAS,PMAIP1
gene_set_query	1254	ETV3	966.7	ARCHS4 Coexpression,811;Enrichr Queries,1105;GTEx Coexpression,984	PMAIP1
gene_set_query	1255	ZBED9	967.0	ARCHS4 Coexpression,908;GTEx Coexpression,1026
gene_set_query	1256	ZNF587B	967.0	ARCHS4 Coexpression,1464;GTEx Coexpression,470	NFE2L3
gene_set_query	1257	ZNF253	967.7	ARCHS4 Coexpression,1499;Enrichr Queries,341;GTEx Coexpression,1063	CENPF,ABCB1,PMAIP1
gene_set_query	1258	ZNF662	970.0	ARCHS4 Coexpression,1469;Enrichr Queries,751;GTEx Coexpression,690	ABCB1
gene_set_query	1259	OSR2	971.7	ARCHS4 Coexpression,574;Enrichr Queries,766;GTEx Coexpression,1575	PMAIP1
gene_set_query	1260	ZBTB40	971.7	ARCHS4 Coexpression,799;Enrichr Queries,1232;GTEx Coexpression,884
gene_set_query	1261	HOXC5	972.0	ARCHS4 Coexpression,887;Enrichr Queries,452;GTEx Coexpression,1577	TBX4,PGF
gene_set_query	1262	LTF	972.5	ARCHS4 Coexpression,845;GTEx Coexpression,1100
gene_set_query	1263	ATF7	972.5	ARCHS4 Coexpression,1330;Enrichr Queries,1203;ReMap ChIP-seq,78;GTEx Coexpression,1279	HIST1H2AI,HIST1H2AJ,PMAIP1,HIST1H3C
gene_set_query	1264	DOT1L	973.7	ARCHS4 Coexpression,772;Enrichr Queries,1135;GTEx Coexpression,1014
gene_set_query	1265	ZNF85	974.7	ARCHS4 Coexpression,1561;Enrichr Queries,51;GTEx Coexpression,1312	CENPF,ABCB1,CDK1,PMAIP1,TYMS,DTL
gene_set_query	1266	CREBL2	975.0	ARCHS4 Coexpression,1419;Enrichr Queries,1160;GTEx Coexpression,346	ABCB1
gene_set_query	1267	MYNN	975.5	ARCHS4 Coexpression,1506;Enrichr Queries,1213;ReMap ChIP-seq,191;GTEx Coexpression,992	ISYNA1,TYMS
gene_set_query	1268	BARHL1	975.7	ARCHS4 Coexpression,1550;Enrichr Queries,759;GTEx Coexpression,618	IGDCC3,TBX4
gene_set_query	1269	ZNF471	977.7	ARCHS4 Coexpression,1113;Enrichr Queries,925;GTEx Coexpression,895	ABCB1
gene_set_query	1270	ZNF599	978.0	ARCHS4 Coexpression,827;Enrichr Queries,644;GTEx Coexpression,1463	ABCB1,PGF
gene_set_query	1271	ZNF573	978.7	ARCHS4 Coexpression,1575;Enrichr Queries,233;GTEx Coexpression,1128	ABCB1,PMAIP1,PGF
gene_set_query	1272	IKZF5	979.0	ARCHS4 Coexpression,1009;Enrichr Queries,1190;GTEx Coexpression,738
gene_set_query	1273	ZNF394	979.3	ARCHS4 Coexpression,1204;Enrichr Queries,1117;GTEx Coexpression,617	PMAIP1,TREML3P
gene_set_query	1274	THRA	979.8	Literature ChIP-seq,64;ARCHS4 Coexpression,1591;Enrichr Queries,862;GTEx Coexpression,1402	GNAS
gene_set_query	1275	SKOR2	980.0	ARCHS4 Coexpression,1380;GTEx Coexpression,580	IGDCC3
gene_set_query	1276	NFATC2	980.3	ARCHS4 Coexpression,1336;Enrichr Queries,905;GTEx Coexpression,700	PMAIP1
gene_set_query	1277	ZNF510	980.3	ARCHS4 Coexpression,823;Enrichr Queries,1381;GTEx Coexpression,737
gene_set_query	1278	JRK	980.5	ARCHS4 Coexpression,670;GTEx Coexpression,1291
gene_set_query	1279	ZNF665	981.0	ARCHS4 Coexpression,1278;Enrichr Queries,274;GTEx Coexpression,1391	ABCB1,LGALS13,PGF
gene_set_query	1280	NFAT5	981.7	ARCHS4 Coexpression,594;Enrichr Queries,1239;GTEx Coexpression,1112
gene_set_query	1281	CCDC169SOHLH2	982.0	ARCHS4 Coexpression,982
gene_set_query	1282	ZNF444	982.0	ARCHS4 Coexpression,1452;Enrichr Queries,492;GTEx Coexpression,1002	ABCB1,PGF
gene_set_query	1283	ZNF439	983.3	ARCHS4 Coexpression,1203;Enrichr Queries,235;GTEx Coexpression,1512	ABCB1,LGALS13,PMAIP1
gene_set_query	1284	ZNF69	984.0	ARCHS4 Coexpression,1523;Enrichr Queries,1404;GTEx Coexpression,25	STEAP3,RNF128,HMGCS2,SLC25A5
gene_set_query	1285	THAP12	985.5	ARCHS4 Coexpression,1304;GTEx Coexpression,667	FAM3B
gene_set_query	1286	ZNF570	986.3	ARCHS4 Coexpression,1487;Enrichr Queries,534;GTEx Coexpression,938	ABCB1,PMAIP1
gene_set_query	1287	KLF9	987.0	ARCHS4 Coexpression,1623;Enrichr Queries,1247;ReMap ChIP-seq,133;GTEx Coexpression,945	ISYNA1,IGDCC3,ANKRD65
gene_set_query	1288	ZNF474	988.0	ARCHS4 Coexpression,655;Enrichr Queries,758;GTEx Coexpression,1551	PGF
gene_set_query	1289	ZNF813	988.5	ARCHS4 Coexpression,1498;GTEx Coexpression,479	TYMS
gene_set_query	1290	NFIA	988.7	ARCHS4 Coexpression,356;Enrichr Queries,1322;GTEx Coexpression,1288	PHYHIPL
gene_set_query	1291	MLXIP	989.3	ARCHS4 Coexpression,1074;Enrichr Queries,1198;GTEx Coexpression,696
gene_set_query	1292	HOXA7	991.0	ARCHS4 Coexpression,1100;Enrichr Queries,856;GTEx Coexpression,1017	PGF
gene_set_query	1293	NFX1	991.0	ARCHS4 Coexpression,1082;Enrichr Queries,1141;GTEx Coexpression,750
gene_set_query	1294	ZKSCAN8	991.5	ARCHS4 Coexpression,974;GTEx Coexpression,1009
gene_set_query	1295	THAP9	993.0	ARCHS4 Coexpression,1504;Enrichr Queries,36;GTEx Coexpression,1439	CENPF,ABCB1,NFE2L3,CDK1,PMAIP1,DTL
gene_set_query	1296	ZNF789	994.0	ARCHS4 Coexpression,1322;Enrichr Queries,149;GTEx Coexpression,1511	CENPF,ABCB1,PMAIP1,PGF
gene_set_query	1297	ZNF8	995.5	ARCHS4 Coexpression,1356;Enrichr Queries,635	CENPF,PGF
gene_set_query	1298	ZNF284	995.7	ARCHS4 Coexpression,1447;Enrichr Queries,954;GTEx Coexpression,586	NFE2L3,PMAIP1
gene_set_query	1299	POU3F3	996.7	ARCHS4 Coexpression,1277;Enrichr Queries,1395;GTEx Coexpression,318	PHYHIPL
gene_set_query	1300	TET2	997.0	ARCHS4 Coexpression,1179;GTEx Coexpression,815
gene_set_query	1301	FOXN3	997.7	ARCHS4 Coexpression,776;Enrichr Queries,1163;GTEx Coexpression,1054
gene_set_query	1302	MAFA	998.0	ARCHS4 Coexpression,425;Enrichr Queries,1221;GTEx Coexpression,1348	GNAS
gene_set_query	1303	ZNF287	998.3	ARCHS4 Coexpression,1196;Enrichr Queries,538;GTEx Coexpression,1261	ABCB1,PGF
gene_set_query	1304	ARNT2	998.7	ARCHS4 Coexpression,1456;Enrichr Queries,1288;GTEx Coexpression,252	PHYHIPL,LZTS1
gene_set_query	1305	FOXC1	999.3	ARCHS4 Coexpression,456;Enrichr Queries,963;GTEx Coexpression,1579	PARP1,PMAIP1
gene_set_query	1306	ZFHX2	999.3	ARCHS4 Coexpression,736;Enrichr Queries,1147;GTEx Coexpression,1115
gene_set_query	1307	ZSCAN30	999.5	ARCHS4 Coexpression,1296;GTEx Coexpression,703
gene_set_query	1308	ZNF644	1000.0	ARCHS4 Coexpression,1551;Enrichr Queries,782;ReMap ChIP-seq,276;GTEx Coexpression,1392	PMAIP1
gene_set_query	1309	ZNF704	1002.0	ARCHS4 Coexpression,912;Enrichr Queries,1373;GTEx Coexpression,720
gene_set_query	1310	ZFPM1	1002.0	ARCHS4 Coexpression,1212;Enrichr Queries,1206;GTEx Coexpression,588	FAM3B
gene_set_query	1311	PRDM15	1002.0	ARCHS4 Coexpression,1182;Enrichr Queries,1130;GTEx Coexpression,695
gene_set_query	1312	ZNF226	1003.0	ARCHS4 Coexpression,1459;Enrichr Queries,375;GTEx Coexpression,1176	CENPF,PMAIP1,PGF
gene_set_query	1313	ZNF606	1003.0	ARCHS4 Coexpression,1095;Enrichr Queries,649;GTEx Coexpression,1266	ABCB1,PGF
gene_set_query	1314	ZNF563	1004.0	ARCHS4 Coexpression,884;Enrichr Queries,531;GTEx Coexpression,1596	ABCB1,PGF
gene_set_query	1315	ZNF747	1005.0	ARCHS4 Coexpression,1244;Enrichr Queries,1391;GTEx Coexpression,381	FXN
gene_set_query	1316	ZNF224	1008.0	ARCHS4 Coexpression,1222;Enrichr Queries,940;GTEx Coexpression,861	ABCB1
gene_set_query	1317	HIVEP3	1010.0	ARCHS4 Coexpression,613;Enrichr Queries,1283;GTEx Coexpression,1133
gene_set_query	1318	ZNF660	1010.0	ARCHS4 Coexpression,975;Enrichr Queries,944;GTEx Coexpression,1111	ABCB1
gene_set_query	1319	PRDM5	1012.0	Literature ChIP-seq,8;ARCHS4 Coexpression,1541;Enrichr Queries,1390;GTEx Coexpression,1108	GGCT,ABCB1,RNF128,MAP7D2,SLC25A5,FDFT1
gene_set_query	1320	ZNF827	1012.0	ARCHS4 Coexpression,993;Enrichr Queries,849;GTEx Coexpression,1194	ABCB1
gene_set_query	1321	ZNF701	1013.0	ARCHS4 Coexpression,1621;Enrichr Queries,1046;GTEx Coexpression,372	TREML2,PGF
gene_set_query	1322	ZNF235	1013.0	ARCHS4 Coexpression,1611;Enrichr Queries,639;GTEx Coexpression,789	ABCB1,PGF
gene_set_query	1323	SMAD5	1015.0	ARCHS4 Coexpression,1514;Enrichr Queries,1318;ReMap ChIP-seq,26;GTEx Coexpression,1203	ISYNA1,HIST1H2AI,HIST1H2AJ,HIST1H3C,FDFT1
gene_set_query	1324	ZNF835	1016.0	ARCHS4 Coexpression,1554;Enrichr Queries,297;GTEx Coexpression,1197	ABCB1,NFE2L3,LZTS1
gene_set_query	1325	ZNF546	1016.0	ARCHS4 Coexpression,1234;Enrichr Queries,679;GTEx Coexpression,1136	ABCB1,PGF
gene_set_query	1326	THAP5	1017.0	ARCHS4 Coexpression,1202;Enrichr Queries,1382;GTEx Coexpression,467	SPINT1
gene_set_query	1327	ZNF558	1017.0	ARCHS4 Coexpression,1318;Enrichr Queries,924;GTEx Coexpression,809	PMAIP1
gene_set_query	1328	ZNF800	1017.0	ARCHS4 Coexpression,1428;Enrichr Queries,1200;GTEx Coexpression,423	NFE2L3
gene_set_query	1329	ZNF577	1018.0	ARCHS4 Coexpression,1060;Enrichr Queries,921;GTEx Coexpression,1072	ABCB1
gene_set_query	1330	ZNF587	1019.0	ARCHS4 Coexpression,1195;Enrichr Queries,521;GTEx Coexpression,1340	CENPF,PMAIP1
gene_set_query	1331	ZNF655	1019.0	ARCHS4 Coexpression,1310;Enrichr Queries,506;GTEx Coexpression,1241	GNAS,PGF
gene_set_query	1332	RXRB	1020.0	ARCHS4 Coexpression,1287;Enrichr Queries,187;GTEx Coexpression,1585	ABCB1,PARP1,GNAS,FDFT1
gene_set_query	1333	MSANTD1	1020.0	ARCHS4 Coexpression,1620;GTEx Coexpression,420	MAP7D2
gene_set_query	1334	SNAPC2	1020.0	ARCHS4 Coexpression,781;GTEx Coexpression,1259
gene_set_query	1335	ZNF605	1020.0	ARCHS4 Coexpression,1309;Enrichr Queries,317;GTEx Coexpression,1435	ABCB1,PMAIP1,PGF
gene_set_query	1336	ZNF442	1021.0	ARCHS4 Coexpression,1473;Enrichr Queries,143;GTEx Coexpression,1446	ABCB1,PMAIP1,SLC27A2,PGF
gene_set_query	1337	PROX2	1021.0	ARCHS4 Coexpression,1341;Enrichr Queries,358;GTEx Coexpression,1364	ABCB1,PGF,ABCG2
gene_set_query	1338	AHCTF1	1021.0	ARCHS4 Coexpression,1337;Enrichr Queries,657;GTEx Coexpression,1070	CENPF,PARP1
gene_set_query	1339	HAND2	1021.0	ARCHS4 Coexpression,408;Enrichr Queries,1371;GTEx Coexpression,1285	GNAS
gene_set_query	1340	TGIF2LX	1022.0	ARCHS4 Coexpression,873;Enrichr Queries,606;GTEx Coexpression,1588	ABCB1,TBX4
gene_set_query	1341	BAZ2B	1023.0	ARCHS4 Coexpression,954;Enrichr Queries,1030;GTEx Coexpression,1085	CENPF
gene_set_query	1342	ZSCAN22	1025.0	ARCHS4 Coexpression,1205;Enrichr Queries,528;GTEx Coexpression,1341	ABCB1,PGF
gene_set_query	1343	ZNF615	1026.0	ARCHS4 Coexpression,1123;Enrichr Queries,962;GTEx Coexpression,994	PMAIP1
gene_set_query	1344	ZFPM2	1027.0	ARCHS4 Coexpression,876;Enrichr Queries,1364;GTEx Coexpression,842
gene_set_query	1345	GZF1	1028.0	ARCHS4 Coexpression,779;Enrichr Queries,1119;GTEx Coexpression,1186
gene_set_query	1346	NFATC4	1028.0	ARCHS4 Coexpression,1152;Enrichr Queries,587;GTEx Coexpression,1346	PMAIP1,PGF
gene_set_query	1347	ZNF43	1028.0	ARCHS4 Coexpression,1434;Enrichr Queries,429;GTEx Coexpression,1222	ABCB1,NFE2L3
gene_set_query	1348	NR2C1	1030.0	ARCHS4 Coexpression,1558;Enrichr Queries,624;GTEx Coexpression,907	CDK1,PGF
gene_set_query	1349	FIZ1	1031.0	ARCHS4 Coexpression,1312;Enrichr Queries,215;GTEx Coexpression,1566	ISYNA1,ABCB1,GNAS,PGF
gene_set_query	1350	MSANTD4	1031.0	ARCHS4 Coexpression,492;GTEx Coexpression,1570	PHYHIPL
gene_set_query	1351	ZNF677	1031.0	ARCHS4 Coexpression,610;Enrichr Queries,1078;GTEx Coexpression,1406	ABCB1
gene_set_query	1352	ZNF513	1031.0	ARCHS4 Coexpression,722;Enrichr Queries,886;GTEx Coexpression,1486	ABCB1
gene_set_query	1353	ZNF609	1032.0	ARCHS4 Coexpression,606;Enrichr Queries,1122;GTEx Coexpression,1367
gene_set_query	1354	ZNF628	1033.0	ARCHS4 Coexpression,917;Enrichr Queries,1088;GTEx Coexpression,1094	ABCB1
gene_set_query	1355	ZNF778	1033.0	ARCHS4 Coexpression,1406;Enrichr Queries,1020;GTEx Coexpression,674	ABCB1
gene_set_query	1356	ZKSCAN3	1034.0	ARCHS4 Coexpression,1488;Enrichr Queries,1111;GTEx Coexpression,502	PHYHIPL,PGF
gene_set_query	1357	DLX5	1034.0	ARCHS4 Coexpression,1342;Enrichr Queries,823;GTEx Coexpression,937	PGF
gene_set_query	1358	SPZ1	1035.0	ARCHS4 Coexpression,676;GTEx Coexpression,1394
gene_set_query	1359	PAX7	1035.0	ARCHS4 Coexpression,992;Enrichr Queries,786;GTEx Coexpression,1328	TBX4
gene_set_query	1360	TCF7L1	1035.0	ARCHS4 Coexpression,203;Enrichr Queries,1344;GTEx Coexpression,1559	ERVMER34-1,IGDCC3
gene_set_query	1361	ZNF433	1036.0	ARCHS4 Coexpression,1398;Enrichr Queries,260;GTEx Coexpression,1451	ABCB1,PMAIP1,PGF
gene_set_query	1362	ZSCAN20	1037.0	ARCHS4 Coexpression,739;Enrichr Queries,1114;GTEx Coexpression,1258	CENPF
gene_set_query	1363	SCML4	1038.0	ARCHS4 Coexpression,1164;Enrichr Queries,1110;GTEx Coexpression,840	LGALS13
gene_set_query	1364	RXRG	1038.0	ARCHS4 Coexpression,878;Enrichr Queries,1335;GTEx Coexpression,901
gene_set_query	1365	ZNF197	1038.0	ARCHS4 Coexpression,1495;Enrichr Queries,1380;ReMap ChIP-seq,282;GTEx Coexpression,996
gene_set_query	1366	ZNF347	1039.0	ARCHS4 Coexpression,1320;Enrichr Queries,1106;GTEx Coexpression,691	ABCB1
gene_set_query	1367	ZNF99	1039.0	ARCHS4 Coexpression,1512;Enrichr Queries,1094;GTEx Coexpression,511	ISYNA1,TFCP2L1
gene_set_query	1368	ZNF761	1040.0	ARCHS4 Coexpression,1344;Enrichr Queries,232;GTEx Coexpression,1545	ABCB1,CDK1,PGF
gene_set_query	1369	SETBP1	1041.0	ARCHS4 Coexpression,461;Enrichr Queries,1154;GTEx Coexpression,1507	PHYHIPL
gene_set_query	1370	ZNF737	1041.0	ARCHS4 Coexpression,1011;GTEx Coexpression,1071
gene_set_query	1371	ZIM2	1042.0	ARCHS4 Coexpression,836;Enrichr Queries,683;GTEx Coexpression,1607	GNAS,TFCP2L1
gene_set_query	1372	ELF2	1042.0	ARCHS4 Coexpression,1357;Enrichr Queries,1052;GTEx Coexpression,717	GNAS
gene_set_query	1373	ZNF211	1042.0	ARCHS4 Coexpression,1418;Enrichr Queries,208;GTEx Coexpression,1500	ABCB1,NFE2L3,PMAIP1,PGF
gene_set_query	1374	ZNF180	1045.0	ARCHS4 Coexpression,1607;Enrichr Queries,514;GTEx Coexpression,1013	ABCB1,PGF
gene_set_query	1375	NFIX	1045.0	ARCHS4 Coexpression,1389;Enrichr Queries,832;GTEx Coexpression,915	GNAS
gene_set_query	1376	ZNF575	1046.0	ARCHS4 Coexpression,1484;Enrichr Queries,250;GTEx Coexpression,1404	ABCB1,LGALS13,PGF
gene_set_query	1377	ZNF285	1046.0	ARCHS4 Coexpression,1567;GTEx Coexpression,525	IGDCC3
gene_set_query	1378	ZNF181	1047.0	ARCHS4 Coexpression,1415;Enrichr Queries,795;GTEx Coexpression,930	PGF
gene_set_query	1379	HOXD12	1048.0	ARCHS4 Coexpression,1420;Enrichr Queries,720;GTEx Coexpression,1003	TBX4
gene_set_query	1380	EEA1	1048.0	ARCHS4 Coexpression,1077;Enrichr Queries,1197;GTEx Coexpression,871
gene_set_query	1381	ZNF740	1049.0	ARCHS4 Coexpression,1311;Enrichr Queries,1155;ReMap ChIP-seq,233;GTEx Coexpression,1496	ISYNA1
gene_set_query	1382	KCMF1	1050.0	ARCHS4 Coexpression,433;Enrichr Queries,1173;GTEx Coexpression,1543	NFE2L3
gene_set_query	1383	LHX8	1050.0	ARCHS4 Coexpression,288;Enrichr Queries,1374;GTEx Coexpression,1488	PHYHIPL
gene_set_query	1384	ZNF462	1052.0	ARCHS4 Coexpression,1067;Enrichr Queries,1257;GTEx Coexpression,832
gene_set_query	1385	ZFP37	1054.0	ARCHS4 Coexpression,1600;Enrichr Queries,819;GTEx Coexpression,744	PGF
gene_set_query	1386	ZNF773	1056.0	ARCHS4 Coexpression,1353;Enrichr Queries,1075;GTEx Coexpression,741	ABCB1
gene_set_query	1387	MXD4	1057.0	ARCHS4 Coexpression,1460;Enrichr Queries,1256;GTEx Coexpression,454	IGDCC3
gene_set_query	1388	ZKSCAN5	1057.0	ARCHS4 Coexpression,1549;Enrichr Queries,468;GTEx Coexpression,1153	ABCB1,PGF
gene_set_query	1389	ZNF616	1057.0	ARCHS4 Coexpression,1577;Enrichr Queries,129;GTEx Coexpression,1464	CENPF,ABCB1,PMAIP1,PGF
gene_set_query	1390	PRDM4	1059.0	ARCHS4 Coexpression,1454;Enrichr Queries,994;GTEx Coexpression,730	PGF
gene_set_query	1391	TEF	1060.0	ARCHS4 Coexpression,1443;Enrichr Queries,885;GTEx Coexpression,851	PGF
gene_set_query	1392	BBX	1060.0	ARCHS4 Coexpression,1594;Enrichr Queries,1296;GTEx Coexpression,290	ISYNA1
gene_set_query	1393	TEAD1	1061.0	ARCHS4 Coexpression,1570;Enrichr Queries,1321;ReMap ChIP-seq,34;GTEx Coexpression,1317	CENPF,HIST1H2AI,HIST1H2AJ,TFPI2,HIST1H3C
gene_set_query	1394	RBAK	1061.0	ARCHS4 Coexpression,1404;Enrichr Queries,1023;GTEx Coexpression,756	ABCB1
gene_set_query	1395	RORA	1061.0	ARCHS4 Coexpression,1032;Enrichr Queries,1345;GTEx Coexpression,807
gene_set_query	1396	FOSB	1062.0	ARCHS4 Coexpression,1298;Enrichr Queries,586;GTEx Coexpression,1301	LGALS13,PMAIP1
gene_set_query	1397	RFX7	1063.0	ARCHS4 Coexpression,973;Enrichr Queries,1167;GTEx Coexpression,1050
gene_set_query	1398	ZNF768	1067.0	ARCHS4 Coexpression,916;Enrichr Queries,763;GTEx Coexpression,1523	ABCB1
gene_set_query	1399	ZNF410	1068.0	ARCHS4 Coexpression,1556;Enrichr Queries,165;GTEx Coexpression,1482	GNAS,CDK1,PMAIP1,FDFT1
gene_set_query	1400	HOXA4	1069.0	ARCHS4 Coexpression,790;Enrichr Queries,1348;GTEx Coexpression,1069
gene_set_query	1401	ZBTB20	1070.0	ARCHS4 Coexpression,346;Enrichr Queries,1308;GTEx Coexpression,1556	USP27X
gene_set_query	1402	ZNF844	1071.0	ARCHS4 Coexpression,1193;GTEx Coexpression,949
gene_set_query	1403	ZNF135	1071.0	ARCHS4 Coexpression,920;Enrichr Queries,1021;GTEx Coexpression,1272	PGF
gene_set_query	1404	ZNF705B	1072.0	ARCHS4 Coexpression,642;GTEx Coexpression,1502
gene_set_query	1405	ZFP14	1072.0	ARCHS4 Coexpression,1295;Enrichr Queries,979;GTEx Coexpression,943	PGF
gene_set_query	1406	ZNF41	1072.0	ARCHS4 Coexpression,746;Enrichr Queries,1162;GTEx Coexpression,1309
gene_set_query	1407	KLF7	1073.0	ARCHS4 Coexpression,462;Enrichr Queries,1268;GTEx Coexpression,1490	SLC25A5
gene_set_query	1408	ZBTB18	1074.0	ARCHS4 Coexpression,1545;GTEx Coexpression,602	IGDCC3
gene_set_query	1409	ZNF772	1074.0	ARCHS4 Coexpression,1553;Enrichr Queries,667;GTEx Coexpression,1001	PMAIP1,PGF
gene_set_query	1410	EN1	1074.0	ARCHS4 Coexpression,903;Enrichr Queries,1394;GTEx Coexpression,924
gene_set_query	1411	SP7	1074.0	ARCHS4 Coexpression,1532;Enrichr Queries,1313;GTEx Coexpression,376	LZTS1
gene_set_query	1412	TFAP2E	1074.0	ARCHS4 Coexpression,1533;Enrichr Queries,1182;GTEx Coexpression,508	IGDCC3
gene_set_query	1413	ZKSCAN2	1075.0	ARCHS4 Coexpression,659;Enrichr Queries,1104;GTEx Coexpression,1461	PMAIP1
gene_set_query	1414	OVOL3	1076.0	ARCHS4 Coexpression,1121;GTEx Coexpression,1031
gene_set_query	1415	ZNF658	1081.0	ARCHS4 Coexpression,1599;Enrichr Queries,562	ABCB1,ABCG2
gene_set_query	1416	ZNF782	1081.0	ARCHS4 Coexpression,1087;Enrichr Queries,871;GTEx Coexpression,1286	ABCB1
gene_set_query	1417	ZNF517	1082.0	ARCHS4 Coexpression,1020;Enrichr Queries,978;GTEx Coexpression,1249	ABCB1
gene_set_query	1418	ISL1	1082.0	ARCHS4 Coexpression,444;Enrichr Queries,1289;GTEx Coexpression,1514	GNAS
gene_set_query	1419	ZNF891	1083.0	ARCHS4 Coexpression,1192;GTEx Coexpression,973
gene_set_query	1420	ZNF765	1083.0	ARCHS4 Coexpression,1065;Enrichr Queries,1204;GTEx Coexpression,980
gene_set_query	1421	ZNF777	1083.0	ARCHS4 Coexpression,1372;Enrichr Queries,1090;GTEx Coexpression,788	PGF
gene_set_query	1422	ZNF569	1084.0	ARCHS4 Coexpression,1442;Enrichr Queries,472;GTEx Coexpression,1339	ABCB1,SLC27A2
gene_set_query	1423	ZBTB10	1085.0	ARCHS4 Coexpression,1145;Enrichr Queries,945;GTEx Coexpression,1166	PMAIP1
gene_set_query	1424	ZNF490	1085.0	ARCHS4 Coexpression,1477;Enrichr Queries,1148;GTEx Coexpression,631	TREML2
gene_set_query	1425	TBX15	1087.0	ARCHS4 Coexpression,705;Enrichr Queries,1305;GTEx Coexpression,1251
gene_set_query	1426	ZNF785	1087.0	ARCHS4 Coexpression,1439;GTEx Coexpression,735
gene_set_query	1427	ZNF316	1087.0	ARCHS4 Coexpression,1007;Enrichr Queries,1042;GTEx Coexpression,1213	ABCB1
gene_set_query	1428	ZNF543	1088.0	ARCHS4 Coexpression,1625;Enrichr Queries,938;GTEx Coexpression,702	PMAIP1
gene_set_query	1429	ZNF454	1089.0	ARCHS4 Coexpression,937;Enrichr Queries,1123;GTEx Coexpression,1206
gene_set_query	1430	ZNF445	1090.0	ARCHS4 Coexpression,1116;Enrichr Queries,1217;GTEx Coexpression,936
gene_set_query	1431	ZNF528	1091.0	ARCHS4 Coexpression,977;Enrichr Queries,969;GTEx Coexpression,1327	ABCB1
gene_set_query	1432	ZNF610	1092.0	ARCHS4 Coexpression,1332;Enrichr Queries,1112;GTEx Coexpression,831	ABCB1
gene_set_query	1433	CENPB	1092.0	ARCHS4 Coexpression,1501;Enrichr Queries,237;GTEx Coexpression,1538	ABCB1,GNAS,SLC25A5
gene_set_query	1434	ZNF132	1092.0	ARCHS4 Coexpression,1167;Enrichr Queries,1070;GTEx Coexpression,1039	ABCB1
gene_set_query	1435	SCMH1	1093.0	ARCHS4 Coexpression,756;GTEx Coexpression,1429
gene_set_query	1436	ZGLP1	1093.0	ARCHS4 Coexpression,1540;GTEx Coexpression,646	IGDCC3
gene_set_query	1437	ZNF830	1093.0	ARCHS4 Coexpression,1220;Enrichr Queries,632;GTEx Coexpression,1427	ABCB1,PMAIP1
gene_set_query	1438	ZNF697	1093.0	ARCHS4 Coexpression,802;Enrichr Queries,946;GTEx Coexpression,1532	PMAIP1
gene_set_query	1439	ZNF841	1094.0	ARCHS4 Coexpression,1078;Enrichr Queries,909;GTEx Coexpression,1294	PGF
gene_set_query	1440	ZNF264	1096.0	ARCHS4 Coexpression,1107;Enrichr Queries,1049;GTEx Coexpression,1132	PMAIP1
gene_set_query	1441	ZNF268	1097.0	ARCHS4 Coexpression,1258;Enrichr Queries,458;GTEx Coexpression,1574	PMAIP1,PGF
gene_set_query	1442	MYF6	1097.0	ARCHS4 Coexpression,796;Enrichr Queries,1304;GTEx Coexpression,1190
gene_set_query	1443	ZNF84	1097.0	ARCHS4 Coexpression,1225;Enrichr Queries,801;GTEx Coexpression,1265	PMAIP1
gene_set_query	1444	ZBTB38	1098.0	ARCHS4 Coexpression,576;Enrichr Queries,1343;GTEx Coexpression,1374
gene_set_query	1445	ZBTB6	1098.0	ARCHS4 Coexpression,675;Enrichr Queries,1327;GTEx Coexpression,1292
gene_set_query	1446	ZNF250	1099.0	ARCHS4 Coexpression,1343;Enrichr Queries,548;GTEx Coexpression,1405	CENPF,PGF
gene_set_query	1447	ZNF717	1099.0	ARCHS4 Coexpression,1516;Enrichr Queries,734;GTEx Coexpression,1047	ABCB1
gene_set_query	1448	NR1D2	1100.0	ARCHS4 Coexpression,979;Enrichr Queries,1302;GTEx Coexpression,1018
gene_set_query	1449	TFEC	1100.0	ARCHS4 Coexpression,861;Enrichr Queries,1077;GTEx Coexpression,1363	LGALS13
gene_set_query	1450	ZNF70	1101.0	ARCHS4 Coexpression,1515;Enrichr Queries,1054;GTEx Coexpression,733	PGF
gene_set_query	1451	SON	1101.0	ARCHS4 Coexpression,784;GTEx Coexpression,1418
gene_set_query	1452	TFDP2	1101.0	ARCHS4 Coexpression,1218;Enrichr Queries,537;GTEx Coexpression,1549	CENPF,CDK1
gene_set_query	1453	HOXC8	1102.0	ARCHS4 Coexpression,882;Enrichr Queries,836;GTEx Coexpression,1587	PGF
gene_set_query	1454	SRCAP	1104.0	ARCHS4 Coexpression,633;Enrichr Queries,1145;GTEx Coexpression,1534
gene_set_query	1455	ZNF709	1105.0	ARCHS4 Coexpression,1109;Enrichr Queries,1108;GTEx Coexpression,1098	ABCB1
gene_set_query	1456	EBF3	1105.0	ARCHS4 Coexpression,733;Enrichr Queries,1328;GTEx Coexpression,1255
gene_set_query	1457	TBX20	1106.0	ARCHS4 Coexpression,1615;Enrichr Queries,744;GTEx Coexpression,960	TBX4
gene_set_query	1458	WIZ	1108.0	ARCHS4 Coexpression,1181;Enrichr Queries,1015;GTEx Coexpression,1127	GNAS
gene_set_query	1459	ZNF621	1109.0	ARCHS4 Coexpression,1359;Enrichr Queries,681;GTEx Coexpression,1287	PMAIP1,PGF
gene_set_query	1460	SIX3	1109.0	ARCHS4 Coexpression,1423;Enrichr Queries,776;GTEx Coexpression,1129	PMAIP1
gene_set_query	1461	NKX31	1110.0	ARCHS4 Coexpression,720;GTEx Coexpression,1499
gene_set_query	1462	GTF2IRD2	1110.0	ARCHS4 Coexpression,1090;Enrichr Queries,1084;GTEx Coexpression,1157	GNAS
gene_set_query	1463	NEUROG3	1112.0	ARCHS4 Coexpression,571;Enrichr Queries,1365;GTEx Coexpression,1399
gene_set_query	1464	EVX2	1115.0	ARCHS4 Coexpression,1079;Enrichr Queries,711;GTEx Coexpression,1555	TBX4
gene_set_query	1465	ZNF692	1117.0	ARCHS4 Coexpression,1362;Enrichr Queries,588;GTEx Coexpression,1401	ISYNA1,PGF
gene_set_query	1466	ZNF358	1118.0	ARCHS4 Coexpression,1509;Enrichr Queries,281;GTEx Coexpression,1565	ISYNA1,ABCB1,PGF
gene_set_query	1467	ZNF225	1120.0	ARCHS4 Coexpression,874;GTEx Coexpression,1366
gene_set_query	1468	ZNF865	1121.0	ARCHS4 Coexpression,1185;GTEx Coexpression,1056
gene_set_query	1469	CENPBD1	1121.0	ARCHS4 Coexpression,1030;GTEx Coexpression,1212
gene_set_query	1470	ZNF385B	1123.0	ARCHS4 Coexpression,960;Enrichr Queries,1022;GTEx Coexpression,1387	ABCB1
gene_set_query	1471	ZNF500	1123.0	ARCHS4 Coexpression,1584;Enrichr Queries,950;GTEx Coexpression,836	ABCB1
gene_set_query	1472	ZFP91	1126.0	ARCHS4 Coexpression,728;Enrichr Queries,1133;GTEx Coexpression,1516
gene_set_query	1473	CPXCR1	1128.0	ARCHS4 Coexpression,708;Enrichr Queries,1136;GTEx Coexpression,1540
gene_set_query	1474	GMEB2	1129.0	ARCHS4 Coexpression,1208;Enrichr Queries,1039;GTEx Coexpression,1141	GNAS
gene_set_query	1475	ZIC1	1132.0	ARCHS4 Coexpression,1445;Enrichr Queries,1359;GTEx Coexpression,592	IGDCC3
gene_set_query	1476	HOXA3	1133.0	ARCHS4 Coexpression,810;Enrichr Queries,1368;GTEx Coexpression,1221
gene_set_query	1477	ZSCAN12	1134.0	ARCHS4 Coexpression,1569;Enrichr Queries,363;GTEx Coexpression,1469	ABCB1,PGF,FDFT1
gene_set_query	1478	EMX1	1135.0	ARCHS4 Coexpression,1199;Enrichr Queries,787;GTEx Coexpression,1420	LRP2
gene_set_query	1479	CAMTA2	1135.0	ARCHS4 Coexpression,1481;Enrichr Queries,1140;GTEx Coexpression,785
gene_set_query	1480	MYSM1	1136.0	ARCHS4 Coexpression,1290;Enrichr Queries,1260;GTEx Coexpression,859
gene_set_query	1481	ZNF770	1136.0	ARCHS4 Coexpression,1097;Enrichr Queries,1361;GTEx Coexpression,951
gene_set_query	1482	ZNF506	1137.0	ARCHS4 Coexpression,1319;Enrichr Queries,971;GTEx Coexpression,1120	PGF
gene_set_query	1483	ZNF276	1137.0	ARCHS4 Coexpression,1232;Enrichr Queries,1093;GTEx Coexpression,1086	ABCB1
gene_set_query	1484	ZNF843	1139.0	ARCHS4 Coexpression,1039;Enrichr Queries,1264;GTEx Coexpression,1113
gene_set_query	1485	HOMEZ	1141.0	ARCHS4 Coexpression,942;Enrichr Queries,1057;GTEx Coexpression,1424	ABCB1
gene_set_query	1486	PRDM10	1142.0	ARCHS4 Coexpression,1201;Enrichr Queries,1179;GTEx Coexpression,1045
gene_set_query	1487	DPF3	1143.0	ARCHS4 Coexpression,761;Enrichr Queries,1326;GTEx Coexpression,1343
gene_set_query	1488	HOXA11	1145.0	ARCHS4 Coexpression,900;Enrichr Queries,980;GTEx Coexpression,1554	PGF
gene_set_query	1489	NR2E3	1145.0	ARCHS4 Coexpression,1438;Enrichr Queries,852	TBX4
gene_set_query	1490	ZNF479	1146.0	ARCHS4 Coexpression,1432;Enrichr Queries,470;GTEx Coexpression,1537	ABCB1,TFPI2
gene_set_query	1491	ZXDC	1148.0	ARCHS4 Coexpression,996;Enrichr Queries,1174;GTEx Coexpression,1275
gene_set_query	1492	TWIST1	1150.0	ARCHS4 Coexpression,1562;Enrichr Queries,1228;ReMap ChIP-seq,232;GTEx Coexpression,1576	ISYNA1
gene_set_query	1493	GTF2IRD2B	1151.0	ARCHS4 Coexpression,1323;Enrichr Queries,896;GTEx Coexpression,1235	ABCB1
gene_set_query	1494	ZNF407	1154.0	ARCHS4 Coexpression,1596;Enrichr Queries,1181;GTEx Coexpression,685
gene_set_query	1495	CUX2	1154.0	ARCHS4 Coexpression,749;Enrichr Queries,1219;GTEx Coexpression,1494
gene_set_query	1496	ZNF487	1154.0	ARCHS4 Coexpression,1354;Enrichr Queries,544;GTEx Coexpression,1564	PMAIP1,PGF
gene_set_query	1497	TIGD1	1155.0	ARCHS4 Coexpression,1063;GTEx Coexpression,1246
gene_set_query	1498	TIGD4	1157.0	ARCHS4 Coexpression,1417;Enrichr Queries,455;GTEx Coexpression,1599	ABCB1,HMGCS2
gene_set_query	1499	ZNF142	1158.0	ARCHS4 Coexpression,1241;Enrichr Queries,1166;GTEx Coexpression,1066
gene_set_query	1500	JRKL	1159.0	ARCHS4 Coexpression,831;Enrichr Queries,1086;GTEx Coexpression,1560	PGF
gene_set_query	1501	ZHX3	1159.0	ARCHS4 Coexpression,1069;Enrichr Queries,1165;GTEx Coexpression,1243
gene_set_query	1502	SP140L	1159.0	ARCHS4 Coexpression,980;GTEx Coexpression,1338
gene_set_query	1503	ZNF774	1161.0	ARCHS4 Coexpression,1513;Enrichr Queries,636;GTEx Coexpression,1333	ABCB1,PGF
gene_set_query	1504	ZBTB21	1162.0	ARCHS4 Coexpression,1154;GTEx Coexpression,1169
gene_set_query	1505	TBPL1	1162.0	ARCHS4 Coexpression,883;GTEx Coexpression,1441
gene_set_query	1506	ZBTB14	1162.0	ARCHS4 Coexpression,1601;GTEx Coexpression,723
gene_set_query	1507	ATOH8	1163.0	ARCHS4 Coexpression,1530;Enrichr Queries,1317;GTEx Coexpression,641	PGF
gene_set_query	1508	POU5F2	1164.0	ARCHS4 Coexpression,1146;GTEx Coexpression,1182
gene_set_query	1509	HIVEP2	1165.0	ARCHS4 Coexpression,1139;Enrichr Queries,1329;GTEx Coexpression,1028
gene_set_query	1510	ZBTB4	1166.0	ARCHS4 Coexpression,1508;Enrichr Queries,1224;GTEx Coexpression,765
gene_set_query	1511	ZNF728	1167.0	ARCHS4 Coexpression,1187;GTEx Coexpression,1146
gene_set_query	1512	TGIF2LY	1169.0	ARCHS4 Coexpression,1349;Enrichr Queries,705;GTEx Coexpression,1452	ABCB1
gene_set_query	1513	ZNF630	1171.0	ARCHS4 Coexpression,894;GTEx Coexpression,1447
gene_set_query	1514	PRDM8	1171.0	ARCHS4 Coexpression,1047;Enrichr Queries,868;GTEx Coexpression,1597	PGF
gene_set_query	1515	ZNF200	1171.0	ARCHS4 Coexpression,1224;Enrichr Queries,1080;GTEx Coexpression,1209	PMAIP1
gene_set_query	1516	ZNF718	1171.0	ARCHS4 Coexpression,1622;Enrichr Queries,387;GTEx Coexpression,1504	ABCB1,PMAIP1,DTL
gene_set_query	1517	ZNF451	1171.0	ARCHS4 Coexpression,1392;Enrichr Queries,952;GTEx Coexpression,1170	GNAS
gene_set_query	1518	SNAPC5	1173.0	ARCHS4 Coexpression,843;GTEx Coexpression,1503
gene_set_query	1519	HOXB8	1175.0	ARCHS4 Coexpression,871;Enrichr Queries,1222;GTEx Coexpression,1433
gene_set_query	1520	PRR12	1176.0	ARCHS4 Coexpression,1170;Enrichr Queries,1169;GTEx Coexpression,1189
gene_set_query	1521	ZNF705G	1177.0	ARCHS4 Coexpression,839;GTEx Coexpression,1515
gene_set_query	1522	ZNF418	1180.0	ARCHS4 Coexpression,1399;Enrichr Queries,804;GTEx Coexpression,1336	ABCB1
gene_set_query	1523	FEZF2	1180.0	ARCHS4 Coexpression,1387;Enrichr Queries,778;GTEx Coexpression,1376	CRHBP
gene_set_query	1524	MBNL2	1181.0	ARCHS4 Coexpression,793;Enrichr Queries,1315;GTEx Coexpression,1434
gene_set_query	1525	DR1	1183.0	ARCHS4 Coexpression,1597;Enrichr Queries,1081;GTEx Coexpression,870	CDK1
gene_set_query	1526	GLIS2	1183.0	ARCHS4 Coexpression,1544;Enrichr Queries,915;GTEx Coexpression,1091	PGF
gene_set_query	1527	ZNF221	1187.0	ARCHS4 Coexpression,1555;Enrichr Queries,932;GTEx Coexpression,1074	CENPF
gene_set_query	1528	HLF	1187.0	ARCHS4 Coexpression,1175;Enrichr Queries,1295;GTEx Coexpression,1092
gene_set_query	1529	ARGFX	1187.0	ARCHS4 Coexpression,1151;Enrichr Queries,1194;GTEx Coexpression,1217
gene_set_query	1530	CXXC1	1188.0	ARCHS4 Coexpression,1355;Enrichr Queries,664;GTEx Coexpression,1544	GNAS,FDFT1
gene_set_query	1531	CARF	1189.0	ARCHS4 Coexpression,1144;GTEx Coexpression,1233
gene_set_query	1532	HIC1	1190.0	ARCHS4 Coexpression,1213;Enrichr Queries,877;GTEx Coexpression,1479	PGF
gene_set_query	1533	MEOX2	1192.0	ARCHS4 Coexpression,1593;Enrichr Queries,785;GTEx Coexpression,1199	TFPI2
gene_set_query	1534	ZNF654	1192.0	ARCHS4 Coexpression,1592;Enrichr Queries,895;GTEx Coexpression,1090	PMAIP1
gene_set_query	1535	TBPL2	1193.0	ARCHS4 Coexpression,1566;GTEx Coexpression,819
gene_set_query	1536	ZNF140	1193.0	ARCHS4 Coexpression,1468;Enrichr Queries,554;GTEx Coexpression,1558	PMAIP1,PGF
gene_set_query	1537	ZFP62	1195.0	ARCHS4 Coexpression,1517;Enrichr Queries,1269;GTEx Coexpression,799
gene_set_query	1538	ZNF223	1199.0	ARCHS4 Coexpression,1492;Enrichr Queries,1340;GTEx Coexpression,764
gene_set_query	1539	ZNF526	1200.0	ARCHS4 Coexpression,1413;Enrichr Queries,1099;GTEx Coexpression,1088	ABCB1
gene_set_query	1540	ZSCAN26	1201.0	ARCHS4 Coexpression,1367;GTEx Coexpression,1034
gene_set_query	1541	NFXL1	1201.0	ARCHS4 Coexpression,1235;Enrichr Queries,1073;GTEx Coexpression,1296	PMAIP1
gene_set_query	1542	POU6F1	1202.0	ARCHS4 Coexpression,1571;Enrichr Queries,1275;GTEx Coexpression,761
gene_set_query	1543	PKNOX2	1204.0	ARCHS4 Coexpression,881;Enrichr Queries,1353;GTEx Coexpression,1378
gene_set_query	1544	ZBTB37	1205.0	ARCHS4 Coexpression,1129;Enrichr Queries,1175;GTEx Coexpression,1310
gene_set_query	1545	GMEB1	1205.0	ARCHS4 Coexpression,1301;Enrichr Queries,1282;GTEx Coexpression,1033
gene_set_query	1546	MTERF4	1206.0	ARCHS4 Coexpression,906;GTEx Coexpression,1505
gene_set_query	1547	ZNF879	1206.0	ARCHS4 Coexpression,1433;GTEx Coexpression,978
gene_set_query	1548	USF3	1206.0	ARCHS4 Coexpression,1274;GTEx Coexpression,1137
gene_set_query	1549	ZNF518B	1209.0	ARCHS4 Coexpression,1537;Enrichr Queries,615;GTEx Coexpression,1475	CENPF,PMAIP1
gene_set_query	1550	ZNF501	1212.0	ARCHS4 Coexpression,1486;Enrichr Queries,1026;GTEx Coexpression,1124	ABCB1
gene_set_query	1551	RLF	1216.0	ARCHS4 Coexpression,1604;Enrichr Queries,1109;GTEx Coexpression,935	PMAIP1
gene_set_query	1552	ZNF736	1217.0	ARCHS4 Coexpression,966;GTEx Coexpression,1467
gene_set_query	1553	MEOX1	1218.0	ARCHS4 Coexpression,1626;Enrichr Queries,775;GTEx Coexpression,1253	TFPI2
gene_set_query	1554	ZBTB41	1219.0	ARCHS4 Coexpression,1535;Enrichr Queries,1201;GTEx Coexpression,921
gene_set_query	1555	SGSM2	1220.0	ARCHS4 Coexpression,1463;GTEx Coexpression,976
gene_set_query	1556	ZNF283	1221.0	ARCHS4 Coexpression,1457;Enrichr Queries,933;GTEx Coexpression,1274	ABCB1
gene_set_query	1557	CBLL2	1224.0	ARCHS4 Coexpression,927;Enrichr Queries,1150;GTEx Coexpression,1594
gene_set_query	1558	ZNF254	1226.0	ARCHS4 Coexpression,1444;Enrichr Queries,929;GTEx Coexpression,1306	PMAIP1
gene_set_query	1559	ZBTB1	1232.0	ARCHS4 Coexpression,1240;Enrichr Queries,1185;GTEx Coexpression,1270
gene_set_query	1560	NEUROD6	1234.0	ARCHS4 Coexpression,1333;Enrichr Queries,920;GTEx Coexpression,1448	CRHBP
gene_set_query	1561	ZNF12	1235.0	ARCHS4 Coexpression,1217;Enrichr Queries,1287;GTEx Coexpression,1201
gene_set_query	1562	ZSCAN18	1236.0	ARCHS4 Coexpression,1538;Enrichr Queries,1218;GTEx Coexpression,952
gene_set_query	1563	MTERF2	1242.0	ARCHS4 Coexpression,1015;GTEx Coexpression,1468
gene_set_query	1564	ZNF17	1245.0	ARCHS4 Coexpression,1547;Enrichr Queries,937;GTEx Coexpression,1250	ABCB1
gene_set_query	1565	SETDB2	1245.0	ARCHS4 Coexpression,1223;Enrichr Queries,1138;GTEx Coexpression,1373
gene_set_query	1566	ZNF527	1246.0	ARCHS4 Coexpression,1465;Enrichr Queries,1309;GTEx Coexpression,963
gene_set_query	1567	ANKZF1	1246.0	ARCHS4 Coexpression,1458;Enrichr Queries,702;GTEx Coexpression,1578	PGF,FDFT1
gene_set_query	1568	ZNF627	1247.0	ARCHS4 Coexpression,1585;Enrichr Queries,899;GTEx Coexpression,1256	PGF
gene_set_query	1569	ZNF233	1252.0	ARCHS4 Coexpression,1316;Enrichr Queries,999;GTEx Coexpression,1440	LRP2
gene_set_query	1570	TERB1	1257.0	ARCHS4 Coexpression,1565;GTEx Coexpression,948
gene_set_query	1571	SOX18	1257.0	ARCHS4 Coexpression,1616;Enrichr Queries,1010;GTEx Coexpression,1145	PGF
gene_set_query	1572	AEBP2	1260.0	ARCHS4 Coexpression,1394;Enrichr Queries,1291;GTEx Coexpression,1095
gene_set_query	1573	GLIS1	1260.0	ARCHS4 Coexpression,1579;Enrichr Queries,757;GTEx Coexpression,1445	PGF
gene_set_query	1574	MEF2D	1261.0	ARCHS4 Coexpression,1238;Enrichr Queries,1202;GTEx Coexpression,1344
gene_set_query	1575	CGGBP1	1268.0	ARCHS4 Coexpression,994;GTEx Coexpression,1541
gene_set_query	1576	ARHGAP35	1270.0	ARCHS4 Coexpression,1033;GTEx Coexpression,1506
gene_set_query	1577	ZNF260	1270.0	ARCHS4 Coexpression,1421;Enrichr Queries,976;GTEx Coexpression,1412	PGF
gene_set_query	1578	ZNF81	1272.0	ARCHS4 Coexpression,1559;Enrichr Queries,1281;GTEx Coexpression,975
gene_set_query	1579	ZNF716	1274.0	ARCHS4 Coexpression,1408;Enrichr Queries,1137;GTEx Coexpression,1277
gene_set_query	1580	NKX11	1277.0	ARCHS4 Coexpression,1289;GTEx Coexpression,1264
gene_set_query	1581	ZNF397	1281.0	ARCHS4 Coexpression,1247;GTEx Coexpression,1314
gene_set_query	1582	ZNF280D	1283.0	ARCHS4 Coexpression,1026;Enrichr Queries,1347;GTEx Coexpression,1477
gene_set_query	1583	ATF6B	1284.0	ARCHS4 Coexpression,1368;GTEx Coexpression,1200
gene_set_query	1584	ZNF852	1285.0	ARCHS4 Coexpression,1609;GTEx Coexpression,961
gene_set_query	1585	ZBTB26	1286.0	ARCHS4 Coexpression,1245;Enrichr Queries,1187;GTEx Coexpression,1425
gene_set_query	1586	ZNF614	1287.0	ARCHS4 Coexpression,1393;GTEx Coexpression,1180
gene_set_query	1587	BNC2	1287.0	ARCHS4 Coexpression,1104;Enrichr Queries,1401;GTEx Coexpression,1356
gene_set_query	1588	ZBTB47	1296.0	ARCHS4 Coexpression,1049;Enrichr Queries,1311;GTEx Coexpression,1528
gene_set_query	1589	ZBTB44	1299.0	ARCHS4 Coexpression,1346;Enrichr Queries,1205;GTEx Coexpression,1345
gene_set_query	1590	HDX	1300.0	ARCHS4 Coexpression,1412;Enrichr Queries,1028;GTEx Coexpression,1459	PMAIP1
gene_set_query	1591	PHF20	1301.0	ARCHS4 Coexpression,1446;Enrichr Queries,1143;GTEx Coexpression,1315
gene_set_query	1592	RBCK1	1302.0	ARCHS4 Coexpression,1017;GTEx Coexpression,1586
gene_set_query	1593	L3MBTL4	1311.0	ARCHS4 Coexpression,1560;GTEx Coexpression,1062
gene_set_query	1594	ZBTB43	1311.0	ARCHS4 Coexpression,1427;Enrichr Queries,960;GTEx Coexpression,1547	PMAIP1
gene_set_query	1595	TBR1	1314.0	ARCHS4 Coexpression,1228;Enrichr Queries,1254;GTEx Coexpression,1460
gene_set_query	1596	SCRT1	1318.0	ARCHS4 Coexpression,1511;Enrichr Queries,1124
gene_set_query	1597	MEIS3	1324.0	ARCHS4 Coexpression,1588;Enrichr Queries,1002;GTEx Coexpression,1382	PGF
gene_set_query	1598	MYRF	1337.0	ARCHS4 Coexpression,1276;GTEx Coexpression,1398
gene_set_query	1599	THRB	1346.0	ARCHS4 Coexpression,1347;Enrichr Queries,1356;GTEx Coexpression,1334
gene_set_query	1600	ZNF727	1348.0	ARCHS4 Coexpression,1436;GTEx Coexpression,1260
gene_set_query	1601	PRRX2	1353.0	ARCHS4 Coexpression,1576;Enrichr Queries,892;GTEx Coexpression,1592	PGF
gene_set_query	1602	FAM170A	1357.0	ARCHS4 Coexpression,1384;Enrichr Queries,1258;GTEx Coexpression,1430
gene_set_query	1603	ZNF148	1359.0	ARCHS4 Coexpression,1525;Enrichr Queries,1172;GTEx Coexpression,1380
gene_set_query	1604	ZNF182	1367.0	ARCHS4 Coexpression,1376;Enrichr Queries,1158;GTEx Coexpression,1567
gene_set_query	1605	ZNF880	1369.0	ARCHS4 Coexpression,1147;GTEx Coexpression,1590
gene_set_query	1606	ZNF28	1373.0	ARCHS4 Coexpression,1480;Enrichr Queries,1071;GTEx Coexpression,1568	PMAIP1
gene_set_query	1607	ZNF449	1375.0	ARCHS4 Coexpression,1598;Enrichr Queries,1159;GTEx Coexpression,1368
gene_set_query	1608	HSF4	1378.0	ARCHS4 Coexpression,1539;Enrichr Queries,1027;GTEx Coexpression,1569	ISYNA1
gene_set_query	1609	TIGD6	1378.0	ARCHS4 Coexpression,1628;Enrichr Queries,1065;GTEx Coexpression,1442	PGF
gene_set_query	1610	IRX6	1379.0	ARCHS4 Coexpression,1409;Enrichr Queries,1385;GTEx Coexpression,1342
gene_set_query	1611	DUXA	1384.0	ARCHS4 Coexpression,1306;Enrichr Queries,1244;GTEx Coexpression,1603
gene_set_query	1612	MTERF1	1386.0	ARCHS4 Coexpression,1614;GTEx Coexpression,1158
gene_set_query	1613	SOX5	1399.0	ARCHS4 Coexpression,1361;Enrichr Queries,1233;GTEx Coexpression,1604
gene_set_query	1614	TSHZ2	1401.0	ARCHS4 Coexpression,1334;Enrichr Queries,1333;GTEx Coexpression,1535
gene_set_query	1615	NKX26	1403.0	ARCHS4 Coexpression,1526;GTEx Coexpression,1280
gene_set_query	1616	LIN54	1404.0	ARCHS4 Coexpression,1491;GTEx Coexpression,1316
gene_set_query	1617	MGA	1413.0	ARCHS4 Coexpression,1524;Enrichr Queries,1240;GTEx Coexpression,1474
gene_set_query	1618	OSR1	1415.0	ARCHS4 Coexpression,1589;GTEx Coexpression,1240
gene_set_query	1619	TBX18	1424.0	ARCHS4 Coexpression,1489;Enrichr Queries,1367;GTEx Coexpression,1417
gene_set_query	1620	TOPORS	1425.0	ARCHS4 Coexpression,1450;GTEx Coexpression,1400
gene_set_query	1621	SKI	1426.0	ARCHS4 Coexpression,1496;GTEx Coexpression,1355
gene_set_query	1622	FLYWCH1	1430.0	ARCHS4 Coexpression,1587;GTEx Coexpression,1273
gene_set_query	1623	GLI4	1457.0	ARCHS4 Coexpression,1331;GTEx Coexpression,1582
gene_set_query	1624	PRRX1	1465.0	ARCHS4 Coexpression,1431;Enrichr Queries,1369;GTEx Coexpression,1595
gene_set_query	1625	MKX	1480.0	ARCHS4 Coexpression,1543;Enrichr Queries,1299;GTEx Coexpression,1598
gene_set_query	1626	ZBTB8A	1483.0	ARCHS4 Coexpression,1552;GTEx Coexpression,1413
gene_set_query	1627	TWIST2	1519.0	ARCHS4 Coexpression,1449;GTEx Coexpression,1589
gene_set_query	1628	ZBED6	1522.0	ARCHS4 Coexpression,1522
gene_set_query	1629	MSANTD3	1531.0	ARCHS4 Coexpression,1568;GTEx Coexpression,1493
gene_set_query	1630	MYPOP	1539.0	ARCHS4 Coexpression,1548;GTEx Coexpression,1529
gene_set_query	1631	ZNF469	1544.0	ARCHS4 Coexpression,1542;GTEx Coexpression,1546
gene_set_query	1632	L3MBTL3	1553.0	ARCHS4 Coexpression,1608;GTEx Coexpression,1497
